# Supplementary material for: Landscapes of missense variant impact for human superoxide dismutase 1
Source: Am J Hum Genet. 2025 Sep 15;112(10):2295–315. doi: 10.1016/j.ajhg.2025.08.019 (PMC12696502; doi:10.1016/j.ajhg.2025.08.019)
Supplement: Data S2. All datasets and primers [file mmc2.xlsx]

## Sheet: ReadMe
Table of Contents
Sheet Name	Contents	Column Descriptions
abundance_map_scores_LLRps	Corresponds to MaveDB scores urn:mavedb:00001217-a-3, includes LLRp calculations, and evidence strengths provided by map	hgvs_pro: variant name, score: functional score, se: standard error, df: degrees of freedom, llr: log likelyhood ratio of pathogenicity, llr CI low and high: confidence intervals for LLRp values, evidence weight: evidence provided by map as described in manuscript, pos: amino acid position
activity_map_scores	Corresponds to MaveDB scores urn:mavedb:00001217-a-4	hgvs_pro: variant name, score: functional score, se: standard error, df: degrees of freedom, pos: amino acid position
ClinVarVariants_LLRps	Abundance map scores, LLRp values and evidence strengths as provided by abundance map only for variants found in ClinVar with their current classifications	hgvs_pro: variant name, type: current ClinVar classification, abundance map score: functional score, se: standard error, df: degrees of freedom, llr: log likelyhood ratio of pathogenicity, llr CI low and high: confidence intervals for LLRp values, evidence weight: evidence provided by map, pos: amino acid position
ClinVar_ReferenceSet	Reference set 1 used for analysis, with corresponding scores from both maps and impact (whether variant scored <0.5 as "deleterious"	hgvs_pro: variant name, referenceSet: positive is deleterious, negative is non-deleterious, Source: source of referenceSet label, impact: score <0.5 labelled as deleterious
Labcorp_ReferenceSet	Reference set 2 used for analysis, with corresponding scores from both maps and impact (whether variant scored <0.5 as "deleterious"	hgvs_pro: variant name, referenceSet: positive is deleterious, negative is non-deleterious, Source: source of referenceSet label, impact: score <0.5 labelled as deleterious, evidence weight provided to reference set variants using abundance LLRps and correponding evidence weights
QuadrantID_aminoacidlevel	Quadrant categories of variants as belonging to damaging in one map, both maps, either or neither. Please note that this set only corresponds to those variants measured in both maps	associated: DI (dimerization interface), CCS (metal-bound CCS associated), CCSimm (non-metal-bound CCS associated), Cu-bind or Zn bind)
QuadrantID_positional	Quadrant categories of variants as belonging to damaging in one map, both maps, either or neither by amino acid position based on whether each position was maximally represented by one quadrant category. Please note that this set only represents variants that were measured in both maps	associated: DI (dimerization interface), CCS (metal-bound CCS associated), CCSimm (non-metal-bound CCS associated), Cu-bind or Zn bind), NA = no maximal category for that position
Primers	Primer list used	Primer name, sequence ordered, corresponding purpose

## Sheet: abundance_map_scores_LLRps
hgvs_pro	score	se	df	llr	llrCI_lower	llrCI_upper	evidence_weight	pos
p.Ala2=	0.976161	0.0691414	40	NA	NA	NA	NA	2
p.Ala2Arg	0.561784	0.282444	24	0.235337	-0.385	0.929	undetermined	2
p.Ala2Cys	0.739338	0.0753031	16	-0.0749138	-0.232	0.161	undetermined	2
p.Ala2Gln	0.0816976	0.325588	8	0.726981	-0.063	0.932	patho.moderate	2
p.Ala2Glu	1.13363	0.0174517	16	-0.393685	-0.409	-0.378	benign.support	2
p.Ala2Gly	0.909041	0.0624291	32	-0.250594	-0.345	-0.131	undetermined	2
p.Ala2His	1.00001	0.0263556	8	-0.322991	-0.358	-0.283	benign.support	2
p.Ala2Ile	0.880099	0.0239145	16	-0.225387	-0.265	-0.181	undetermined	2
p.Ala2Leu	0.558191	0.150914	48	0.244388	-0.202	0.916	undetermined	2
p.Ala2Met	0.873094	0.145458	16	-0.21917	-0.406	0.167	undetermined	2
p.Ala2Phe	0.865347	0.0328095	16	-0.21217	-0.27	-0.147	undetermined	2
p.Ala2Pro	1.14779	0.0612743	8	-0.399453	-0.514	-0.343	benign.support	2
p.Ala2Ser	0.96105	0.0834481	48	-0.292959	-0.39	-0.145	undetermined	2
p.Ala2Ter	-0.281689	0.229291	16	NA	NA	NA	NA	2
p.Ala2Thr	1.02713	0.0478878	16	-0.342704	-0.387	-0.271	benign.support	2
p.Ala2Trp	0.583497	0.174874	16	0.183084	-0.269	0.92	undetermined	2
p.Ala2Tyr	0.0975152	0.227736	16	0.74153	0.277	0.935	patho.moderate	2
p.Ala2Val	0.959428	0.0313651	32	-0.291706	-0.338	-0.239	undetermined	2
p.Ala2Asp	0.806507	0.0239742	8	-0.151638	-0.201	-0.099	undetermined	2
p.Thr3=	1.03172	0.0474684	24	NA	NA	NA	NA	3
p.Thr3Ala	0.979977	0.0679754	32	-0.307926	-0.383	-0.195	undetermined	3
p.Thr3Arg	0.99615	0.0471243	48	-0.320017	-0.373	-0.246	benign.support	3
p.Thr3Asn	0.627407	0.144253	16	0.0948742	-0.249	0.79	undetermined	3
p.Thr3Asp	0.908686	0.0243245	16	-0.250276	-0.289	-0.208	undetermined	3
p.Thr3Cys	1.03624	0.042463	16	-0.349436	-0.388	-0.286	benign.support	3
p.Thr3Glu	0.0689743	0.334951	8	0.71725	-0.039	0.933	patho.moderate	3
p.Thr3Gly	0.979224	0.0141712	32	-0.307351	-0.328	-0.286	undetermined	3
p.Thr3His	0.396594	0.167124	16	0.651788	-0.06	0.937	patho.moderate	3
p.Thr3Ile	0.803491	0.034197	16	-0.148457	-0.217	-0.071	undetermined	3
p.Thr3Leu	0.988265	0.0541307	48	-0.314019	-0.377	-0.227	undetermined	3
p.Thr3Lys	1.08596	0.0149234	16	-0.372749	-0.386	-0.362	benign.support	3
p.Thr3Met	1.07753	0.0454412	16	-0.369417	-0.407	-0.314	benign.support	3
p.Thr3Phe	0.940564	0.0235229	16	-0.276907	-0.312	-0.238	undetermined	3
p.Thr3Pro	0.412625	0.176216	32	0.606282	-0.112	0.936	patho.support	3
p.Thr3Ser	0.92763	0.054601	48	-0.266467	-0.347	-0.167	undetermined	3
p.Thr3Ter	0.299222	0.209573	16	NA	NA	NA	NA	3
p.Thr3Trp	0.523215	0.157586	16	0.33194	-0.181	0.929	patho.support	3
p.Thr3Tyr	0.91334	0.0423256	16	-0.254403	-0.319	-0.178	undetermined	3
p.Thr3Val	0.999896	0.0368696	32	-0.322904	-0.368	-0.266	benign.support	3
p.Thr3Gln	0.659479	0.142668	8	0.0392279	-0.277	0.688	undetermined	3
p.Lys4Ala	1.0338	0.0902123	32	-0.347639	-0.443	-0.209	benign.support	4
p.Lys4Arg	0.867448	0.127368	48	-0.214102	-0.387	0.106	undetermined	4
p.Lys4Asn	1.13966	0.055424	16	-0.396064	-0.484	-0.346	benign.support	4
p.Lys4Asp	0.722373	0.0302566	16	-0.0529413	-0.125	0.032	undetermined	4
p.Lys4Cys	0.947761	0.00746183	16	-0.282537	-0.294	-0.271	undetermined	4
p.Lys4Gln	0.836955	0.0647987	8	-0.183787	-0.296	-0.036	undetermined	4
p.Lys4Glu	0.904872	0.0729936	16	-0.246869	-0.357	-0.101	undetermined	4
p.Lys4Gly	0.405011	0.141166	32	0.626651	0.007	0.937	patho.support	4
p.Lys4His	0.780701	0.0712168	16	-0.123579	-0.258	0.073	undetermined	4
p.Lys4Ile	1.0624	0.0483972	16	-0.3638	-0.404	-0.298	benign.support	4
p.Lys4Leu	0.952647	0.0719225	48	-0.286435	-0.377	-0.156	undetermined	4
p.Lys4Phe	0.956091	0.00619994	16	-0.28915	-0.299	-0.28	undetermined	4
p.Lys4Pro	-0.437012	0.250099	24	0.537359	0	0.709	patho.support	4
p.Lys4Ser	1.02897	0.0837342	48	-0.344123	-0.426	-0.211	benign.support	4
p.Lys4Ter	-0.0666001	0.301545	16	NA	NA	NA	NA	4
p.Lys4Thr	0.889287	0.104714	32	-0.233252	-0.376	-0.005	undetermined	4
p.Lys4Trp	1.0475	0.0134525	16	-0.356738	-0.368	-0.338	benign.support	4
p.Lys4Tyr	0.909639	0.0353579	16	-0.251132	-0.307	-0.186	undetermined	4
p.Lys4Val	0.955839	0.107548	32	-0.288959	-0.41	-0.082	undetermined	4
p.Lys4Met	-0.343804	0.0612244	8	0.635259	0.506	0.642	patho.support	4
p.Ala5=	1.08309	0.0677109	48	NA	NA	NA	NA	5
p.Ala5Arg	-0.307401	0.314607	48	0.634658	0	0.88	patho.support	5
p.Ala5Asn	0.0298371	0.213916	16	0.690707	0.447	0.932	patho.moderate	5
p.Ala5Asp	0.818884	0.23595	32	-0.164675	-0.5	0.765	undetermined	5
p.Ala5Cys	0.316406	0.187252	24	0.878076	-0.002	0.938	patho.moderate	5
p.Ala5Gln	0.441882	0.169631	16	0.535787	-0.113	0.935	patho.support	5
p.Ala5Glu	-0.00349225	0.210626	16	0.674377	0.474	0.929	patho.moderate	5
p.Ala5Gly	0.743692	0.0843721	48	-0.0804003	-0.248	0.2	undetermined	5
p.Ala5His	-0.533502	0.224851	16	0.377332	0	0.653	patho.support	5
p.Ala5Ile	-0.070121	0.214015	24	0.65009	0.431	0.92	patho.moderate	5
p.Ala5Leu	-0.335714	0.276405	56	0.635064	0	0.839	patho.support	5
p.Ala5Lys	-0.131287	0.224028	16	0.651935	0.309	0.907	patho.moderate	5
p.Ala5Met	-0.490924	0.229475	16	0.458188	0	0.654	patho.support	5
p.Ala5Phe	-0.0641584	0.217381	16	0.650162	0.419	0.923	patho.moderate	5
p.Ala5Pro	0.128611	0.238595	32	0.775173	0.119	0.935	patho.moderate	5
p.Ala5Ser	0.552037	0.316492	64	0.259844	-0.414	0.932	undetermined	5
p.Ala5Ter	-0.440127	0.313753	8	NA	NA	NA	NA	5
p.Ala5Thr	-0.187735	0.225797	32	0.652656	0.088	0.888	patho.moderate	5
p.Ala5Trp	-0.348182	0.223674	16	0.634748	0	0.744	patho.support	5
p.Ala5Tyr	0.00599256	0.231696	16	0.680737	0.38	0.931	patho.moderate	5
p.Ala5Val	-0.465619	0.238155	48	0.49896	0	0.679	patho.support	5
p.Val6=	1.05051	0.0192051	24	NA	NA	NA	NA	6
p.Val6Ala	0.963775	0.0298936	16	-0.295081	-0.339	-0.248	undetermined	6
p.Val6Arg	0.973472	0.0857397	48	-0.302809	-0.395	-0.147	undetermined	6
p.Val6Asn	1.17317	0.00660186	16	-0.411828	-0.42	-0.405	benign.support	6
p.Val6Asp	0.904669	0.0270604	16	-0.246688	-0.291	-0.199	undetermined	6
p.Val6Cys	0.230198	0.192719	16	0.906119	0.149	0.937	patho.moderate	6
p.Val6Gln	1.16518	0.0158974	16	-0.407488	-0.428	-0.394	benign.support	6
p.Val6Glu	0.937355	0.0175585	16	-0.274381	-0.302	-0.245	undetermined	6
p.Val6Gly	-0.130179	0.398766	32	0.652002	0	0.926	patho.moderate	6
p.Val6His	0.924505	0.0358906	16	-0.263844	-0.32	-0.202	undetermined	6
p.Val6Ile	1.11717	0.0104039	16	-0.386628	-0.395	-0.377	benign.support	6
p.Val6Leu	1.03352	0.0532179	48	-0.347434	-0.395	-0.269	benign.support	6
p.Val6Lys	1.10198	0.0227746	8	-0.379559	-0.399	-0.362	benign.support	6
p.Val6Met	-0.704084	0.11341	8	0	0	0.473	undetermined	6
p.Val6Phe	0.875489	0.0123511	16	-0.221288	-0.242	-0.199	undetermined	6
p.Val6Pro	0.284387	0.197288	32	0.93577	0.025	0.937	patho.moderate	6
p.Val6Ser	1.02252	0.0703088	48	-0.339209	-0.405	-0.23	benign.support	6
p.Val6Ter	0.0433491	0.201634	16	NA	NA	NA	NA	6
p.Val6Thr	0.997102	0.125849	32	-0.320755	-0.479	-0.089	benign.support	6
p.Val6Trp	0.303752	0.208511	16	0.906727	-0.033	0.938	patho.moderate	6
p.Val6Tyr	0.984504	0.0262857	16	-0.311229	-0.349	-0.27	undetermined	6
p.Cys7=	1.1437	0.0276346	16	NA	NA	NA	NA	7
p.Cys7Ala	0.881676	0.0734315	24	-0.226753	-0.34	-0.072	undetermined	7
p.Cys7Arg	0.560106	0.445511	64	0.23952	-0.521	0.928	undetermined	7
p.Cys7Asn	-0.160042	0.226709	16	0.651858	0.166	0.901	patho.moderate	7
p.Cys7Asp	0.493941	0.0827881	16	0.411275	0.047	0.834	patho.support	7
p.Cys7Gln	-0.250959	0.217308	16	0.637952	0	0.821	patho.moderate	7
p.Cys7Glu	0.268309	0.127592	16	0.936865	0.349	0.939	patho.moderate	7
p.Cys7Gly	0.0256828	0.193271	32	0.688481	0.54	0.931	patho.moderate	7
p.Cys7Ile	-0.412865	0.223551	16	0.565325	0	0.687	patho.support	7
p.Cys7Leu	-0.179308	0.27287	48	0.653535	0	0.91	patho.moderate	7
p.Cys7Lys	-0.281003	0.225516	16	0.634625	0	0.802	patho.support	7
p.Cys7Met	-0.442252	0.22363	16	0.53094	0	0.665	patho.support	7
p.Cys7Phe	0.964765	0.210945	32	-0.295856	-0.61	0.26	undetermined	7
p.Cys7Pro	-0.344653	0.233654	32	0.635282	0	0.745	patho.support	7
p.Cys7Ser	0.892391	0.0823893	64	-0.235929	-0.359	-0.067	undetermined	7
p.Cys7Ter	0.995746	0.235788	32	NA	NA	NA	NA	7
p.Cys7Thr	0.685682	0.131423	32	-0.00211525	-0.278	0.575	undetermined	7
p.Cys7Trp	-0.154838	0.255899	16	0.651464	0	0.911	patho.moderate	7
p.Cys7Tyr	-0.267727	0.195022	24	0.635633	0	0.752	patho.support	7
p.Cys7Val	0.741101	0.161469	32	-0.0771423	-0.362	0.586	undetermined	7
p.Cys7His	-0.251791	0.300327	8	0.637837	0	0.898	patho.moderate	7
p.Val8=	0.990012	0.0394129	32	NA	NA	NA	NA	8
p.Val8Ala	0.872809	0.0559982	32	-0.218918	-0.309	-0.102	undetermined	8
p.Val8Arg	1.00314	0.064652	32	-0.325291	-0.393	-0.22	benign.support	8
p.Val8Asn	0.729214	0.0557654	16	-0.0619283	-0.187	0.11	undetermined	8
p.Val8Asp	0.678229	0.0149669	16	0.00931072	-0.033	0.056	undetermined	8
p.Val8Cys	1.06615	0.00594209	16	-0.365151	-0.37	-0.36	benign.support	8
p.Val8Gln	0.958019	0.0170994	16	-0.290623	-0.316	-0.264	undetermined	8
p.Val8Glu	0.94477	0.0244517	16	-0.280182	-0.317	-0.241	undetermined	8
p.Val8Gly	0.418481	0.085246	32	0.591658	0.186	0.934	patho.support	8
p.Val8His	1.00981	0.018965	16	-0.329988	-0.356	-0.302	benign.support	8
p.Val8Ile	0.770604	0.0147219	16	-0.112256	-0.144	-0.078	undetermined	8
p.Val8Leu	1.03834	0.0921357	40	-0.350937	-0.447	-0.203	benign.support	8
p.Val8Lys	0.923744	0.0119974	16	-0.263208	-0.282	-0.243	undetermined	8
p.Val8Met	0.978227	0.026515	16	-0.306579	-0.345	-0.265	undetermined	8
p.Val8Phe	1.05097	0.0238486	16	-0.358796	-0.377	-0.326	benign.support	8
p.Val8Pro	-0.0855746	0.23237	24	0.65002	0.307	0.923	patho.moderate	8
p.Val8Ser	1.0163	0.0638668	48	-0.334624	-0.397	-0.235	benign.support	8
p.Val8Ter	0.0531244	0.178311	16	NA	NA	NA	NA	8
p.Val8Thr	0.963208	0.0244374	32	-0.294637	-0.331	-0.256	undetermined	8
p.Val8Trp	1.06138	0.0180013	16	-0.363435	-0.378	-0.342	benign.support	8
p.Val8Tyr	1.01412	0.0197728	16	-0.333057	-0.36	-0.304	benign.support	8
p.Leu9=	1.00053	0.137212	56	NA	NA	NA	NA	9
p.Leu9Ala	-0.14323	0.264008	32	0.651245	0	0.918	patho.moderate	9
p.Leu9Arg	-0.312187	0.265977	48	0.634698	0	0.842	patho.support	9
p.Leu9Asn	-0.481796	0.226508	16	0.47318	0	0.654	patho.support	9
p.Leu9Asp	0.487071	0.0177621	16	0.430388	0.337	0.512	patho.support	9
p.Leu9Cys	-0.0476095	0.210286	16	0.650543	0.448	0.923	patho.moderate	9
p.Leu9Gln	-0.246033	0.315227	16	0.638628	0	0.908	patho.moderate	9
p.Leu9Glu	0.0485299	0.192269	16	0.702266	0.531	0.932	patho.moderate	9
p.Leu9Gly	-0.000826445	0.271844	32	0.676533	0.127	0.932	patho.moderate	9
p.Leu9His	0.0420864	0.194293	16	0.697859	0.542	0.933	patho.moderate	9
p.Leu9Ile	0.970417	0.018684	16	-0.300342	-0.328	-0.271	undetermined	9
p.Leu9Lys	-0.092226	0.23134	16	0.650043	0.268	0.92	patho.moderate	9
p.Leu9Met	0.979476	0.0141137	16	-0.307547	-0.328	-0.285	undetermined	9
p.Leu9Phe	0.389252	0.0257771	16	0.674966	0.543	0.817	patho.moderate	9
p.Leu9Pro	-0.0781163	0.16583	24	0.650032	0.577	0.894	patho.moderate	9
p.Leu9Ser	0.280142	0.167241	48	0.939109	0.153	0.938	patho.moderate	9
p.Leu9Ter	-0.192179	0.187137	16	NA	NA	NA	NA	9
p.Leu9Thr	-0.481173	0.271604	32	0.474235	0	0.695	patho.support	9
p.Leu9Trp	-0.545437	0.226455	16	0.349316	0	0.652	patho.support	9
p.Leu9Tyr	-0.15362	0.228672	16	0.651375	0.181	0.901	patho.moderate	9
p.Leu9Val	0.994675	0.0537649	32	-0.31888	-0.379	-0.232	benign.support	9
p.Lys10Ala	0.993042	0.0904333	32	-0.317628	-0.409	-0.163	undetermined	10
p.Lys10Arg	1.03243	0.023715	48	-0.346641	-0.37	-0.312	benign.support	10
p.Lys10Asn	0.980631	0.0361502	32	-0.3084	-0.36	-0.252	undetermined	10
p.Lys10Asp	0.85289	0.0206788	16	-0.200458	-0.237	-0.158	undetermined	10
p.Lys10Cys	0.920527	0.0291877	16	-0.260537	-0.306	-0.21	undetermined	10
p.Lys10Gln	0.88589	0.0326427	16	-0.230341	-0.285	-0.167	undetermined	10
p.Lys10Glu	1.01994	0.00883544	16	-0.337289	-0.35	-0.325	benign.support	10
p.Lys10Gly	1.00532	0.0201146	32	-0.326866	-0.355	-0.297	benign.support	10
p.Lys10His	0.952776	0.0049246	16	-0.286539	-0.294	-0.279	undetermined	10
p.Lys10Ile	0.896031	0.0132747	16	-0.239089	-0.262	-0.216	undetermined	10
p.Lys10Leu	0.88944	0.0615262	48	-0.233384	-0.331	-0.111	undetermined	10
p.Lys10Met	1.04054	0.0179779	16	-0.352438	-0.369	-0.327	benign.support	10
p.Lys10Phe	0.214321	0.0253625	16	0.889597	0.824	0.933	patho.moderate	10
p.Lys10Pro	-0.272578	0.191946	32	0.634955	0.06	0.755	patho.support	10
p.Lys10Ser	1.03739	0.0542522	48	-0.350285	-0.397	-0.27	benign.support	10
p.Lys10Ter	-0.364903	0.279971	16	NA	NA	NA	NA	10
p.Lys10Thr	1.04104	0.0178295	32	-0.352749	-0.369	-0.327	benign.support	10
p.Lys10Trp	0.600452	0.0182373	16	0.145957	0.079	0.227	undetermined	10
p.Lys10Tyr	0.899133	0.016473	16	-0.241801	-0.27	-0.214	undetermined	10
p.Lys10Val	1.02895	0.0451884	32	-0.344109	-0.387	-0.278	benign.support	10
p.Gly11=	1.02509	0.0230025	48	NA	NA	NA	NA	11
p.Gly11Ala	0.846476	0.0854126	48	-0.193963	-0.333	0.011	undetermined	11
p.Gly11Arg	0.290971	0.403377	64	0.930096	-0.363	0.934	patho.moderate	11
p.Gly11Asn	0.870087	0.0102098	16	-0.21652	-0.234	-0.198	undetermined	11
p.Gly11Asp	0.746521	0.0196264	16	-0.0839311	-0.127	-0.033	undetermined	11
p.Gly11Cys	0.691971	0.188297	32	-0.0114529	-0.365	0.833	undetermined	11
p.Gly11Gln	0.42852	0.0742877	16	0.566896	0.205	0.929	patho.support	11
p.Gly11Glu	0.617876	0.0135037	16	0.112086	0.065	0.167	undetermined	11
p.Gly11His	-0.703612	0.22401	16	0	0	0.637	undetermined	11
p.Gly11Ile	-0.274278	0.227398	16	0.634716	0	0.804	patho.support	11
p.Gly11Leu	-0.172102	0.321594	56	0.652866	0	0.923	patho.moderate	11
p.Gly11Lys	-0.132038	0.197851	16	0.651889	0.383	0.891	patho.moderate	11
p.Gly11Met	-0.332079	0.227215	16	0.634988	0	0.764	patho.support	11
p.Gly11Phe	-0.656631	0.221525	16	0	0	0.644	undetermined	11
p.Gly11Pro	0.244573	0.164753	32	0.917717	0.216	0.938	patho.moderate	11
p.Gly11Ser	1.02436	0.0645686	72	-0.340595	-0.4	-0.238	benign.support	11
p.Gly11Ter	-0.0920279	0.184719	16	NA	NA	NA	NA	11
p.Gly11Thr	0.284466	0.124774	32	0.935709	0.323	0.94	patho.moderate	11
p.Gly11Trp	-0.0237973	0.198206	16	0.659579	0.513	0.926	patho.moderate	11
p.Gly11Tyr	-0.241817	0.230925	16	0.639205	0	0.859	patho.moderate	11
p.Gly11Val	0.531405	0.348299	48	0.312426	-0.413	0.932	undetermined	11
p.Asp12Ala	1.02933	0.0603654	32	-0.344403	-0.401	-0.254	benign.support	12
p.Asp12Arg	1.0051	0.114393	48	-0.326713	-0.463	-0.12	benign.support	12
p.Asp12Asn	0.715424	0.0989308	16	-0.043626	-0.251	0.33	undetermined	12
p.Asp12Cys	0.922633	0.0266351	16	-0.262282	-0.303	-0.216	undetermined	12
p.Asp12Gln	0.951941	0.0370309	16	-0.285868	-0.34	-0.223	undetermined	12
p.Asp12Glu	1.00216	0.0471168	32	-0.324564	-0.376	-0.251	benign.support	12
p.Asp12Gly	0.923011	0.0742288	40	-0.262597	-0.366	-0.12	undetermined	12
p.Asp12His	0.898128	0.0386012	16	-0.240921	-0.303	-0.169	undetermined	12
p.Asp12Ile	-0.360958	0.230819	16	0.622051	0	0.732	patho.support	12
p.Asp12Leu	1.02969	0.0812802	40	-0.344671	-0.42	-0.218	benign.support	12
p.Asp12Lys	1.07086	0.031209	16	-0.366887	-0.393	-0.33	benign.support	12
p.Asp12Met	-0.0204024	0.332813	8	0.661596	0	0.931	patho.moderate	12
p.Asp12Phe	0.968015	0.0251163	8	-0.298424	-0.336	-0.258	undetermined	12
p.Asp12Pro	1.11143	0.142886	24	-0.383916	-0.66	-0.162	benign.support	12
p.Asp12Ser	1.02231	0.0464721	40	-0.339056	-0.384	-0.269	benign.support	12
p.Asp12Ter	0.372426	0.168655	16	NA	NA	NA	NA	12
p.Asp12Thr	0.50025	0.167765	24	0.393657	-0.174	0.932	patho.support	12
p.Asp12Trp	0.560374	0.0684028	16	0.238847	-0.02	0.576	undetermined	12
p.Asp12Tyr	1.10252	0.169257	24	-0.3798	-0.669	-0.055	benign.support	12
p.Asp12Val	0.893696	0.0518896	32	-0.23706	-0.321	-0.136	undetermined	12
p.Gly13=	1.04855	0.0537106	48	NA	NA	NA	NA	13
p.Gly13Ala	0.90424	0.036039	32	-0.246308	-0.304	-0.18	undetermined	13
p.Gly13Arg	0.811311	0.102664	48	-0.156699	-0.331	0.12	undetermined	13
p.Gly13Asn	0.943162	0.0497233	16	-0.278925	-0.352	-0.193	undetermined	13
p.Gly13Asp	0.959424	0.0403599	16	-0.291703	-0.353	-0.224	undetermined	13
p.Gly13Cys	0.992806	0.132101	32	-0.317448	-0.484	-0.073	undetermined	13
p.Gly13Gln	0.408419	0.0758689	16	0.61706	0.239	0.934	patho.support	13
p.Gly13Glu	0.689663	0.0371741	16	-0.00805744	-0.102	0.114	undetermined	13
p.Gly13Ile	-0.00517987	0.2264	16	0.673011	0.409	0.931	patho.moderate	13
p.Gly13Leu	0.721074	0.106793	48	-0.0512147	-0.267	0.355	undetermined	13
p.Gly13Lys	0.943812	0.0171327	16	-0.279432	-0.306	-0.251	undetermined	13
p.Gly13Met	0.178704	0.142778	16	0.846552	0.498	0.938	patho.moderate	13
p.Gly13Phe	0.875352	0.0798491	16	-0.221166	-0.344	-0.042	undetermined	13
p.Gly13Pro	1.04286	0.0814294	32	-0.353907	-0.431	-0.231	benign.support	13
p.Gly13Ser	1.0156	0.084071	48	-0.33412	-0.415	-0.199	benign.support	13
p.Gly13Ter	-0.440756	0.223604	16	NA	NA	NA	NA	13
p.Gly13Trp	0.523606	0.0523873	16	0.330957	0.104	0.593	patho.support	13
p.Gly13Tyr	0.0118458	0.231666	16	0.682771	0.381	0.932	patho.moderate	13
p.Gly13Val	0.809778	0.181644	40	-0.155084	-0.408	0.497	undetermined	13
p.Gly13Thr	1.22472	0.0157929	8	-0.45652	-0.498	-0.425	benign.support	13
p.Pro14=	0.988907	0.0154524	48	NA	NA	NA	NA	14
p.Pro14Ala	1.03201	0.0212659	16	-0.346336	-0.368	-0.317	benign.support	14
p.Pro14Arg	0.963648	0.0387486	32	-0.294981	-0.351	-0.232	undetermined	14
p.Pro14Gln	1.00143	0.0186434	16	-0.324027	-0.351	-0.296	benign.support	14
p.Pro14Glu	0.995164	0.0463205	16	-0.319256	-0.373	-0.246	benign.support	14
p.Pro14Gly	1.10518	0.0312314	16	-0.381001	-0.407	-0.355	benign.support	14
p.Pro14Ile	0.971327	0.0774464	8	-0.301074	-0.39	-0.165	undetermined	14
p.Pro14Leu	0.905812	0.0862437	32	-0.247706	-0.369	-0.073	undetermined	14
p.Pro14Lys	0.941358	0.0380354	16	-0.277522	-0.334	-0.214	undetermined	14
p.Pro14Ter	0.792624	0.0689182	32	NA	NA	NA	NA	14
p.Pro14Thr	1.10481	0.0248933	16	-0.380836	-0.402	-0.361	benign.support	14
p.Pro14Val	1.05585	0.0418659	16	-0.361156	-0.394	-0.303	benign.support	14
p.Val15=	0.970505	0.0115742	16	NA	NA	NA	NA	15
p.Val15Ala	1.04242	0.1122	32	-0.353626	-0.509	-0.171	benign.support	15
p.Val15Arg	0.112854	0.279197	48	0.756723	0.006	0.935	patho.moderate	15
p.Val15Asn	-0.0861928	0.226709	16	0.650021	0.329	0.921	patho.moderate	15
p.Val15Asp	0.406064	0.139057	16	0.623601	0.015	0.937	patho.support	15
p.Val15Cys	0.812301	0.0206549	16	-0.157741	-0.2	-0.113	undetermined	15
p.Val15Gln	0.666609	0.0600792	16	0.0274721	-0.129	0.265	undetermined	15
p.Val15Glu	1.14085	0.0177632	16	-0.396547	-0.414	-0.381	benign.support	15
p.Val15Gly	0.590124	0.0828014	32	0.168018	-0.09	0.567	undetermined	15
p.Val15His	-0.245119	0.227585	16	0.638753	0	0.847	patho.moderate	15
p.Val15Ile	1.11329	0.0282702	16	-0.384808	-0.41	-0.362	benign.support	15
p.Val15Leu	0.852465	0.0929741	48	-0.200037	-0.352	0.015	undetermined	15
p.Val15Lys	-0.322176	0.23395	16	0.634818	0	0.781	patho.support	15
p.Val15Met	-0.272829	0.304982	16	0.634919	0	0.895	patho.support	15
p.Val15Phe	0.308044	0.157331	16	0.898767	0.118	0.939	patho.moderate	15
p.Val15Pro	0.575614	0.120816	16	0.201946	-0.16	0.824	undetermined	15
p.Val15Ser	0.723688	0.0999998	48	-0.0546844	-0.265	0.322	undetermined	15
p.Val15Ter	0.0490006	0.219075	16	NA	NA	NA	NA	15
p.Val15Thr	0.730936	0.115449	32	-0.0641619	-0.288	0.379	undetermined	15
p.Val15Trp	0.131367	0.206388	16	0.778461	0.317	0.936	patho.moderate	15
p.Val15Tyr	-0.193515	0.224169	16	0.650494	0.106	0.88	patho.moderate	15
p.Gln16=	1.14916	0.17057	8	NA	NA	NA	NA	16
p.Gln16Ala	0.948412	0.119084	32	-0.283053	-0.42	-0.034	undetermined	16
p.Gln16Arg	1.02127	0.0883343	48	-0.338278	-0.425	-0.2	benign.support	16
p.Gln16Asn	0.992079	0.0187017	16	-0.316895	-0.344	-0.289	undetermined	16
p.Gln16Asp	1.15447	0.0201414	16	-0.402458	-0.426	-0.386	benign.support	16
p.Gln16Cys	0.590321	0.0724196	16	0.167582	-0.067	0.513	undetermined	16
p.Gln16Glu	0.988762	0.0127261	16	-0.314391	-0.333	-0.295	undetermined	16
p.Gln16Gly	0.819968	0.107024	32	-0.165816	-0.343	0.124	undetermined	16
p.Gln16His	1.00366	0.0561472	32	-0.325673	-0.385	-0.237	benign.support	16
p.Gln16Leu	0.955242	0.0362094	48	-0.288505	-0.342	-0.23	undetermined	16
p.Gln16Lys	1.04726	0.0158282	16	-0.356598	-0.37	-0.334	benign.support	16
p.Gln16Met	1.10073	0.0161227	16	-0.379003	-0.393	-0.366	benign.support	16
p.Gln16Phe	1.1076	0.0133679	16	-0.382115	-0.394	-0.371	benign.support	16
p.Gln16Pro	0.598552	0.28913	32	0.149916	-0.404	0.928	undetermined	16
p.Gln16Ser	1.02703	0.100325	48	-0.342629	-0.458	-0.177	benign.support	16
p.Gln16Ter	-0.666403	0.242626	16	NA	NA	NA	NA	16
p.Gln16Thr	1.18137	0.0922787	32	-0.416721	-0.665	-0.319	benign.support	16
p.Gln16Trp	1.03487	0.0295277	16	-0.348425	-0.375	-0.305	benign.support	16
p.Gln16Tyr	0.827478	0.122298	16	-0.17374	-0.364	0.176	undetermined	16
p.Gln16Val	0.967085	0.109414	32	-0.297686	-0.417	-0.094	undetermined	16
p.Gln16Ile	0.771936	0.0401243	8	-0.113743	-0.199	-0.013	undetermined	16
p.Gly17=	0.954998	0.0469051	48	NA	NA	NA	NA	17
p.Gly17Ala	-0.202562	0.345382	40	0.64776	0	0.92	patho.moderate	17
p.Gly17Arg	0.333002	0.451183	64	0.833979	-0.397	0.931	patho.moderate	17
p.Gly17Asp	0.193257	0.200829	16	0.865682	0.193	0.937	patho.moderate	17
p.Gly17Cys	0.964506	0.279505	32	-0.295653	-0.649	0.596	undetermined	17
p.Gly17Gln	-0.0332913	0.224146	16	0.65488	0.402	0.929	patho.moderate	17
p.Gly17Glu	0.164452	0.198199	16	0.823679	0.259	0.937	patho.moderate	17
p.Gly17His	-0.281184	0.317276	8	0.634624	0	0.899	patho.support	17
p.Gly17Leu	-0.127729	0.296754	48	0.652154	0	0.923	patho.moderate	17
p.Gly17Lys	-0.206447	0.223146	16	0.646767	0.058	0.867	patho.moderate	17
p.Gly17Met	-0.219705	0.226593	16	0.643347	0	0.875	patho.moderate	17
p.Gly17Phe	-0.264747	0.225541	16	0.636048	0	0.823	patho.support	17
p.Gly17Pro	-0.295544	0.2591	24	0.634605	0	0.84	patho.support	17
p.Gly17Ser	0.265808	0.463753	48	0.93481	-0.396	0.932	patho.moderate	17
p.Gly17Ter	-0.181927	0.222758	16	NA	NA	NA	NA	17
p.Gly17Thr	0.501921	0.203498	24	0.388947	-0.244	0.932	patho.support	17
p.Gly17Trp	0.0172201	0.190392	16	0.684598	0.563	0.931	patho.moderate	17
p.Gly17Tyr	-0.172456	0.227136	16	0.652898	0.149	0.902	patho.moderate	17
p.Gly17Val	0.741069	0.312408	48	-0.0771014	-0.545	0.914	undetermined	17
p.Gly17Asn	-0.32863	0.298405	8	0.634923	0	0.868	patho.support	17
p.Ile18=	0.947105	0.0841168	32	NA	NA	NA	NA	18
p.Ile18Ala	0.35173	0.193564	16	0.781477	-0.071	0.937	patho.moderate	18
p.Ile18Arg	0.78968	0.204109	32	-0.133536	-0.422	0.663	undetermined	18
p.Ile18Asn	0.910255	0.0706569	24	-0.251687	-0.357	-0.112	undetermined	18
p.Ile18Cys	0.906774	0.0428294	16	-0.248564	-0.315	-0.169	undetermined	18
p.Ile18Glu	0.510232	0.208128	16	0.366493	-0.247	0.933	patho.support	18
p.Ile18Gly	0.58111	0.165078	24	0.188685	-0.255	0.911	undetermined	18
p.Ile18His	-0.0192538	0.226971	16	0.662276	0.411	0.929	patho.moderate	18
p.Ile18Leu	0.664068	0.229683	48	0.0316131	-0.385	0.914	undetermined	18
p.Ile18Met	1.05037	0.0228396	16	-0.35844	-0.376	-0.327	benign.support	18
p.Ile18Phe	0.864632	0.0553892	16	-0.211513	-0.302	-0.094	undetermined	18
p.Ile18Ser	0.883827	0.149135	16	-0.228581	-0.409	0.17	undetermined	18
p.Ile18Ter	-0.251303	0.227455	16	NA	NA	NA	NA	18
p.Ile18Thr	0.989564	0.0593056	16	-0.314993	-0.382	-0.218	undetermined	18
p.Ile18Trp	0.214884	0.195828	16	0.890246	0.15	0.938	patho.moderate	18
p.Ile18Tyr	1.20514	0.0329908	16	-0.43559	-0.517	-0.397	benign.support	18
p.Ile18Val	0.832016	0.101184	32	-0.178542	-0.348	0.085	undetermined	18
p.Ile18Gln	1.25877	0.0418815	8	-0.501804	-0.654	-0.414	benign.support	18
p.Ile18Lys	1.1342	0.0145971	8	-0.393903	-0.406	-0.381	benign.support	18
p.Ile19=	0.920335	0.0447981	24	NA	NA	NA	NA	19
p.Ile19Ala	0.640414	0.0528136	24	0.071787	-0.08	0.299	undetermined	19
p.Ile19Arg	-0.428809	0.252869	40	0.546903	0	0.709	patho.support	19
p.Ile19Asn	-0.529677	0.219128	16	0.385817	0	0.653	patho.support	19
p.Ile19Asp	0.392013	0.177452	16	0.66671	-0.078	0.937	patho.moderate	19
p.Ile19Cys	0.362653	0.0627717	16	0.753422	0.438	0.938	patho.moderate	19
p.Ile19Gln	-0.271632	0.241787	16	0.635087	0	0.841	patho.support	19
p.Ile19Glu	-0.451648	0.217684	16	0.518766	0	0.654	patho.support	19
p.Ile19Gly	-0.0660081	0.277999	32	0.650137	0.048	0.929	patho.moderate	19
p.Ile19His	-0.491532	0.21825	16	0.457218	0	0.654	patho.support	19
p.Ile19Leu	0.753473	0.15907	56	-0.0922533	-0.364	0.536	undetermined	19
p.Ile19Lys	0.00360647	0.21406	16	0.679894	0.473	0.931	patho.moderate	19
p.Ile19Met	0.774757	0.0314433	16	-0.116883	-0.183	-0.042	undetermined	19
p.Ile19Phe	-0.130008	0.228231	16	0.652013	0.252	0.91	patho.moderate	19
p.Ile19Pro	-0.0335871	0.245246	24	0.654736	0.309	0.93	patho.moderate	19
p.Ile19Ser	0.0936066	0.183339	64	0.737882	0.508	0.935	patho.moderate	19
p.Ile19Ter	-0.367312	0.225306	16	NA	NA	NA	NA	19
p.Ile19Thr	-0.382705	0.276727	32	0.600527	0	0.777	patho.support	19
p.Ile19Trp	-0.272375	0.22105	16	0.634983	0	0.806	patho.support	19
p.Ile19Tyr	0.0967347	0.211554	16	0.740803	0.346	0.935	patho.moderate	19
p.Ile19Val	0.87438	0.11576	32	-0.220305	-0.38	0.06	undetermined	19
p.Asn20=	1.03593	0.169228	16	NA	NA	NA	NA	20
p.Asn20Arg	0.900674	0.0854496	32	-0.243156	-0.365	-0.068	undetermined	20
p.Asn20Asp	0.912172	0.0387078	16	-0.253401	-0.314	-0.183	undetermined	20
p.Asn20Cys	0.728918	0.088916	8	-0.0615431	-0.246	0.253	undetermined	20
p.Asn20Gly	0.754372	0.130923	24	-0.0933203	-0.328	0.403	undetermined	20
p.Asn20His	0.673977	0.219429	16	0.0158814	-0.379	0.905	undetermined	20
p.Asn20Lys	0.954995	0.0871027	24	-0.288317	-0.389	-0.13	undetermined	20
p.Asn20Pro	-0.0302104	0.221769	16	0.656374	0.441	0.929	patho.moderate	20
p.Asn20Ser	0.935167	0.0520357	16	-0.2726	-0.35	-0.183	undetermined	20
p.Asn20Ter	-0.0137554	0.328312	8	NA	NA	NA	NA	20
p.Asn20Trp	1.03312	0.0332768	8	-0.347144	-0.378	-0.299	benign.support	20
p.Asn20Val	0.599682	0.214051	16	0.147554	-0.334	0.926	undetermined	20
p.Asn20Ala	0.583977	0.0806826	8	0.181991	-0.081	0.573	undetermined	20
p.Asn20Glu	-0.0977891	0.306706	8	0.650086	0	0.925	patho.moderate	20
p.Asn20Ile	0.865445	0.0960812	8	-0.21226	-0.359	0.011	undetermined	20
p.Asn20Leu	0.0784916	0.489397	16	0.724532	-0.336	0.928	patho.moderate	20
p.Asn20Met	1.08175	0.0304334	8	-0.371063	-0.397	-0.34	benign.support	20
p.Asn20Tyr	0.793562	0.0370322	8	-0.137825	-0.213	-0.052	undetermined	20
p.Phe21=	1.0698	0.0838153	16	NA	NA	NA	NA	21
p.Phe21Ala	0.0766842	0.216243	16	0.72316	0.372	0.935	patho.moderate	21
p.Phe21Arg	-0.221134	0.222519	24	0.642975	0	0.861	patho.moderate	21
p.Phe21Asn	0.34092	0.212473	16	0.810515	-0.1	0.937	patho.moderate	21
p.Phe21Gln	-0.36927	0.217802	16	0.614079	0	0.705	patho.support	21
p.Phe21Glu	0.603986	0.103336	16	0.138762	-0.151	0.643	undetermined	21
p.Phe21Gly	0.47283	0.279039	8	0.466137	-0.342	0.934	patho.support	21
p.Phe21Leu	0.840829	0.227261	48	-0.187917	-0.512	0.673	undetermined	21
p.Phe21Lys	0.546797	0.0696434	16	0.273324	0.004	0.603	undetermined	21
p.Phe21Ser	0.78029	0.328881	40	-0.123132	-0.591	0.913	undetermined	21
p.Phe21Ter	0.0692934	0.229005	16	NA	NA	NA	NA	21
p.Phe21Trp	-0.288601	0.220994	16	0.634603	0	0.787	patho.support	21
p.Phe21Val	-0.297995	0.220742	24	0.63461	0	0.773	patho.support	21
p.Phe21Asp	0.0564814	0.306408	8	0.707837	0	0.933	patho.moderate	21
p.Phe21Cys	0.0843464	0.333776	8	0.72924	-0.069	0.934	patho.moderate	21
p.Phe21Thr	-0.256358	0.387591	16	0.637209	0	0.912	patho.moderate	21
p.Phe21Tyr	0.247071	0.282031	8	0.919825	-0.131	0.936	patho.moderate	21
p.Glu22Ala	0.882392	0.0799744	32	-0.22736	-0.351	-0.054	undetermined	22
p.Glu22Arg	0.637058	0.0993062	40	0.0775577	-0.174	0.531	undetermined	22
p.Glu22Asp	0.901018	0.0132612	16	-0.243458	-0.266	-0.221	undetermined	22
p.Glu22Cys	0.750348	0.0470035	16	-0.0885269	-0.189	0.044	undetermined	22
p.Glu22Gln	0.73674	0.0570302	16	-0.0716136	-0.196	0.097	undetermined	22
p.Glu22Gly	0.448558	0.176662	32	0.519931	-0.144	0.935	patho.support	22
p.Glu22Ile	1.02823	0.0234626	16	-0.343545	-0.368	-0.31	benign.support	22
p.Glu22Leu	1.0069	0.0988095	32	-0.327956	-0.436	-0.155	benign.support	22
p.Glu22Lys	0.703207	0.0554923	16	-0.0272757	-0.159	0.16	undetermined	22
p.Glu22Met	0.906983	0.0289268	16	-0.248751	-0.295	-0.199	undetermined	22
p.Glu22Pro	-0.271934	0.229533	32	0.635045	0	0.824	patho.support	22
p.Glu22Ser	0.865359	0.0507918	48	-0.212181	-0.295	-0.109	undetermined	22
p.Glu22Ter	0.540321	0.160423	16	NA	NA	NA	NA	22
p.Glu22Thr	0.83101	0.135061	32	-0.177477	-0.375	0.215	undetermined	22
p.Glu22Trp	0.895924	0.0112206	16	-0.238996	-0.258	-0.22	undetermined	22
p.Glu22Tyr	0.746137	0.0314015	16	-0.0834589	-0.153	0	undetermined	22
p.Glu22Val	0.772335	0.100155	32	-0.114188	-0.301	0.197	undetermined	22
p.Glu22=	1.37323	0.0644086	8	NA	NA	NA	NA	22
p.Glu22Asn	0.527464	0.227218	8	0.321601	-0.301	0.932	patho.support	22
p.Gln23Ala	0.476727	0.122028	32	0.456901	-0.045	0.931	patho.support	23
p.Gln23Arg	-0.293413	0.294269	40	0.634602	0	0.879	patho.support	23
p.Gln23Asp	-0.155828	0.226162	16	0.651537	0.184	0.907	patho.moderate	23
p.Gln23Cys	-0.166476	0.319417	8	0.652379	0	0.918	patho.moderate	23
p.Gln23Glu	0.582341	0.0960794	16	0.185773	-0.111	0.671	undetermined	23
p.Gln23Gly	-0.347274	0.22634	24	0.635355	0	0.74	patho.support	23
p.Gln23His	0.8689	0.0494763	32	-0.215442	-0.296	-0.115	undetermined	23
p.Gln23Leu	-0.504894	0.273703	48	0.434666	0	0.685	patho.support	23
p.Gln23Lys	0.931262	0.0258522	16	-0.26945	-0.31	-0.226	undetermined	23
p.Gln23Met	0.632615	0.110408	16	0.0854053	-0.194	0.61	undetermined	23
p.Gln23Phe	-0.495877	0.315402	8	0.450143	0	0.743	patho.support	23
p.Gln23Pro	0.349349	0.236462	32	0.787813	-0.159	0.936	patho.moderate	23
p.Gln23Ser	0.657098	0.254393	40	0.0431516	-0.395	0.921	undetermined	23
p.Gln23Ter	-0.447906	0.0702404	16	NA	NA	NA	NA	23
p.Gln23Thr	0.441378	0.0907887	24	0.537018	0.108	0.93	patho.support	23
p.Gln23Trp	-0.253731	0.319086	8	0.637571	0	0.904	patho.moderate	23
p.Gln23Tyr	0.142397	0.226195	16	0.792314	0.158	0.935	patho.moderate	23
p.Gln23Val	-0.245196	0.221152	16	0.638742	0	0.842	patho.moderate	23
p.Gln23Asn	-0.00475423	0.306018	8	0.673356	0	0.931	patho.moderate	23
p.Lys24Ala	0.959071	0.0502592	24	-0.291431	-0.362	-0.207	undetermined	24
p.Lys24Arg	0.991051	0.248772	48	-0.316115	-0.645	0.422	undetermined	24
p.Lys24Asn	1.06762	0.0465482	24	-0.365688	-0.405	-0.305	benign.support	24
p.Lys24Asp	0.850338	0.207008	16	-0.197926	-0.478	0.531	undetermined	24
p.Lys24Gln	0.909546	0.0219176	16	-0.251048	-0.287	-0.214	undetermined	24
p.Lys24Glu	0.96175	0.0142027	16	-0.293502	-0.315	-0.271	undetermined	24
p.Lys24Gly	0.92865	0.0610319	32	-0.267329	-0.355	-0.156	undetermined	24
p.Lys24His	1.03025	0.0330384	16	-0.34507	-0.377	-0.297	benign.support	24
p.Lys24Leu	1.06718	0.099788	48	-0.365528	-0.51	-0.22	benign.support	24
p.Lys24Met	0.925728	0.0311345	16	-0.264868	-0.313	-0.212	undetermined	24
p.Lys24Phe	-0.0637028	0.228663	16	0.650168	0.363	0.925	patho.moderate	24
p.Lys24Pro	0.760132	0.0245171	16	-0.100122	-0.154	-0.038	undetermined	24
p.Lys24Ser	0.863388	0.0871398	40	-0.210373	-0.348	-0.016	undetermined	24
p.Lys24Ter	0.682124	0.0941303	16	NA	NA	NA	NA	24
p.Lys24Thr	0.898549	0.176452	24	-0.241289	-0.476	0.273	undetermined	24
p.Lys24Trp	0.648948	0.191327	16	0.0568815	-0.343	0.89	undetermined	24
p.Lys24Tyr	0.935971	0.040726	8	-0.273253	-0.333	-0.203	undetermined	24
p.Lys24Val	0.77096	0.225266	32	-0.112655	-0.443	0.811	undetermined	24
p.Lys24Cys	0.737185	0.191564	8	-0.0721809	-0.385	0.74	undetermined	24
p.Glu25=	0.878445	0.158247	16	NA	NA	NA	NA	25
p.Glu25Ala	0.911714	0.11345	32	-0.253004	-0.395	-0.007	undetermined	25
p.Glu25Arg	0.435054	0.229226	32	0.552371	-0.227	0.935	patho.support	25
p.Glu25Asn	0.916519	0.0289335	16	-0.257148	-0.302	-0.206	undetermined	25
p.Glu25Asp	0.946183	0.0633322	8	-0.281291	-0.366	-0.168	undetermined	25
p.Glu25Cys	0.484921	0.292285	8	0.435995	-0.355	0.933	patho.support	25
p.Glu25Gly	0.814572	0.177876	48	-0.160133	-0.405	0.493	undetermined	25
p.Glu25Leu	0.365516	0.236448	16	0.745188	-0.166	0.936	patho.moderate	25
p.Glu25Phe	0.7694	0.107875	16	-0.110912	-0.308	0.247	undetermined	25
p.Glu25Pro	0.244733	0.193373	16	0.917848	0.114	0.938	patho.moderate	25
p.Glu25Ter	0.849725	0.235985	16	NA	NA	NA	NA	25
p.Glu25Trp	-0.128158	0.319788	8	0.652127	0	0.924	patho.moderate	25
p.Glu25Tyr	0.712246	0.159831	16	-0.0393837	-0.336	0.622	undetermined	25
p.Glu25Val	0.509175	0.161802	24	0.369296	-0.169	0.932	patho.support	25
p.Glu25Gln	0.493661	0.547663	16	0.412069	-0.549	0.927	patho.support	25
p.Glu25Lys	1.18054	0.153628	8	-0.416209	-0.696	-0.057	benign.support	25
p.Glu25Met	0.963814	0.0486117	8	-0.29511	-0.363	-0.215	undetermined	25
p.Glu25Thr	1.23587	0.0556608	8	-0.469954	-0.661	-0.39	benign.support	25
p.Ser26Ala	0.896904	0.105442	8	-0.23985	-0.382	-0.011	undetermined	26
p.Ser26Arg	1.00266	0.220502	32	-0.324936	-0.651	0.219	benign.support	26
p.Ser26Asn	0.807308	0.168217	16	-0.152482	-0.393	0.475	undetermined	26
p.Ser26Asp	0.584536	0.195056	16	0.180725	-0.297	0.925	undetermined	26
p.Ser26Glu	-0.0690047	0.223216	16	0.650101	0.378	0.923	patho.moderate	26
p.Ser26Gly	0.998135	0.0350921	24	-0.321561	-0.365	-0.268	benign.support	26
p.Ser26Ile	1.04804	0.0199782	16	-0.357059	-0.373	-0.329	benign.support	26
p.Ser26Leu	0.802121	0.0170815	8	-0.14701	-0.182	-0.11	undetermined	26
p.Ser26Met	0.680613	0.0942965	16	0.00561843	-0.21	0.392	undetermined	26
p.Ser26Pro	-0.0746757	0.325476	8	0.650052	0	0.925	patho.moderate	26
p.Ser26Thr	1.00694	0.141928	24	-0.327989	-0.545	-0.06	benign.support	26
p.Ser26Trp	0.958438	0.0350967	8	-0.290944	-0.342	-0.233	undetermined	26
p.Ser26Cys	0.850044	0.101718	8	-0.197634	-0.358	0.05	undetermined	26
p.Ser26Ter	0.0970496	0.307215	8	NA	NA	NA	NA	26
p.Ser26Tyr	1.29316	0.0128514	8	-0.565171	-0.616	-0.515	benign.support	26
p.Ser26Val	1.10179	0.0834757	8	-0.379474	-0.511	-0.277	benign.support	26
p.Asn27=	0.927422	0.0982287	16	NA	NA	NA	NA	27
p.Asn27Ala	1.06298	0.0507201	16	-0.364007	-0.406	-0.295	benign.support	27
p.Asn27Arg	1.05206	0.220537	40	-0.359398	-0.663	0.125	benign.support	27
p.Asn27Asp	1.09543	0.0183764	16	-0.376691	-0.393	-0.363	benign.support	27
p.Asn27Cys	0.917664	0.0619633	16	-0.258142	-0.349	-0.142	undetermined	27
p.Asn27Gln	1.31916	0.0516826	16	-0.617295	-0.719	-0.426	benign.support	27
p.Asn27Gly	0.787	0.0537148	16	-0.130567	-0.236	0.005	undetermined	27
p.Asn27His	0.907314	0.0567012	16	-0.249046	-0.335	-0.143	undetermined	27
p.Asn27Ile	0.387505	0.508735	8	0.680276	-0.481	0.929	patho.moderate	27
p.Asn27Leu	1.04363	0.159593	40	-0.354398	-0.626	-0.051	benign.support	27
p.Asn27Lys	0.448934	0.162586	16	0.519041	-0.107	0.935	patho.support	27
p.Asn27Met	0.645161	0.100105	16	0.0635051	-0.191	0.525	undetermined	27
p.Asn27Phe	0.38194	0.194536	16	0.696412	-0.11	0.937	patho.moderate	27
p.Asn27Ser	1.0183	0.429713	24	-0.336084	-0.674	0.871	benign.support	27
p.Asn27Ter	0.0274202	0.229703	16	NA	NA	NA	NA	27
p.Asn27Thr	0.324678	0.202173	16	0.858478	-0.059	0.937	patho.moderate	27
p.Asn27Trp	0.904618	0.108863	16	-0.246643	-0.386	-0.009	undetermined	27
p.Asn27Tyr	1.15641	0.0431407	16	-0.403445	-0.478	-0.367	benign.support	27
p.Asn27Val	1.03151	0.176586	16	-0.345978	-0.628	0	benign.support	27
p.Asn27Pro	1.07743	0.0138614	8	-0.369377	-0.381	-0.358	benign.support	27
p.Gly28=	1.03237	0.0412786	16	NA	NA	NA	NA	28
p.Gly28Arg	0.263117	0.216898	32	0.93254	0.004	0.938	patho.moderate	28
p.Gly28Asn	1.28148	0.025932	8	-0.539068	-0.641	-0.465	benign.support	28
p.Gly28Cys	0.623268	0.0670411	16	0.102261	-0.09	0.412	undetermined	28
p.Gly28Glu	1.02281	0.151154	16	-0.339424	-0.593	-0.064	benign.support	28
p.Gly28Trp	0.726301	0.188677	16	-0.0581246	-0.379	0.751	undetermined	28
p.Gly28Val	0.738512	0.157541	24	-0.073867	-0.359	0.566	undetermined	28
p.Gly28Asp	0.796904	0.175343	8	-0.141494	-0.396	0.501	undetermined	28
p.Gly28Gln	1.02124	0.0469209	8	-0.338252	-0.385	-0.268	benign.support	28
p.Gly28His	1.20869	0.0103008	8	-0.43921	-0.462	-0.421	benign.support	28
p.Gly28Ser	-0.147066	0.298935	8	0.651038	0	0.922	patho.moderate	28
p.Gly28Ter	0.990465	0.0451952	8	NA	NA	NA	NA	28
p.Gly28Thr	0.0151473	0.305832	8	0.683898	0	0.93	patho.moderate	28
p.Pro29=	0.965892	0.119085	32	NA	NA	NA	NA	29
p.Pro29Arg	0.755539	0.15143	48	-0.0947047	-0.365	0.5	undetermined	29
p.Pro29Gln	1.06621	0.025479	16	-0.365172	-0.387	-0.334	benign.support	29
p.Pro29Glu	-0.116729	0.319194	8	0.652985	0	0.924	patho.moderate	29
p.Pro29Gly	0.727198	0.0539945	16	-0.0592988	-0.179	0.107	undetermined	29
p.Pro29Leu	0.561261	0.134156	32	0.236631	-0.17	0.89	undetermined	29
p.Pro29Ser	1.06744	0.031741	16	-0.365623	-0.392	-0.326	benign.support	29
p.Pro29Ter	0.190895	0.230756	16	NA	NA	NA	NA	29
p.Pro29Thr	1.13898	0.277339	32	-0.395791	-0.688	0.168	benign.support	29
p.Pro29Tyr	0.0700222	0.331131	8	0.718059	-0.049	0.933	patho.moderate	29
p.Pro29Met	0.741949	0.0467356	8	-0.0782108	-0.181	0.056	undetermined	29
p.Pro29Trp	-0.350172	0.299265	8	0.632856	0	0.861	patho.support	29
p.Pro29Val	0.0420295	0.305054	8	0.697824	0	0.933	patho.moderate	29
p.Val30=	0.912497	0.0195249	16	NA	NA	NA	NA	30
p.Val30Ala	-0.290455	0.358288	32	0.634601	0	0.906	patho.support	30
p.Val30Arg	-0.157708	0.256227	48	0.651678	0	0.91	patho.moderate	30
p.Val30Asp	-0.098874	0.226469	16	0.650216	0.302	0.917	patho.moderate	30
p.Val30Cys	0.947183	0.0529957	16	-0.28208	-0.359	-0.191	undetermined	30
p.Val30Gln	-0.168051	0.231076	16	0.652512	0.115	0.901	patho.moderate	30
p.Val30Glu	0.211486	0.272698	16	0.886306	-0.081	0.936	patho.moderate	30
p.Val30Gly	0.37074	0.172136	32	0.729202	-0.035	0.938	patho.moderate	30
p.Val30Ile	-0.108986	0.231977	16	0.651572	0.286	0.916	patho.moderate	30
p.Val30Leu	0.726481	0.168101	40	-0.0583595	-0.357	0.647	undetermined	30
p.Val30Lys	-0.299402	0.222256	16	0.634615	0	0.774	patho.support	30
p.Val30Met	-0.656175	0.0440476	16	0	0	0.29	undetermined	30
p.Val30Phe	0.0564915	0.23225	16	0.707844	0.307	0.934	patho.moderate	30
p.Val30Ser	0.368551	0.273996	32	0.736164	-0.259	0.935	patho.moderate	30
p.Val30Ter	-0.210527	0.221498	16	NA	NA	NA	NA	30
p.Val30Thr	0.87545	0.0188664	16	-0.221253	-0.253	-0.186	undetermined	30
p.Val30Trp	-0.27592	0.227796	16	0.634653	0	0.816	patho.support	30
p.Val30Tyr	-0.0865211	0.228649	16	0.650021	0.348	0.923	patho.moderate	30
p.Lys31=	0.469228	0.156302	16	NA	NA	NA	NA	31
p.Lys31Ala	0.769854	0.0472636	16	-0.111419	-0.21	0.013	undetermined	31
p.Lys31Arg	1.10571	0.0268376	24	-0.381244	-0.404	-0.36	benign.support	31
p.Lys31Asn	1.01007	0.0543584	32	-0.330174	-0.386	-0.245	benign.support	31
p.Lys31Cys	0.120362	0.260288	16	0.765307	0.062	0.935	patho.moderate	31
p.Lys31Gln	0.39379	0.374505	8	0.660803	-0.385	0.933	patho.moderate	31
p.Lys31Glu	-0.259529	0.201983	8	0.636771	0.023	0.78	patho.moderate	31
p.Lys31Gly	0.112109	0.175871	16	0.755896	0.497	0.935	patho.moderate	31
p.Lys31Ile	0.974748	0.0381928	16	-0.303848	-0.358	-0.243	undetermined	31
p.Lys31Leu	1.05719	0.132127	48	-0.361714	-0.593	-0.137	benign.support	31
p.Lys31Met	0.0748203	0.299834	16	0.72174	0	0.933	patho.moderate	31
p.Lys31Phe	0.686923	0.104169	16	-0.00397913	-0.236	0.442	undetermined	31
p.Lys31Pro	-0.207208	0.225267	24	0.646572	0.006	0.875	patho.moderate	31
p.Lys31Ser	0.995122	0.0478259	40	-0.319223	-0.374	-0.243	benign.support	31
p.Lys31Ter	0.571273	0.266589	16	NA	NA	NA	NA	31
p.Lys31Thr	0.949966	0.0710605	32	-0.284288	-0.375	-0.155	undetermined	31
p.Lys31Trp	1.02958	0.0339144	16	-0.344591	-0.376	-0.294	benign.support	31
p.Lys31Val	0.896172	0.064921	16	-0.239212	-0.34	-0.109	undetermined	31
p.Lys31Tyr	0.694474	0.299251	8	-0.0150961	-0.486	0.919	undetermined	31
p.Val32=	1.07328	0.0285429	24	NA	NA	NA	NA	32
p.Val32Ala	0.962223	0.0908677	32	-0.29387	-0.397	-0.125	undetermined	32
p.Val32Arg	-0.147751	0.225593	48	0.651002	0.199	0.907	patho.moderate	32
p.Val32Asp	-0.163997	0.212367	16	0.652174	0.276	0.888	patho.moderate	32
p.Val32Cys	0.984903	0.0103229	16	-0.311523	-0.327	-0.295	undetermined	32
p.Val32Gln	-0.259163	0.200604	16	0.636822	0.008	0.777	patho.moderate	32
p.Val32Glu	0.317121	0.269737	16	0.876283	-0.182	0.936	patho.moderate	32
p.Val32Gly	-0.0290216	0.225802	32	0.656949	0.421	0.927	patho.moderate	32
p.Val32His	0.0255018	0.324743	8	0.688383	0	0.93	patho.moderate	32
p.Val32Leu	0.945672	0.0799301	32	-0.280889	-0.38	-0.132	undetermined	32
p.Val32Lys	-0.0683946	0.220007	16	0.650108	0.418	0.924	patho.moderate	32
p.Val32Met	1.027	0.0179409	16	-0.342603	-0.363	-0.316	benign.support	32
p.Val32Pro	-0.0432646	0.206302	32	0.651328	0.488	0.924	patho.moderate	32
p.Val32Ser	-0.00544109	0.287967	32	0.6728	0.037	0.929	patho.moderate	32
p.Val32Ter	-0.71186	0.219701	16	NA	NA	NA	NA	32
p.Val32Thr	-0.147737	0.224935	24	0.651003	0.251	0.91	patho.moderate	32
p.Val32Trp	0.0151238	0.182628	16	0.68389	0.597	0.93	patho.moderate	32
p.Val32Tyr	0.0101315	0.230368	16	0.68218	0.381	0.932	patho.moderate	32
p.Val32Ile	1.18466	0.0300445	8	-0.418822	-0.48	-0.39	benign.support	32
p.Val32Phe	0.704022	0.281687	8	-0.0283801	-0.457	0.914	undetermined	32
p.Trp33Ala	0.957197	0.066581	32	-0.289994	-0.375	-0.173	undetermined	33
p.Trp33Arg	0.883323	0.0955023	48	-0.228152	-0.367	-0.019	undetermined	33
p.Trp33Asn	0.963477	0.0248671	16	-0.294847	-0.332	-0.255	undetermined	33
p.Trp33Asp	0.843302	0.0145401	16	-0.190561	-0.218	-0.16	undetermined	33
p.Trp33Cys	1.07351	0.0431252	24	-0.367882	-0.404	-0.315	benign.support	33
p.Trp33Gln	1.06282	0.0240116	16	-0.363948	-0.383	-0.334	benign.support	33
p.Trp33Glu	1.04151	0.0172978	16	-0.353045	-0.368	-0.328	benign.support	33
p.Trp33Gly	0.84381	0.0560888	32	-0.191105	-0.288	-0.065	undetermined	33
p.Trp33His	0.321715	0.242961	16	0.8652	-0.131	0.936	patho.moderate	33
p.Trp33Ile	0.772294	0.0593057	16	-0.114142	-0.233	0.049	undetermined	33
p.Trp33Leu	0.916225	0.116864	48	-0.256893	-0.397	0.002	undetermined	33
p.Trp33Lys	0.974436	0.0149041	16	-0.303593	-0.326	-0.281	undetermined	33
p.Trp33Met	0.909496	0.0518761	16	-0.251004	-0.331	-0.151	undetermined	33
p.Trp33Phe	0.823576	0.0331742	16	-0.16962	-0.232	-0.098	undetermined	33
p.Trp33Pro	0.485253	0.166745	32	0.435121	-0.155	0.935	patho.support	33
p.Trp33Ser	1.00022	0.0635712	40	-0.323137	-0.39	-0.221	benign.support	33
p.Trp33Ter	-0.0738401	0.250707	24	NA	NA	NA	NA	33
p.Trp33Thr	1.15112	0.0212267	32	-0.40091	-0.425	-0.383	benign.support	33
p.Trp33Tyr	0.973478	0.025507	16	-0.302814	-0.34	-0.263	undetermined	33
p.Trp33Val	1.15588	0.0548965	32	-0.403179	-0.511	-0.357	benign.support	33
p.Gly34=	1.02603	0.0450108	32	NA	NA	NA	NA	34
p.Gly34Ala	0.183489	0.491207	48	0.854042	-0.374	0.931	patho.moderate	34
p.Gly34Arg	0.00412315	0.259648	64	0.680078	0.222	0.931	patho.moderate	34
p.Gly34Asp	-0.0715733	0.17286	16	0.650076	0.566	0.91	patho.moderate	34
p.Gly34Cys	0.00537391	0.189384	16	0.68052	0.554	0.929	patho.moderate	34
p.Gly34Gln	-0.344522	0.224851	16	0.635279	0	0.728	patho.support	34
p.Gly34Glu	0.170832	0.422718	32	0.833438	-0.317	0.931	patho.moderate	34
p.Gly34His	-0.211177	0.224168	16	0.645553	0.004	0.873	patho.moderate	34
p.Gly34Ile	-0.215424	0.232965	16	0.644457	0	0.882	patho.moderate	34
p.Gly34Leu	-0.424359	0.258954	48	0.551834	0	0.725	patho.support	34
p.Gly34Lys	0.39538	0.154892	16	0.655653	-0.024	0.937	patho.moderate	34
p.Gly34Met	-0.432048	0.224391	16	0.543206	0	0.684	patho.support	34
p.Gly34Phe	-0.418335	0.220273	16	0.558814	0	0.683	patho.support	34
p.Gly34Pro	-0.332464	0.260845	32	0.634996	0	0.816	patho.support	34
p.Gly34Ser	0.0599102	0.202673	48	0.710202	0.476	0.934	patho.moderate	34
p.Gly34Ter	0.238733	0.257872	16	NA	NA	NA	NA	34
p.Gly34Thr	-0.517818	0.222245	32	0.410439	0	0.653	patho.support	34
p.Gly34Trp	0.0211328	0.169568	16	0.686312	0.63	0.931	patho.moderate	34
p.Gly34Tyr	-0.274175	0.224343	16	0.63473	0	0.802	patho.support	34
p.Gly34Val	0.646561	0.367021	48	0.0610362	-0.524	0.928	undetermined	34
p.Gly34Asn	-0.419313	0.299482	8	0.557621	0	0.79	patho.support	34
p.Ser35=	1.01457	0.0554108	48	NA	NA	NA	NA	35
p.Ser35Ala	0.883537	0.116218	32	-0.228334	-0.385	0.044	undetermined	35
p.Ser35Arg	1.06278	0.086727	80	-0.363935	-0.466	-0.238	benign.support	35
p.Ser35Asn	0.98338	0.200442	24	-0.310403	-0.616	0.165	undetermined	35
p.Ser35Asp	0.896495	0.124367	16	-0.239494	-0.399	0.047	undetermined	35
p.Ser35Cys	0.91343	0.0374633	16	-0.254481	-0.312	-0.187	undetermined	35
p.Ser35Gln	1.09555	0.00979888	16	-0.376742	-0.385	-0.369	benign.support	35
p.Ser35Glu	0.986195	0.0248725	16	-0.312478	-0.348	-0.274	undetermined	35
p.Ser35Gly	0.757973	0.114869	40	-0.0975799	-0.311	0.305	undetermined	35
p.Ser35His	0.948244	0.0407951	16	-0.282919	-0.345	-0.214	undetermined	35
p.Ser35Ile	1.08954	0.0219739	32	-0.374213	-0.393	-0.356	benign.support	35
p.Ser35Leu	1.01885	0.116147	48	-0.336487	-0.484	-0.138	benign.support	35
p.Ser35Lys	0.999728	0.0296188	16	-0.322782	-0.361	-0.278	benign.support	35
p.Ser35Met	0.591613	0.018615	16	0.164752	0.093	0.252	undetermined	35
p.Ser35Phe	1.09772	0.0443966	16	-0.37768	-0.417	-0.332	benign.support	35
p.Ser35Pro	0.152337	0.241891	32	0.807405	0.109	0.936	patho.moderate	35
p.Ser35Ter	-0.39518	0.22153	16	NA	NA	NA	NA	35
p.Ser35Thr	1.08845	0.0468401	40	-0.373766	-0.416	-0.321	benign.support	35
p.Ser35Trp	0.939046	0.00858197	16	-0.275735	-0.289	-0.262	undetermined	35
p.Ser35Tyr	0.443009	0.214649	16	0.533059	-0.21	0.936	patho.support	35
p.Ser35Val	1.03656	0.0847396	32	-0.349676	-0.433	-0.215	benign.support	35
p.Ile36=	0.917923	0.282345	16	NA	NA	NA	NA	36
p.Ile36Ala	-0.282168	0.201613	32	0.63462	0	0.757	patho.support	36
p.Ile36Arg	-0.336448	0.267123	48	0.63508	0	0.825	patho.support	36
p.Ile36Asn	-0.319977	0.335169	16	0.634788	0	0.892	patho.support	36
p.Ile36Asp	0.302987	0.0257077	16	0.908185	0.774	0.942	patho.moderate	36
p.Ile36Cys	0.0963519	0.119717	16	0.740447	0.65	0.933	patho.moderate	36
p.Ile36Gln	-0.452782	0.22983	16	0.517236	0	0.675	patho.support	36
p.Ile36Glu	0.19677	0.0667477	16	0.869745	0.71	0.939	patho.moderate	36
p.Ile36Gly	-0.265598	0.167553	32	0.635929	0.211	0.711	patho.support	36
p.Ile36His	-0.000359283	0.196252	16	0.67691	0.544	0.93	patho.moderate	36
p.Ile36Leu	0.914795	0.0503288	48	-0.255657	-0.332	-0.163	undetermined	36
p.Ile36Lys	-0.184074	0.178036	16	0.654007	0.384	0.823	patho.moderate	36
p.Ile36Met	0.58883	0.0225054	16	0.170891	0.084	0.276	undetermined	36
p.Ile36Phe	-0.541344	0.319596	16	0.359023	0	0.728	patho.support	36
p.Ile36Pro	0.380353	0.193848	32	0.700794	-0.099	0.937	patho.moderate	36
p.Ile36Ser	-0.13285	0.24855	48	0.651841	0.11	0.918	patho.moderate	36
p.Ile36Ter	-0.225319	0.202551	16	NA	NA	NA	NA	36
p.Ile36Thr	-0.754404	0.185504	32	0	0	0.591	undetermined	36
p.Ile36Trp	-0.436472	0.211065	16	0.538005	0	0.654	patho.support	36
p.Ile36Tyr	-0.154328	0.172002	16	0.651426	0.468	0.837	patho.moderate	36
p.Ile36Val	0.87445	0.0833914	32	-0.220368	-0.353	-0.036	undetermined	36
p.Lys37=	0.95276	0.0163174	16	NA	NA	NA	NA	37
p.Lys37Ala	0.89197	0.0754495	32	-0.235565	-0.351	-0.079	undetermined	37
p.Lys37Arg	0.95684	0.176756	48	-0.289722	-0.55	0.137	undetermined	37
p.Lys37Asn	0.962851	0.0470197	32	-0.294359	-0.361	-0.216	undetermined	37
p.Lys37Asp	1.00288	0.0119133	16	-0.325099	-0.342	-0.307	benign.support	37
p.Lys37Cys	0.92387	0.039806	16	-0.263313	-0.323	-0.194	undetermined	37
p.Lys37Gln	0.466659	0.273585	32	0.480193	-0.318	0.935	patho.support	37
p.Lys37Glu	1.09799	0.012325	16	-0.377798	-0.389	-0.368	benign.support	37
p.Lys37Gly	1.00431	0.0920615	32	-0.326153	-0.42	-0.166	benign.support	37
p.Lys37His	1.12814	0.0331169	16	-0.391379	-0.426	-0.364	benign.support	37
p.Lys37Ile	1.04808	0.0404261	16	-0.357081	-0.392	-0.301	benign.support	37
p.Lys37Leu	0.824077	0.054159	48	-0.170149	-0.268	-0.046	undetermined	37
p.Lys37Met	1.14119	0.0166309	16	-0.396683	-0.412	-0.382	benign.support	37
p.Lys37Phe	1.00962	0.0252682	16	-0.329859	-0.362	-0.292	benign.support	37
p.Lys37Pro	0.100737	0.274374	32	0.74452	0.048	0.934	patho.moderate	37
p.Lys37Ser	1.10051	0.0699377	48	-0.378905	-0.473	-0.296	benign.support	37
p.Lys37Ter	0.173401	0.16623	16	NA	NA	NA	NA	37
p.Lys37Thr	1.0652	0.143379	32	-0.364805	-0.621	-0.123	benign.support	37
p.Lys37Trp	1.02357	0.0354489	16	-0.339996	-0.376	-0.288	benign.support	37
p.Lys37Tyr	0.73424	0.0216541	16	-0.0684179	-0.118	-0.01	undetermined	37
p.Lys37Val	0.899095	0.0817836	32	-0.241768	-0.362	-0.072	undetermined	37
p.Gly38=	0.965603	0.0928323	32	NA	NA	NA	NA	38
p.Gly38Ala	0.534728	0.33238	48	0.304319	-0.407	0.932	undetermined	38
p.Gly38Arg	0.47118	0.33696	80	0.469945	-0.393	0.934	patho.support	38
p.Gly38Asp	0.29176	0.100748	16	0.929114	0.427	0.94	patho.moderate	38
p.Gly38Cys	-0.0256988	0.207332	16	0.658554	0.496	0.927	patho.moderate	38
p.Gly38Gln	0.0441176	0.206326	16	0.699117	0.467	0.933	patho.moderate	38
p.Gly38Glu	-0.221984	0.228527	16	0.642753	0	0.874	patho.moderate	38
p.Gly38His	0.460396	0.160976	16	0.493625	-0.113	0.935	patho.support	38
p.Gly38Ile	-0.183941	0.221552	16	0.653993	0.153	0.878	patho.moderate	38
p.Gly38Leu	0.239759	0.349175	48	0.913865	-0.266	0.935	patho.moderate	38
p.Gly38Lys	-0.0665617	0.220282	16	0.65013	0.411	0.924	patho.moderate	38
p.Gly38Phe	-0.416785	0.231877	16	0.560688	0	0.69	patho.support	38
p.Gly38Pro	-0.339947	0.226378	24	0.635161	0	0.747	patho.support	38
p.Gly38Ser	0.186865	0.304701	48	0.858124	-0.123	0.935	patho.moderate	38
p.Gly38Ter	0.811265	0.34412	32	NA	NA	NA	NA	38
p.Gly38Thr	-0.380589	0.223717	24	0.602758	0	0.709	patho.support	38
p.Gly38Trp	-0.464117	0.204505	16	0.501194	0	0.653	patho.support	38
p.Gly38Tyr	-0.25852	0.217457	16	0.63691	0	0.801	patho.moderate	38
p.Gly38Val	0.155294	0.183048	32	0.811552	0.341	0.937	patho.moderate	38
p.Leu39=	0.98539	0.047182	48	NA	NA	NA	NA	39
p.Leu39Ala	-0.227368	0.231307	24	0.64134	0	0.867	patho.moderate	39
p.Leu39Arg	-0.474553	0.272653	48	0.485127	0	0.705	patho.support	39
p.Leu39Asn	0.0421906	0.225303	16	0.697923	0.379	0.934	patho.moderate	39
p.Leu39Asp	0.235211	0.33097	8	0.910144	-0.221	0.936	patho.moderate	39
p.Leu39Cys	-0.245171	0.223671	16	0.638746	0	0.841	patho.moderate	39
p.Leu39Gln	0.582281	0.134181	16	0.185915	-0.195	0.865	undetermined	39
p.Leu39Glu	-0.354985	0.219028	16	0.628151	0	0.718	patho.support	39
p.Leu39Gly	-0.307042	0.250311	32	0.634655	0	0.831	patho.support	39
p.Leu39His	-0.00291705	0.229484	16	0.674843	0.401	0.93	patho.moderate	39
p.Leu39Ile	0.0154118	0.226899	16	0.683988	0.381	0.931	patho.moderate	39
p.Leu39Lys	-0.162023	0.205023	16	0.652014	0.332	0.884	patho.moderate	39
p.Leu39Met	0.81463	0.0172483	16	-0.160194	-0.196	-0.123	undetermined	39
p.Leu39Phe	-0.471497	0.218202	16	0.489967	0	0.655	patho.support	39
p.Leu39Pro	0.59378	0.24519	32	0.160075	-0.363	0.927	undetermined	39
p.Leu39Ser	-0.419119	0.249533	48	0.557858	0	0.708	patho.support	39
p.Leu39Ter	-0.316305	0.226504	16	NA	NA	NA	NA	39
p.Leu39Thr	-0.159855	0.228918	24	0.651843	0.157	0.907	patho.moderate	39
p.Leu39Trp	-0.00490157	0.219335	16	0.673237	0.448	0.93	patho.moderate	39
p.Leu39Val	0.422469	0.232357	24	0.581236	-0.222	0.936	patho.support	39
p.Thr40=	0.995294	0.0445359	32	NA	NA	NA	NA	40
p.Thr40Ala	0.971405	0.0656442	32	-0.301137	-0.379	-0.19	undetermined	40
p.Thr40Arg	0.972979	0.0490668	48	-0.302409	-0.366	-0.224	undetermined	40
p.Thr40Asn	0.938053	0.0102212	16	-0.274952	-0.291	-0.258	undetermined	40
p.Thr40Asp	0.829551	0.01589	16	-0.175932	-0.208	-0.143	undetermined	40
p.Thr40Cys	1.11479	0.0261124	16	-0.385535	-0.407	-0.364	benign.support	40
p.Thr40Gln	0.831896	0.0223047	16	-0.178416	-0.221	-0.133	undetermined	40
p.Thr40Glu	0.871372	0.0144533	16	-0.217651	-0.242	-0.19	undetermined	40
p.Thr40Gly	0.998592	0.0537562	32	-0.321918	-0.38	-0.238	benign.support	40
p.Thr40His	1.02405	0.0156818	16	-0.340359	-0.361	-0.318	benign.support	40
p.Thr40Ile	0.87308	0.0221711	16	-0.219157	-0.257	-0.176	undetermined	40
p.Thr40Leu	0.820533	0.1115	48	-0.166412	-0.351	0.135	undetermined	40
p.Thr40Lys	0.897401	0.0126198	16	-0.240285	-0.262	-0.219	undetermined	40
p.Thr40Met	0.947096	0.0185594	16	-0.282011	-0.31	-0.252	undetermined	40
p.Thr40Phe	0.474209	0.0377363	16	0.462868	0.269	0.64	patho.support	40
p.Thr40Pro	0.956349	0.124064	32	-0.289347	-0.426	-0.035	undetermined	40
p.Thr40Ser	0.971036	0.0297444	48	-0.30084	-0.344	-0.253	undetermined	40
p.Thr40Ter	0.111696	0.230379	16	NA	NA	NA	NA	40
p.Thr40Trp	0.165321	0.200973	16	0.824964	0.25	0.936	patho.moderate	40
p.Thr40Tyr	0.211855	0.0313791	16	0.886736	0.805	0.937	patho.moderate	40
p.Thr40Val	0.985254	0.0541792	32	-0.311782	-0.375	-0.224	undetermined	40
p.Glu41=	0.957815	0.191379	16	NA	NA	NA	NA	41
p.Glu41Ala	0.998853	0.0849445	32	-0.322122	-0.407	-0.182	benign.support	41
p.Glu41Asn	0.406078	0.198301	16	0.623561	-0.146	0.936	patho.support	41
p.Glu41Asp	0.88126	0.125506	32	-0.2264	-0.391	0.079	undetermined	41
p.Glu41Cys	0.969438	0.0316391	16	-0.299559	-0.346	-0.249	undetermined	41
p.Glu41Gln	1.10614	0.0488262	16	-0.381444	-0.432	-0.331	benign.support	41
p.Glu41Gly	0.597644	0.31766	48	0.151832	-0.425	0.928	undetermined	41
p.Glu41Ile	0.809382	0.0304201	16	-0.154667	-0.216	-0.087	undetermined	41
p.Glu41Leu	-0.0125288	0.331481	16	0.667045	0	0.93	patho.moderate	41
p.Glu41Lys	1.16308	0.0272089	8	-0.406445	-0.447	-0.383	benign.support	41
p.Glu41Met	1.11847	0.0326634	16	-0.387169	-0.418	-0.361	benign.support	41
p.Glu41Phe	-0.398728	0.318081	8	0.582362	0	0.829	patho.support	41
p.Glu41Pro	1.18584	0.0486408	8	-0.419627	-0.536	-0.375	benign.support	41
p.Glu41Ser	0.884416	0.0547574	32	-0.229083	-0.317	-0.119	undetermined	41
p.Glu41Ter	0.949579	0.340518	24	NA	NA	NA	NA	41
p.Glu41Thr	0.0881341	0.337634	8	0.732733	-0.084	0.934	patho.moderate	41
p.Glu41Tyr	0.408102	0.186183	16	0.617914	-0.118	0.937	patho.support	41
p.Glu41Val	1.00324	0.106103	32	-0.325362	-0.444	-0.141	benign.support	41
p.Glu41Arg	0.66108	0.0325051	8	0.0365837	-0.055	0.154	undetermined	41
p.Gly42=	0.965425	0.0499831	48	NA	NA	NA	NA	42
p.Gly42Ala	-0.245816	0.271446	32	0.638657	0	0.891	patho.moderate	42
p.Gly42Arg	-0.297739	0.31223	32	0.63461	0	0.894	patho.support	42
p.Gly42Asn	-0.0923641	0.223919	16	0.650043	0.342	0.918	patho.moderate	42
p.Gly42Asp	-0.301212	0.224431	16	0.634622	0	0.773	patho.support	42
p.Gly42Cys	0.841448	0.231834	24	-0.188578	-0.519	0.663	undetermined	42
p.Gly42Gln	-0.325763	0.315144	8	0.634874	0	0.87	patho.support	42
p.Gly42Glu	-0.394307	0.218203	16	0.587604	0	0.694	patho.support	42
p.Gly42Leu	-0.0838415	0.321425	8	0.650019	0	0.924	patho.moderate	42
p.Gly42Lys	-0.0832877	0.322505	8	0.65002	0	0.927	patho.moderate	42
p.Gly42Met	-0.238597	0.317014	8	0.639646	0	0.91	patho.moderate	42
p.Gly42Ser	0.433516	0.435796	48	0.555894	-0.455	0.929	patho.support	42
p.Gly42Thr	-0.284223	0.264585	16	0.634612	0	0.859	patho.support	42
p.Gly42Trp	-0.200601	0.222958	16	0.64826	0.111	0.878	patho.moderate	42
p.Gly42Tyr	-0.622464	0.315848	8	0.120201	0	0.67	undetermined	42
p.Gly42Val	0.879716	0.318178	32	-0.225045	-0.635	0.868	undetermined	42
p.Leu43=	1.07673	0.0861046	56	NA	NA	NA	NA	43
p.Leu43Ala	0.916852	0.0597471	24	-0.257437	-0.347	-0.147	undetermined	43
p.Leu43Arg	1.08018	0.0344256	48	-0.370448	-0.4	-0.331	benign.support	43
p.Leu43Asn	0.250394	0.331582	8	0.922556	-0.242	0.935	patho.moderate	43
p.Leu43Asp	0.0813786	0.328158	8	0.726714	-0.059	0.934	patho.moderate	43
p.Leu43Cys	0.805924	0.0264635	16	-0.151023	-0.205	-0.093	undetermined	43
p.Leu43His	0.728611	0.0509498	16	-0.0611432	-0.174	0.097	undetermined	43
p.Leu43Ile	-0.0958949	0.211412	16	0.650069	0.421	0.916	patho.moderate	43
p.Leu43Lys	0.906054	0.0461564	16	-0.247921	-0.321	-0.16	undetermined	43
p.Leu43Met	1.0157	0.0174278	16	-0.334195	-0.358	-0.309	benign.support	43
p.Leu43Pro	1.00848	0.115929	32	-0.329061	-0.471	-0.122	benign.support	43
p.Leu43Ser	0.426951	0.253647	40	0.570454	-0.251	0.935	patho.support	43
p.Leu43Ter	-0.0783344	0.229696	16	NA	NA	NA	NA	43
p.Leu43Trp	0.603174	0.100234	16	0.140397	-0.15	0.632	undetermined	43
p.Leu43Tyr	1.09408	0.0359419	8	-0.376118	-0.408	-0.341	benign.support	43
p.Leu43Val	1.14491	0.0461481	16	-0.398229	-0.473	-0.361	benign.support	43
p.Leu43Gln	0.59659	0.049927	8	0.154072	-0.016	0.4	undetermined	43
p.Leu43Gly	0.854995	0.0483588	8	-0.202554	-0.283	-0.101	undetermined	43
p.Leu43Thr	1.12895	0.027933	8	-0.391747	-0.418	-0.368	benign.support	43
p.His44=	1.04261	0.128089	16	NA	NA	NA	NA	44
p.His44Ala	-0.115791	0.25682	24	0.652733	0.109	0.92	patho.moderate	44
p.His44Arg	-0.270742	0.266266	32	0.635212	0	0.88	patho.support	44
p.His44Asn	0.871072	0.0280816	16	-0.217387	-0.266	-0.161	undetermined	44
p.His44Asp	0.392476	0.139632	16	0.665208	0.028	0.938	patho.moderate	44
p.His44Gln	0.271707	0.296727	24	0.939576	-0.197	0.936	patho.moderate	44
p.His44Glu	-0.258885	0.219144	16	0.63686	0	0.816	patho.moderate	44
p.His44Gly	-0.209848	0.247854	32	0.645895	0	0.896	patho.moderate	44
p.His44Ile	-0.410947	0.22928	16	0.567544	0	0.696	patho.support	44
p.His44Leu	-0.209055	0.226317	40	0.646099	0	0.871	patho.moderate	44
p.His44Lys	-0.109208	0.219138	16	0.651604	0.347	0.914	patho.moderate	44
p.His44Met	-0.363832	0.219508	16	0.619161	0	0.721	patho.support	44
p.His44Phe	0.959436	0.0323642	16	-0.291712	-0.341	-0.24	undetermined	44
p.His44Pro	-0.21858	0.286332	32	0.643639	0	0.901	patho.moderate	44
p.His44Thr	-0.237086	0.239182	32	0.639853	0	0.87	patho.moderate	44
p.His44Tyr	1.10867	0.0299673	16	-0.382613	-0.409	-0.357	benign.support	44
p.His44Val	-0.291715	0.219713	24	0.634601	0	0.777	patho.support	44
p.His44Cys	-0.0200473	0.304226	8	0.661806	0	0.93	patho.moderate	44
p.His44Ser	-0.309954	0.364592	24	0.634678	0	0.903	patho.support	44
p.Gly45=	0.924114	0.0238638	32	NA	NA	NA	NA	45
p.Gly45Ala	1.007	0.0417388	40	-0.328026	-0.374	-0.265	benign.support	45
p.Gly45Arg	0.770633	0.117513	72	-0.11229	-0.324	0.296	undetermined	45
p.Gly45Asp	0.164359	0.330517	8	0.823542	-0.156	0.934	patho.moderate	45
p.Gly45Cys	0.847314	0.0806194	16	-0.194828	-0.328	-0.004	undetermined	45
p.Gly45Gln	-0.17755	0.22456	16	0.653368	0.122	0.892	patho.moderate	45
p.Gly45Glu	0.818099	0.0896071	24	-0.163848	-0.316	0.074	undetermined	45
p.Gly45Leu	-0.137483	0.252436	40	0.651568	0.039	0.916	patho.moderate	45
p.Gly45Met	0.751082	0.0482481	16	-0.0894043	-0.195	0.043	undetermined	45
p.Gly45Phe	-0.139167	0.224161	16	0.651472	0.256	0.906	patho.moderate	45
p.Gly45Pro	1.032	0.0630386	8	-0.346328	-0.404	-0.247	benign.support	45
p.Gly45Ser	0.985758	0.0477798	24	-0.312154	-0.37	-0.236	undetermined	45
p.Gly45Ter	0.10794	0.435311	24	NA	NA	NA	NA	45
p.Gly45Thr	0.0337795	0.372126	16	0.692792	-0.103	0.932	patho.moderate	45
p.Gly45Trp	-0.0192844	0.186097	16	0.662258	0.574	0.923	patho.moderate	45
p.Gly45Val	0.186645	0.215306	40	0.85786	0.133	0.937	patho.moderate	45
p.Gly45Lys	-0.189338	0.299026	8	0.652058	0	0.916	patho.moderate	45
p.Gly45Tyr	-0.462951	0.29861	8	0.502909	0	0.756	patho.support	45
p.Phe46=	0.944687	0.00548195	16	NA	NA	NA	NA	46
p.Phe46Ala	0.107193	0.239745	32	0.750711	0.174	0.935	patho.moderate	46
p.Phe46Arg	-0.228078	0.284224	32	0.641153	0	0.902	patho.moderate	46
p.Phe46Asn	-0.518383	0.224897	16	0.409321	0	0.653	patho.support	46
p.Phe46Asp	0.0235334	0.186874	16	0.687362	0.566	0.931	patho.moderate	46
p.Phe46Cys	0.740999	0.0634956	32	-0.0770136	-0.212	0.115	undetermined	46
p.Phe46Glu	-0.120389	0.229289	16	0.653251	0.275	0.913	patho.moderate	46
p.Phe46Gly	0.189853	0.185371	48	0.861685	0.257	0.938	patho.moderate	46
p.Phe46His	-0.188317	0.218645	16	0.652439	0.161	0.881	patho.moderate	46
p.Phe46Ile	0.888749	0.123887	24	-0.232791	-0.394	0.061	undetermined	46
p.Phe46Leu	0.935844	0.103251	48	-0.273149	-0.397	-0.067	undetermined	46
p.Phe46Lys	-0.00509234	0.176817	16	0.673082	0.608	0.927	patho.moderate	46
p.Phe46Met	1.12337	0.0109426	16	-0.389268	-0.398	-0.38	benign.support	46
p.Phe46Pro	-0.319096	0.224719	16	0.634776	0	0.758	patho.support	46
p.Phe46Ser	-0.249245	0.335307	56	0.638187	0	0.905	patho.moderate	46
p.Phe46Ter	-0.207623	0.215479	16	NA	NA	NA	NA	46
p.Phe46Thr	-0.0969467	0.283535	32	0.650078	0	0.924	patho.moderate	46
p.Phe46Trp	0.770312	0.0269314	16	-0.111931	-0.17	-0.046	undetermined	46
p.Phe46Tyr	-0.291854	0.486586	24	0.634601	0	0.913	patho.support	46
p.Phe46Val	0.984098	0.0784547	48	-0.31093	-0.395	-0.179	undetermined	46
p.His47Ala	0.300351	0.235185	24	0.913447	-0.102	0.937	patho.moderate	47
p.His47Arg	0.964292	0.0345506	32	-0.295485	-0.346	-0.241	undetermined	47
p.His47Asp	0.819505	0.17137	16	-0.165328	-0.401	0.456	undetermined	47
p.His47Cys	-0.205655	0.316398	8	0.64697	0	0.914	patho.moderate	47
p.His47Gln	0.879436	0.0840574	16	-0.224795	-0.355	-0.045	undetermined	47
p.His47Leu	1.08365	0.12919	40	-0.371821	-0.623	-0.177	benign.support	47
p.His47Lys	0.551439	0.324536	8	0.26136	-0.403	0.932	undetermined	47
p.His47Met	1.00795	0.0743744	8	-0.328689	-0.401	-0.208	benign.support	47
p.His47Ter	-0.177414	0.319416	8	NA	NA	NA	NA	47
p.His47Trp	-0.374118	0.225373	16	0.609356	0	0.718	patho.support	47
p.His47Tyr	0.810254	0.23841	16	-0.155586	-0.506	0.792	undetermined	47
p.His47Val	0.9013	0.161775	24	-0.243707	-0.444	0.178	undetermined	47
p.His47Asn	0.99323	0.0520287	8	-0.317772	-0.377	-0.234	undetermined	47
p.His47Glu	0.261218	0.317283	8	0.930945	-0.221	0.935	patho.moderate	47
p.His47Gly	0.660414	0.0673048	8	0.0376803	-0.137	0.319	undetermined	47
p.His47Ile	-0.278659	0.300404	8	0.634637	0	0.89	patho.support	47
p.His47Pro	-0.444091	0.339991	8	0.528626	0	0.818	patho.support	47
p.His47Ser	0.520612	0.223014	16	0.338667	-0.294	0.932	patho.support	47
p.Val48=	0.936506	0.0468579	24	NA	NA	NA	NA	48
p.Val48Ala	-0.144784	0.281362	32	0.65116	0	0.914	patho.moderate	48
p.Val48Arg	-0.331203	0.225226	48	0.634971	0	0.762	patho.support	48
p.Val48Asn	-0.591234	0.315314	8	0.222979	0	0.684	undetermined	48
p.Val48Asp	-0.747319	0.303484	16	0	0	0.651	undetermined	48
p.Val48Cys	0.307267	0.129007	16	0.900181	0.231	0.939	patho.moderate	48
p.Val48Glu	-0.476278	0.22317	16	0.482344	0	0.654	patho.support	48
p.Val48Gly	-0.686985	0.251815	32	0	0	0.649	undetermined	48
p.Val48His	-0.0331102	0.236159	16	0.654967	0.342	0.929	patho.moderate	48
p.Val48Ile	1.20178	0.0399423	16	-0.432449	-0.535	-0.39	benign.support	48
p.Val48Leu	0.846871	0.178052	40	-0.19437	-0.423	0.407	undetermined	48
p.Val48Lys	-0.523129	0.318806	8	0.399716	0	0.731	patho.support	48
p.Val48Met	-0.14074	0.247126	16	0.651383	0.141	0.91	patho.moderate	48
p.Val48Phe	0.872978	0.0210209	16	-0.219067	-0.255	-0.178	undetermined	48
p.Val48Ser	-0.250794	0.303004	40	0.637974	0	0.9	patho.moderate	48
p.Val48Trp	-0.56876	0.217936	16	0.291892	0	0.652	undetermined	48
p.Val48Tyr	-0.0258529	0.18194	16	0.65848	0.581	0.921	patho.moderate	48
p.His49Ala	1.20418	0.0299766	16	-0.434675	-0.507	-0.398	benign.support	49
p.His49Arg	0.800476	0.606784	16	-0.145273	-0.641	0.916	undetermined	49
p.His49Asp	0.608169	0.370386	8	0.130482	-0.499	0.927	undetermined	49
p.His49Gln	0.922279	0.0903222	16	-0.261988	-0.379	-0.087	undetermined	49
p.His49Gly	0.592216	0.132231	16	0.16344	-0.197	0.832	undetermined	49
p.His49Ile	1.05371	0.0557933	16	-0.360183	-0.408	-0.28	benign.support	49
p.His49Leu	0.924004	0.194032	40	-0.263425	-0.548	0.292	undetermined	49
p.His49Phe	1.11727	0.0553421	8	-0.386667	-0.459	-0.331	benign.support	49
p.His49Pro	0.327199	0.376339	32	0.85216	-0.355	0.933	patho.moderate	49
p.His49Ser	0.782638	0.126316	24	-0.125719	-0.344	0.294	undetermined	49
p.His49Tyr	0.98898	0.0374598	16	-0.314555	-0.364	-0.257	undetermined	49
p.His49Asn	0.745054	0.469455	8	-0.082106	-0.624	0.922	undetermined	49
p.His49Val	-0.0261717	0.30468	8	0.658326	0	0.93	patho.moderate	49
p.Glu50Ala	0.999382	0.0543881	24	-0.32253	-0.381	-0.237	benign.support	50
p.Glu50Asp	0.866786	0.0691774	32	-0.213493	-0.325	-0.066	undetermined	50
p.Glu50Gln	0.907376	0.145717	16	-0.249102	-0.427	0.098	undetermined	50
p.Glu50Gly	0.818066	0.290469	32	-0.163813	-0.59	0.879	undetermined	50
p.Glu50His	-0.0773615	0.319369	8	0.650036	0	0.926	patho.moderate	50
p.Glu50Leu	0.506381	0.165193	16	0.37682	-0.179	0.932	patho.support	50
p.Glu50Lys	0.771072	0.263915	16	-0.11278	-0.496	0.869	undetermined	50
p.Glu50Phe	-0.370294	0.315445	8	0.613097	0	0.858	patho.support	50
p.Glu50Ser	0.946882	0.113015	16	-0.281842	-0.409	-0.058	undetermined	50
p.Glu50Ter	0.956445	0.0767261	16	NA	NA	NA	NA	50
p.Glu50Trp	1.11932	0.0356973	16	-0.387528	-0.421	-0.358	benign.support	50
p.Glu50Val	0.627374	0.340401	24	0.0949343	-0.478	0.926	undetermined	50
p.Glu50Arg	0.111582	0.28333	8	0.755311	0	0.935	patho.moderate	50
p.Glu50Met	-0.00666726	0.301453	8	0.671806	0	0.93	patho.moderate	50
p.Phe51=	0.987602	0.0273041	16	NA	NA	NA	NA	51
p.Phe51Ala	0.809157	0.142752	24	-0.154431	-0.375	0.313	undetermined	51
p.Phe51Asn	0.58427	0.199268	16	0.181326	-0.299	0.924	undetermined	51
p.Phe51Cys	1.07344	0.0550304	8	-0.367853	-0.417	-0.296	benign.support	51
p.Phe51Gly	1.11357	0.0975806	32	-0.384944	-0.589	-0.261	benign.support	51
p.Phe51Ile	0.539989	0.202641	16	0.290854	-0.269	0.932	undetermined	51
p.Phe51Leu	0.913247	0.0797999	40	-0.254324	-0.366	-0.093	undetermined	51
p.Phe51Lys	1.11066	0.0164274	8	-0.383552	-0.397	-0.37	benign.support	51
p.Phe51Ser	1.10236	0.225358	32	-0.37973	-0.683	0.033	benign.support	51
p.Phe51Thr	0.533494	0.205409	16	0.307366	-0.277	0.931	undetermined	51
p.Phe51Trp	-0.0340534	0.235379	16	0.654509	0.34	0.927	patho.moderate	51
p.Phe51Val	0.868599	0.0914064	32	-0.215164	-0.356	-0.011	undetermined	51
p.Phe51Asp	1.13852	0.0164774	8	-0.395604	-0.411	-0.382	benign.support	51
p.Phe51Ter	-0.294067	0.29861	8	NA	NA	NA	NA	51
p.Gly52=	0.935743	0.152111	24	NA	NA	NA	NA	52
p.Gly52Ala	0.720622	0.379538	24	-0.0506112	-0.59	0.92	undetermined	52
p.Gly52Arg	0.914776	0.0966584	32	-0.25564	-0.381	-0.055	undetermined	52
p.Gly52Asp	0.484786	0.175507	16	0.436351	-0.176	0.934	patho.support	52
p.Gly52Glu	0.961228	0.173374	32	-0.293097	-0.558	0.115	undetermined	52
p.Gly52Ile	0.518912	0.201705	16	0.343138	-0.253	0.932	patho.support	52
p.Gly52Ter	0.795197	0.368786	32	NA	NA	NA	NA	52
p.Gly52Thr	0.175121	0.256193	8	0.840253	0.008	0.936	patho.moderate	52
p.Gly52Tyr	1.36019	0.0410026	8	-0.702962	-0.723	-0.327	benign.support	52
p.Gly52Val	0.509038	0.360693	32	0.369661	-0.42	0.931	patho.support	52
p.Gly52His	0.0262906	0.308681	8	0.688808	0	0.933	patho.moderate	52
p.Gly52Trp	1.26173	0.00822574	8	-0.506054	-0.532	-0.483	benign.support	52
p.Asp53Ala	0.720207	0.234552	32	-0.0500569	-0.412	0.891	undetermined	53
p.Asp53Cys	1.09173	0.0541054	16	-0.375126	-0.429	-0.312	benign.support	53
p.Asp53Glu	0.910565	0.0324096	16	-0.251966	-0.303	-0.195	undetermined	53
p.Asp53Gly	0.919254	0.0491666	32	-0.259486	-0.333	-0.169	undetermined	53
p.Asp53His	1.04905	0.0314325	16	-0.357657	-0.383	-0.314	benign.support	53
p.Asp53Leu	0.463467	0.297476	8	0.48707	-0.36	0.933	patho.support	53
p.Asp53Ser	0.710624	0.257267	8	-0.0372006	-0.438	0.907	undetermined	53
p.Asp53Thr	0.889438	0.138067	8	-0.233382	-0.404	0.109	undetermined	53
p.Asp53Tyr	0.985973	0.0344691	16	-0.312314	-0.36	-0.259	undetermined	53
p.Asp53Val	0.994177	0.0827612	24	-0.318497	-0.403	-0.183	benign.support	53
p.Asp53Phe	0.923306	0.125358	8	-0.262843	-0.412	0.01	undetermined	53
p.Asp53Pro	0.99695	0.0294826	8	-0.320638	-0.361	-0.275	benign.support	53
p.Asn54=	1.04205	0.0983517	16	NA	NA	NA	NA	54
p.Asn54Ala	0.847444	0.199958	32	-0.194961	-0.472	0.495	undetermined	54
p.Asn54Arg	1.03895	0.0718389	48	-0.351356	-0.418	-0.24	benign.support	54
p.Asn54Asp	1.02439	0.0158069	16	-0.340618	-0.361	-0.318	benign.support	54
p.Asn54Cys	1.08316	0.021436	16	-0.371623	-0.39	-0.353	benign.support	54
p.Asn54Gln	0.942941	0.0300471	16	-0.278752	-0.325	-0.229	undetermined	54
p.Asn54Glu	0.910092	0.0269741	16	-0.25154	-0.295	-0.205	undetermined	54
p.Asn54Gly	0.948482	0.014929	16	-0.283108	-0.305	-0.26	undetermined	54
p.Asn54His	0.928282	0.0158918	16	-0.267018	-0.292	-0.241	undetermined	54
p.Asn54Ile	0.914304	0.0274242	16	-0.255233	-0.299	-0.207	undetermined	54
p.Asn54Leu	1.00389	0.0551629	48	-0.325848	-0.384	-0.239	benign.support	54
p.Asn54Lys	0.888188	0.00957941	16	-0.232309	-0.248	-0.216	undetermined	54
p.Asn54Met	1.07837	0.0126276	16	-0.36974	-0.38	-0.36	benign.support	54
p.Asn54Phe	0.849395	0.00998286	16	-0.196977	-0.216	-0.176	undetermined	54
p.Asn54Pro	0.952012	0.014377	32	-0.285925	-0.309	-0.263	undetermined	54
p.Asn54Ser	0.970766	0.0462979	48	-0.300623	-0.364	-0.227	undetermined	54
p.Asn54Ter	0.227526	0.0551763	16	NA	NA	NA	NA	54
p.Asn54Thr	1.05556	0.0559856	32	-0.361037	-0.406	-0.281	benign.support	54
p.Asn54Trp	0.92281	0.0341335	16	-0.26243	-0.315	-0.202	undetermined	54
p.Asn54Tyr	0.971745	0.00506065	16	-0.301411	-0.309	-0.294	undetermined	54
p.Asn54Val	0.941115	0.0970844	32	-0.277334	-0.393	-0.091	undetermined	54
p.Thr55=	0.88818	0.111918	32	NA	NA	NA	NA	55
p.Thr55Ala	1.06617	0.0318299	24	-0.365159	-0.392	-0.325	benign.support	55
p.Thr55Arg	1.0534	0.200242	24	-0.360038	-0.654	0.044	benign.support	55
p.Thr55Asn	1.02308	0.0803747	16	-0.339627	-0.415	-0.215	benign.support	55
p.Thr55Asp	1.03642	0.0600183	16	-0.349566	-0.403	-0.261	benign.support	55
p.Thr55Cys	0.948595	0.0393835	8	-0.283198	-0.342	-0.218	undetermined	55
p.Thr55Glu	0.666317	0.0870145	16	0.0279372	-0.182	0.402	undetermined	55
p.Thr55Gly	0.9305	0.0827519	24	-0.26884	-0.376	-0.107	undetermined	55
p.Thr55His	0.257943	0.175827	16	0.928416	0.142	0.938	patho.moderate	55
p.Thr55Ile	0.904734	0.20474	24	-0.246746	-0.543	0.354	undetermined	55
p.Thr55Leu	1.0863	0.0918571	48	-0.372886	-0.514	-0.25	benign.support	55
p.Thr55Lys	1.03888	0.0157234	16	-0.351308	-0.366	-0.329	benign.support	55
p.Thr55Met	0.91425	0.091312	16	-0.255187	-0.376	-0.075	undetermined	55
p.Thr55Phe	0.624726	0.175543	16	0.0996769	-0.297	0.894	undetermined	55
p.Thr55Pro	0.525159	0.145159	8	0.327097	-0.168	0.924	patho.support	55
p.Thr55Ser	1.06093	0.0759877	32	-0.363276	-0.442	-0.254	benign.support	55
p.Thr55Ter	-0.179631	0.225019	16	NA	NA	NA	NA	55
p.Thr55Trp	0.77376	0.0635175	16	-0.115774	-0.24	0.057	undetermined	55
p.Thr55Val	0.0924144	0.229821	16	0.736765	0.28	0.935	patho.moderate	55
p.Thr55Gln	-0.152441	0.298985	8	0.65129	0	0.918	patho.moderate	55
p.Thr55Tyr	0.440535	0.114708	8	0.539092	0.028	0.934	patho.support	55
p.Ala56=	0.8918	0.071862	40	NA	NA	NA	NA	56
p.Ala56Arg	0.961794	0.110112	48	-0.293536	-0.414	-0.082	undetermined	56
p.Ala56Asn	0.927316	0.0680347	16	-0.266203	-0.364	-0.136	undetermined	56
p.Ala56Asp	0.747061	0.0239161	16	-0.0845815	-0.138	-0.023	undetermined	56
p.Ala56Cys	0.85947	0.0852158	16	-0.206791	-0.341	-0.012	undetermined	56
p.Ala56Gln	0.869401	0.0407645	16	-0.215904	-0.284	-0.132	undetermined	56
p.Ala56Glu	0.969177	0.0928532	32	-0.29935	-0.4	-0.131	undetermined	56
p.Ala56Gly	0.909442	0.121187	48	-0.250955	-0.402	0.015	undetermined	56
p.Ala56His	0.791408	0.0234798	16	-0.135446	-0.184	-0.083	undetermined	56
p.Ala56Ile	1.06685	0.0574185	16	-0.365405	-0.415	-0.286	benign.support	56
p.Ala56Leu	0.833964	0.143727	48	-0.180608	-0.386	0.241	undetermined	56
p.Ala56Lys	0.975423	0.0133713	16	-0.3044	-0.324	-0.283	undetermined	56
p.Ala56Met	0.588176	0.0558151	8	0.172358	-0.016	0.451	undetermined	56
p.Ala56Phe	0.998839	0.0237614	16	-0.322112	-0.356	-0.286	benign.support	56
p.Ala56Pro	0.685767	0.0784181	48	-0.00224198	-0.19	0.308	undetermined	56
p.Ala56Ser	1.04385	0.216953	56	-0.354538	-0.667	0.106	benign.support	56
p.Ala56Ter	-0.45735	0.222749	16	NA	NA	NA	NA	56
p.Ala56Thr	1.03011	0.138192	32	-0.34497	-0.573	-0.098	benign.support	56
p.Ala56Trp	0.386406	0.152765	16	0.683677	-0.007	0.937	patho.moderate	56
p.Ala56Tyr	0.791995	0.0811264	16	-0.136095	-0.285	0.079	undetermined	56
p.Ala56Val	0.915578	0.125215	40	-0.256333	-0.409	0.028	undetermined	56
p.Gly57=	0.966116	0.145138	32	NA	NA	NA	NA	57
p.Gly57Ala	0.81207	0.334028	16	-0.157499	-0.622	0.905	undetermined	57
p.Gly57Asn	1.12464	0.0204056	8	-0.389823	-0.407	-0.372	benign.support	57
p.Gly57Asp	0.436325	0.3028	32	0.549339	-0.347	0.934	patho.support	57
p.Gly57Cys	1.07216	0.0262104	16	-0.367372	-0.389	-0.338	benign.support	57
p.Gly57Glu	0.529217	0.206574	16	0.317515	-0.275	0.932	patho.support	57
p.Gly57Ser	0.67975	0.145167	24	0.00695495	-0.297	0.657	undetermined	57
p.Gly57Thr	1.0181	0.0323924	8	-0.335939	-0.371	-0.289	benign.support	57
p.Gly57Trp	0.877964	0.0300547	16	-0.223485	-0.275	-0.166	undetermined	57
p.Gly57Val	0.909042	0.222071	24	-0.250595	-0.575	0.462	undetermined	57
p.Gly57Arg	0.758202	0.445926	16	-0.0978506	-0.611	0.921	undetermined	57
p.Gly57His	0.95282	0.108628	8	-0.286574	-0.408	-0.077	undetermined	57
p.Gly57Leu	0.219066	0.315624	8	0.895034	-0.169	0.934	patho.moderate	57
p.Cys58=	0.966255	0.0529586	16	NA	NA	NA	NA	58
p.Cys58Ala	0.95066	0.170143	24	-0.284842	-0.526	0.118	undetermined	58
p.Cys58Arg	0.692602	0.515488	8	-0.0123743	-0.611	0.922	undetermined	58
p.Cys58Glu	1.09629	0.0331563	16	-0.377061	-0.405	-0.346	benign.support	58
p.Cys58Gly	0.878518	0.0440544	32	-0.223977	-0.297	-0.137	undetermined	58
p.Cys58Ile	0.99741	0.022811	8	-0.320996	-0.354	-0.287	benign.support	58
p.Cys58Leu	0.627048	0.23117	24	0.0955291	-0.371	0.92	undetermined	58
p.Cys58Met	0.757007	0.0133395	8	-0.0964398	-0.127	-0.063	undetermined	58
p.Cys58Phe	1.03522	0.0161314	16	-0.348683	-0.365	-0.325	benign.support	58
p.Cys58Ser	1.03296	0.0502576	24	-0.347028	-0.393	-0.271	benign.support	58
p.Cys58Ter	0.317289	0.481777	32	NA	NA	NA	NA	58
p.Cys58Trp	0.836864	0.0163113	16	-0.18369	-0.216	-0.15	undetermined	58
p.Cys58Tyr	0.859824	0.1162	16	-0.207114	-0.372	0.077	undetermined	58
p.Cys58Val	1.05915	0.0728837	8	-0.362529	-0.433	-0.255	benign.support	58
p.Thr59=	0.966036	0.0366235	40	NA	NA	NA	NA	59
p.Thr59Ala	1.11533	0.134761	32	-0.385799	-0.654	-0.185	benign.support	59
p.Thr59Arg	1.07172	0.0479899	40	-0.367207	-0.408	-0.307	benign.support	59
p.Thr59Asn	1.0162	0.0826621	32	-0.334553	-0.415	-0.204	benign.support	59
p.Thr59Asp	0.956962	0.0545393	16	-0.289814	-0.364	-0.196	undetermined	59
p.Thr59Cys	0.954753	0.0177388	16	-0.288134	-0.315	-0.26	undetermined	59
p.Thr59Gln	0.918184	0.0244302	16	-0.258595	-0.297	-0.217	undetermined	59
p.Thr59Glu	0.476725	0.216829	16	0.456906	-0.242	0.935	patho.support	59
p.Thr59Gly	0.444284	0.149435	32	0.53001	-0.068	0.936	patho.support	59
p.Thr59His	0.942776	0.0190676	16	-0.278624	-0.309	-0.247	undetermined	59
p.Thr59Ile	0.818395	0.281491	32	-0.164159	-0.575	0.878	undetermined	59
p.Thr59Leu	1.01355	0.172819	48	-0.332648	-0.613	0.009	benign.support	59
p.Thr59Lys	0.851544	0.0187751	16	-0.199121	-0.232	-0.16	undetermined	59
p.Thr59Met	0.675651	0.0875269	16	0.0132765	-0.2	0.385	undetermined	59
p.Thr59Phe	0.810819	0.0666932	16	-0.156181	-0.274	0.006	undetermined	59
p.Thr59Pro	1.05595	0.0881678	40	-0.361198	-0.461	-0.227	benign.support	59
p.Thr59Ser	1.08944	0.0827356	64	-0.374172	-0.492	-0.267	benign.support	59
p.Thr59Ter	-0.390308	0.23141	16	NA	NA	NA	NA	59
p.Thr59Trp	1.01464	0.0202565	16	-0.333429	-0.36	-0.305	benign.support	59
p.Thr59Tyr	0.870698	0.0145984	16	-0.217058	-0.242	-0.19	undetermined	59
p.Thr59Val	0.179752	0.219169	24	0.84842	0.12	0.937	patho.moderate	59
p.Ser60=	1.10294	0.109956	32	NA	NA	NA	NA	60
p.Ser60Ala	1.02434	0.139551	32	-0.340578	-0.556	-0.092	benign.support	60
p.Ser60Arg	0.926234	0.0385423	48	-0.265293	-0.325	-0.198	undetermined	60
p.Ser60Asn	0.890806	0.0663463	16	-0.234561	-0.338	-0.1	undetermined	60
p.Ser60Asp	1.02405	0.0287085	16	-0.340363	-0.371	-0.298	benign.support	60
p.Ser60Cys	0.86798	0.0109347	16	-0.214593	-0.234	-0.194	undetermined	60
p.Ser60Gln	0.902103	0.0155882	16	-0.244415	-0.271	-0.218	undetermined	60
p.Ser60Glu	0.716368	0.0491691	16	-0.0448924	-0.158	0.113	undetermined	60
p.Ser60Gly	1.00338	0.0439623	32	-0.325469	-0.374	-0.258	benign.support	60
p.Ser60His	0.861644	0.0447463	8	-0.208777	-0.284	-0.116	undetermined	60
p.Ser60Ile	0.978246	0.00583444	16	-0.306594	-0.315	-0.297	undetermined	60
p.Ser60Leu	0.967262	0.0537679	48	-0.297826	-0.367	-0.21	undetermined	60
p.Ser60Lys	0.9879	0.0279974	16	-0.313746	-0.354	-0.272	undetermined	60
p.Ser60Met	0.848279	0.00992776	16	-0.195824	-0.214	-0.176	undetermined	60
p.Ser60Phe	0.760253	0.145469	16	-0.100264	-0.352	0.443	undetermined	60
p.Ser60Pro	0.979783	0.0739645	32	-0.307785	-0.39	-0.181	undetermined	60
p.Ser60Ter	-0.413195	0.230413	16	NA	NA	NA	NA	60
p.Ser60Thr	1.0455	0.0720175	32	-0.355571	-0.421	-0.243	benign.support	60
p.Ser60Trp	1.15874	0.0271452	16	-0.40447	-0.442	-0.381	benign.support	60
p.Ser60Tyr	0.967464	0.0432892	16	-0.297987	-0.358	-0.228	undetermined	60
p.Ser60Val	1.04367	0.0531734	32	-0.354421	-0.4	-0.275	benign.support	60
p.Ala61=	1.04948	0.0872237	32	NA	NA	NA	NA	61
p.Ala61Arg	0.950423	0.0622952	48	-0.284653	-0.368	-0.172	undetermined	61
p.Ala61Asn	0.826759	0.0622912	16	-0.172981	-0.284	-0.031	undetermined	61
p.Ala61Asp	0.87461	0.0213589	16	-0.220509	-0.256	-0.179	undetermined	61
p.Ala61Cys	0.956039	0.0105571	16	-0.289111	-0.305	-0.273	undetermined	61
p.Ala61Glu	0.9911	0.0425093	32	-0.316152	-0.369	-0.25	undetermined	61
p.Ala61Gly	0.934686	0.080993	48	-0.27221	-0.376	-0.12	undetermined	61
p.Ala61Ile	1.0608	0.042125	16	-0.36322	-0.397	-0.309	benign.support	61
p.Ala61Leu	1.01452	0.159613	32	-0.333338	-0.6	-0.02	benign.support	61
p.Ala61Lys	0.990685	0.0274248	16	-0.315838	-0.355	-0.274	undetermined	61
p.Ala61Phe	1.06774	0.0419871	16	-0.365732	-0.4	-0.313	benign.support	61
p.Ala61Pro	1.03365	0.0392997	32	-0.347531	-0.384	-0.289	benign.support	61
p.Ala61Ser	1.07804	0.0791379	56	-0.369614	-0.467	-0.262	benign.support	61
p.Ala61Ter	-0.0540883	0.225085	16	NA	NA	NA	NA	61
p.Ala61Thr	0.839521	0.0985975	40	-0.18652	-0.347	0.071	undetermined	61
p.Ala61Trp	0.864868	0.0825477	16	-0.21173	-0.344	-0.026	undetermined	61
p.Ala61Tyr	1.12626	0.0230159	16	-0.390539	-0.41	-0.371	benign.support	61
p.Ala61Val	0.964665	0.0497128	32	-0.295778	-0.363	-0.214	undetermined	61
p.Ala61Gln	0.69467	0.0235881	8	-0.0153799	-0.079	0.058	undetermined	61
p.Ala61His	0.968825	0.0294936	8	-0.299069	-0.342	-0.251	undetermined	61
p.Ala61Met	-0.233603	0.300163	8	0.640329	0	0.904	patho.moderate	61
p.Gly62=	0.897771	0.0474196	16	NA	NA	NA	NA	62
p.Gly62Ala	0.973122	0.0848471	24	-0.302525	-0.396	-0.154	undetermined	62
p.Gly62Arg	0.788253	0.120329	48	-0.131955	-0.34	0.26	undetermined	62
p.Gly62Asp	0.877819	0.078263	16	-0.223356	-0.347	-0.054	undetermined	62
p.Gly62Cys	1.07976	0.022293	16	-0.370282	-0.389	-0.349	benign.support	62
p.Gly62Glu	1.07164	0.0191841	16	-0.367175	-0.383	-0.348	benign.support	62
p.Gly62Leu	0.897945	0.172784	24	-0.240761	-0.462	0.237	undetermined	62
p.Gly62Pro	-0.324392	0.318231	8	0.634852	0	0.882	patho.support	62
p.Gly62Ser	0.821661	0.273594	32	-0.167601	-0.578	0.835	undetermined	62
p.Gly62Thr	0.444531	0.241961	16	0.529426	-0.262	0.935	patho.support	62
p.Gly62Trp	1.03062	0.0441982	16	-0.345335	-0.387	-0.281	benign.support	62
p.Gly62Val	0.828993	0.102226	32	-0.175342	-0.344	0.106	undetermined	62
p.Gly62His	1.06434	0.0172423	8	-0.364495	-0.378	-0.345	benign.support	62
p.Pro63=	1.08476	0.122481	32	NA	NA	NA	NA	63
p.Pro63Ala	1.16888	0.177717	24	-0.409418	-0.694	0	benign.support	63
p.Pro63Arg	0.780957	0.0728948	40	-0.123858	-0.262	0.074	undetermined	63
p.Pro63Asp	0.87753	0.0308677	16	-0.223099	-0.275	-0.163	undetermined	63
p.Pro63Gln	0.667951	0.215434	16	0.0253481	-0.372	0.907	undetermined	63
p.Pro63Gly	0.989161	0.085572	24	-0.314691	-0.405	-0.166	undetermined	63
p.Pro63His	1.0733	0.027707	16	-0.367801	-0.391	-0.337	benign.support	63
p.Pro63Ile	-0.00571654	0.333695	8	0.672577	0	0.93	patho.moderate	63
p.Pro63Leu	0.934915	0.0708205	32	-0.272396	-0.369	-0.142	undetermined	63
p.Pro63Ser	1.08912	0.267857	48	-0.37404	-0.686	0.211	benign.support	63
p.Pro63Ter	-0.30407	0.221025	16	NA	NA	NA	NA	63
p.Pro63Thr	1.00117	0.050137	24	-0.323835	-0.379	-0.244	benign.support	63
p.Pro63Val	0.977937	0.134977	24	-0.306355	-0.479	-0.041	undetermined	63
p.Pro63Glu	0.806629	0.0444168	8	-0.151767	-0.237	-0.052	undetermined	63
p.Pro63Lys	-0.0519019	0.301533	8	0.650389	0	0.93	patho.moderate	63
p.Pro63Phe	0.507016	0.284518	8	0.375128	-0.362	0.934	patho.support	63
p.Pro63Tyr	0.971645	0.0246413	8	-0.30133	-0.337	-0.263	undetermined	63
p.His64Arg	0.88383	0.0838641	24	-0.228584	-0.356	-0.049	undetermined	64
p.His64Gln	0.770797	0.155519	32	-0.112473	-0.367	0.487	undetermined	64
p.His64Glu	-0.131793	0.319372	8	0.651904	0	0.922	patho.moderate	64
p.His64Gly	-0.266764	0.247119	32	0.635767	0	0.859	patho.support	64
p.His64Leu	0.4893	0.236834	16	0.424463	-0.292	0.934	patho.support	64
p.His64Lys	1.26111	0.0451582	8	-0.505199	-0.674	-0.412	benign.support	64
p.His64Met	1.14279	0.0276803	8	-0.397345	-0.428	-0.374	benign.support	64
p.His64Pro	0.525539	0.310612	8	0.326181	-0.392	0.931	patho.support	64
p.His64Ser	0.796645	0.233307	24	-0.141219	-0.469	0.799	undetermined	64
p.His64Ter	0.172129	0.328523	8	NA	NA	NA	NA	64
p.His64Trp	0.165735	0.21943	16	0.825575	0.135	0.937	patho.moderate	64
p.His64Tyr	0.793	0.154702	24	-0.137204	-0.378	0.413	undetermined	64
p.His64=	1.11311	0.0835432	8	NA	NA	NA	NA	64
p.His64Asn	1.11474	0.076141	8	-0.385512	-0.514	-0.298	benign.support	64
p.His64Thr	-0.227783	0.29652	8	0.641231	0	0.904	patho.moderate	64
p.Phe65Ala	0.885581	0.0374354	32	-0.230077	-0.292	-0.157	undetermined	65
p.Phe65Arg	0.688289	0.110979	48	-0.00601841	-0.247	0.479	undetermined	65
p.Phe65Asn	0.575427	0.0298389	16	0.202391	0.083	0.348	undetermined	65
p.Phe65Asp	0.95039	0.0317909	16	-0.284626	-0.332	-0.232	undetermined	65
p.Phe65Cys	0.935494	0.0202314	16	-0.272865	-0.304	-0.239	undetermined	65
p.Phe65Gln	0.754444	0.037181	16	-0.0934067	-0.175	0.004	undetermined	65
p.Phe65Glu	0.762467	0.0243255	16	-0.10286	-0.155	-0.043	undetermined	65
p.Phe65Gly	0.816229	0.0254487	32	-0.161878	-0.212	-0.109	undetermined	65
p.Phe65His	0.712192	0.0637383	16	-0.0393116	-0.185	0.169	undetermined	65
p.Phe65Ile	0.706195	0.0296573	16	-0.0313051	-0.103	0.061	undetermined	65
p.Phe65Leu	0.95769	0.0301952	48	-0.290371	-0.335	-0.241	undetermined	65
p.Phe65Lys	0.684786	0.0177868	16	-0.000761119	-0.049	0.055	undetermined	65
p.Phe65Met	0.840581	0.0233082	16	-0.187651	-0.231	-0.139	undetermined	65
p.Phe65Pro	0.522369	0.0743477	32	0.334108	0.031	0.704	patho.support	65
p.Phe65Ser	0.668234	0.0726829	48	0.0249018	-0.155	0.325	undetermined	65
p.Phe65Ter	-0.0698017	0.173526	16	NA	NA	NA	NA	65
p.Phe65Thr	0.833683	0.140669	24	-0.18031	-0.382	0.242	undetermined	65
p.Phe65Trp	1.00365	0.0422372	16	-0.325664	-0.373	-0.261	benign.support	65
p.Phe65Tyr	1.00113	0.0224918	16	-0.323806	-0.356	-0.29	benign.support	65
p.Phe65Val	0.741636	0.0707878	32	-0.0778173	-0.228	0.139	undetermined	65
p.Asn66=	1.03743	0.128904	16	NA	NA	NA	NA	66
p.Asn66Ala	0.581919	0.24453	32	0.186767	-0.365	0.929	undetermined	66
p.Asn66Arg	0.552544	0.310702	48	0.258566	-0.4	0.931	undetermined	66
p.Asn66Asp	1.01149	0.0190515	16	-0.331174	-0.357	-0.304	benign.support	66
p.Asn66Cys	0.89309	0.056917	16	-0.236534	-0.327	-0.124	undetermined	66
p.Asn66Gln	0.492183	0.0789126	16	0.416361	0.057	0.825	patho.support	66
p.Asn66Glu	0.666769	0.0411685	16	0.0272181	-0.087	0.181	undetermined	66
p.Asn66Gly	0.870026	0.119786	32	-0.216467	-0.379	0.091	undetermined	66
p.Asn66His	0.157295	0.197353	16	0.813872	0.302	0.937	patho.moderate	66
p.Asn66Ile	0.687452	0.283896	16	-0.00476985	-0.445	0.921	undetermined	66
p.Asn66Leu	0.271311	0.29922	40	0.939265	-0.193	0.934	patho.moderate	66
p.Asn66Lys	0.789793	0.0947457	32	-0.13366	-0.307	0.138	undetermined	66
p.Asn66Met	0.186879	0.169753	16	0.858141	0.346	0.938	patho.moderate	66
p.Asn66Phe	0.0739971	0.186665	16	0.721112	0.527	0.934	patho.moderate	66
p.Asn66Pro	0.63984	0.271452	24	0.072764	-0.405	0.924	undetermined	66
p.Asn66Ser	0.844536	0.110263	48	-0.191884	-0.364	0.096	undetermined	66
p.Asn66Ter	-0.203168	0.220986	16	NA	NA	NA	NA	66
p.Asn66Thr	0.825357	0.0709537	32	-0.1715	-0.298	0	undetermined	66
p.Asn66Trp	0.0924372	0.196535	16	0.736786	0.443	0.935	patho.moderate	66
p.Asn66Tyr	0.832206	0.0994462	16	-0.178743	-0.34	0.066	undetermined	66
p.Asn66Val	0.646967	0.117366	32	0.060325	-0.222	0.597	undetermined	66
p.Pro67=	1.04474	0.0546156	24	NA	NA	NA	NA	67
p.Pro67Ala	0.621891	0.31042	24	0.104727	-0.444	0.929	undetermined	67
p.Pro67Arg	0.980499	0.0612605	24	-0.308304	-0.377	-0.206	undetermined	67
p.Pro67Asp	1.04907	0.0570814	16	-0.357666	-0.405	-0.277	benign.support	67
p.Pro67Gly	0.848227	0.0312059	16	-0.19577	-0.251	-0.129	undetermined	67
p.Pro67Leu	-0.35528	0.263851	16	0.627857	0	0.807	patho.support	67
p.Pro67Phe	-0.611815	0.288952	8	0.157639	0	0.653	undetermined	67
p.Pro67Ser	0.370312	0.19397	32	0.730547	-0.096	0.937	patho.moderate	67
p.Pro67Thr	0.712526	0.334238	24	-0.0397598	-0.546	0.919	undetermined	67
p.Pro67His	0.774372	0.537329	8	-0.116455	-0.629	0.915	undetermined	67
p.Pro67Lys	1.02551	0.100475	8	-0.341468	-0.457	-0.182	benign.support	67
p.Pro67Val	1.02677	0.0428957	8	-0.342425	-0.385	-0.279	benign.support	67
p.Leu68=	0.980493	0.0789154	32	NA	NA	NA	NA	68
p.Leu68Ala	0.777829	0.0418138	8	-0.12035	-0.206	-0.017	undetermined	68
p.Leu68Arg	1.05465	0.119991	32	-0.360628	-0.56	-0.162	benign.support	68
p.Leu68Cys	0.135973	0.231241	16	0.784039	0.144	0.936	patho.moderate	68
p.Leu68Gln	1.10638	0.0450857	16	-0.381553	-0.425	-0.335	benign.support	68
p.Leu68Gly	0.891784	0.271693	32	-0.235405	-0.618	0.739	undetermined	68
p.Leu68His	0.927668	0.163157	16	-0.2665	-0.477	0.132	undetermined	68
p.Leu68Met	0.47688	0.226165	16	0.456531	-0.263	0.934	patho.support	68
p.Leu68Ser	-0.21274	0.271271	40	0.645151	0	0.903	patho.moderate	68
p.Leu68Ter	-0.410514	0.317531	8	NA	NA	NA	NA	68
p.Leu68Thr	0.940371	0.0572855	16	-0.276758	-0.36	-0.174	undetermined	68
p.Leu68Trp	0.242216	0.322444	8	0.915856	-0.214	0.935	patho.moderate	68
p.Leu68Tyr	0.52851	0.19111	16	0.319152	-0.245	0.931	patho.support	68
p.Leu68Val	0.797447	0.364706	32	-0.142069	-0.608	0.911	undetermined	68
p.Leu68Asp	0.356128	0.31618	8	0.770045	-0.303	0.935	patho.moderate	68
p.Leu68Glu	0.873991	0.0474577	8	-0.219962	-0.298	-0.122	undetermined	68
p.Leu68Ile	0.917465	0.136973	16	-0.257969	-0.42	0.055	undetermined	68
p.Leu68Pro	0.434296	0.306496	8	0.554099	-0.353	0.934	patho.support	68
p.Ser69=	0.834843	0.11335	40	NA	NA	NA	NA	69
p.Ser69Ala	0.505042	0.139892	24	0.380395	-0.121	0.929	patho.support	69
p.Ser69Cys	0.892655	0.0259628	8	-0.236158	-0.279	-0.189	undetermined	69
p.Ser69Gln	1.16551	0.0624195	8	-0.407656	-0.554	-0.352	benign.support	69
p.Ser69Glu	1.18333	0.0530614	8	-0.417951	-0.55	-0.369	benign.support	69
p.Ser69Gly	1.11737	0.0148295	8	-0.38671	-0.399	-0.374	benign.support	69
p.Ser69Leu	0.948241	0.0340819	8	-0.282917	-0.333	-0.226	undetermined	69
p.Ser69Phe	1.06071	0.120651	32	-0.363184	-0.568	-0.164	benign.support	69
p.Ser69Pro	0.519726	0.479062	16	0.340986	-0.532	0.93	patho.support	69
p.Ser69Thr	0.882978	0.0486288	16	-0.227859	-0.307	-0.134	undetermined	69
p.Ser69Tyr	0.772565	0.150723	32	-0.114444	-0.365	0.45	undetermined	69
p.Ser69Asn	-0.244673	0.298172	8	0.638814	0	0.895	patho.moderate	69
p.Ser69Asp	0.942646	0.024817	8	-0.278522	-0.316	-0.237	undetermined	69
p.Ser69Ile	1.22045	0.0223411	8	-0.451678	-0.509	-0.414	benign.support	69
p.Ser69Val	1.13965	0.181832	16	-0.396059	-0.687	0	benign.support	69
p.Arg70=	0.951246	0.0884627	24	NA	NA	NA	NA	70
p.Arg70Ala	-0.0306899	0.222677	16	0.656141	0.423	0.927	patho.moderate	70
p.Arg70Asn	0.983456	0.011433	16	-0.310459	-0.327	-0.293	undetermined	70
p.Arg70Asp	0.193652	0.193365	16	0.866142	0.215	0.937	patho.moderate	70
p.Arg70Cys	1.05247	0.0176267	16	-0.359598	-0.374	-0.336	benign.support	70
p.Arg70Gln	0.984971	0.0179706	16	-0.311573	-0.338	-0.284	undetermined	70
p.Arg70Glu	0.261708	0.216106	16	0.931334	0.01	0.937	patho.moderate	70
p.Arg70Gly	1.1201	0.038261	32	-0.387859	-0.427	-0.355	benign.support	70
p.Arg70His	1.02051	0.0334222	8	-0.337717	-0.373	-0.288	benign.support	70
p.Arg70Ile	1.03633	0.0479141	24	-0.349503	-0.392	-0.279	benign.support	70
p.Arg70Leu	1.03539	0.0951379	48	-0.348807	-0.456	-0.197	benign.support	70
p.Arg70Lys	0.998563	0.0651459	24	-0.321895	-0.391	-0.218	benign.support	70
p.Arg70Met	0.873004	0.0591853	16	-0.21909	-0.317	-0.097	undetermined	70
p.Arg70Ser	0.787845	0.173313	56	-0.131503	-0.391	0.498	undetermined	70
p.Arg70Ter	-0.214011	0.415599	24	NA	NA	NA	NA	70
p.Arg70Thr	0.877138	0.0438629	16	-0.222751	-0.293	-0.137	undetermined	70
p.Arg70Trp	0.914196	0.0216368	16	-0.25514	-0.289	-0.219	undetermined	70
p.Arg70Tyr	0.9473	0.0206364	16	-0.282172	-0.313	-0.249	undetermined	70
p.Arg70Val	-0.183879	0.282519	24	0.653987	0	0.911	patho.moderate	70
p.Arg70Phe	0.915123	0.0196355	8	-0.25594	-0.288	-0.222	undetermined	70
p.Arg70Pro	0.414416	0.352937	16	0.601897	-0.375	0.932	patho.support	70
p.Lys71=	1.1098	0.0178713	16	NA	NA	NA	NA	71
p.Lys71Arg	0.963517	0.0569878	40	-0.294879	-0.369	-0.197	undetermined	71
p.Lys71Asn	1.15237	0.0911765	24	-0.401468	-0.623	-0.302	benign.support	71
p.Lys71Asp	0.48651	0.226139	16	0.431838	-0.26	0.934	patho.support	71
p.Lys71Cys	0.455132	0.215811	16	0.504967	-0.228	0.934	patho.support	71
p.Lys71Gln	0.84385	0.165024	24	-0.191149	-0.406	0.331	undetermined	71
p.Lys71Glu	0.874757	0.0768784	24	-0.220639	-0.338	-0.052	undetermined	71
p.Lys71Gly	0.880881	0.164133	32	-0.226079	-0.431	0.243	undetermined	71
p.Lys71His	0.416917	0.230844	16	0.595675	-0.216	0.935	patho.support	71
p.Lys71Ile	0.813787	0.0198181	16	-0.159307	-0.2	-0.117	undetermined	71
p.Lys71Leu	1.05071	0.200558	40	-0.358643	-0.663	0.043	benign.support	71
p.Lys71Met	0.824106	0.0391734	16	-0.170179	-0.244	-0.085	undetermined	71
p.Lys71Phe	0.733593	0.0462065	16	-0.067587	-0.168	0.069	undetermined	71
p.Lys71Ser	0.92292	0.0634176	48	-0.262521	-0.355	-0.144	undetermined	71
p.Lys71Ter	0.529173	0.265588	24	NA	NA	NA	NA	71
p.Lys71Thr	0.637996	0.174454	48	0.0759316	-0.31	0.885	undetermined	71
p.Lys71Trp	1.02953	0.0334468	16	-0.344553	-0.377	-0.295	benign.support	71
p.Lys71Tyr	0.545695	0.0653161	16	0.276213	0.016	0.586	undetermined	71
p.Lys71Val	0.625354	0.283428	24	0.0985725	-0.408	0.927	undetermined	71
p.His72=	0.905565	0.0364288	16	NA	NA	NA	NA	72
p.His72Ala	0.951416	0.0409153	16	-0.285447	-0.346	-0.216	undetermined	72
p.His72Arg	0.55257	0.198596	64	0.258502	-0.28	0.93	undetermined	72
p.His72Asn	1.02517	0.149734	24	-0.341204	-0.596	-0.062	benign.support	72
p.His72Asp	0.611772	0.294815	32	0.12357	-0.415	0.927	undetermined	72
p.His72Cys	0.0782217	0.196513	16	0.724328	0.467	0.934	patho.moderate	72
p.His72Gln	0.937823	0.128815	32	-0.274764	-0.424	-0.004	undetermined	72
p.His72Ile	-0.464969	0.316626	8	0.49993	0	0.783	patho.support	72
p.His72Leu	0.912001	0.17386	56	-0.253255	-0.486	0.205	undetermined	72
p.His72Lys	0.559116	0.170095	16	0.242024	-0.236	0.925	undetermined	72
p.His72Met	0.744897	0.105725	16	-0.0819097	-0.287	0.299	undetermined	72
p.His72Phe	0.819112	0.0391325	8	-0.164915	-0.24	-0.079	undetermined	72
p.His72Pro	0.814535	0.188368	24	-0.160094	-0.415	0.515	undetermined	72
p.His72Ser	-0.461902	0.221302	16	0.50444	0	0.654	patho.support	72
p.His72Ter	-0.502345	0.166125	8	NA	NA	NA	NA	72
p.His72Trp	0.144335	0.229111	16	0.794947	0.149	0.935	patho.moderate	72
p.His72Tyr	0.540384	0.189716	16	0.289851	-0.25	0.931	undetermined	72
p.His72Val	0.242733	0.166626	24	0.916268	0.234	0.938	patho.moderate	72
p.Gly73=	0.959986	0.0711789	32	NA	NA	NA	NA	73
p.Gly73Ala	0.982941	0.181522	32	-0.310082	-0.601	0.097	undetermined	73
p.Gly73Arg	0.985909	0.116146	24	-0.312266	-0.446	-0.093	undetermined	73
p.Gly73Asn	-0.0189738	0.309947	8	0.662442	0	0.929	patho.moderate	73
p.Gly73Asp	0.846067	0.133445	16	-0.193527	-0.379	0.159	undetermined	73
p.Gly73Cys	0.929927	0.0286153	16	-0.268382	-0.313	-0.22	undetermined	73
p.Gly73Glu	0.736409	0.0272352	16	-0.0711922	-0.134	0.002	undetermined	73
p.Gly73Ile	-0.269332	0.227355	16	0.635409	0	0.813	patho.support	73
p.Gly73Leu	1.07204	0.0340507	16	-0.367329	-0.395	-0.327	benign.support	73
p.Gly73Lys	0.196446	0.332508	8	0.869374	-0.198	0.935	patho.moderate	73
p.Gly73Ser	0.613688	0.147332	16	0.119964	-0.243	0.852	undetermined	73
p.Gly73Ter	-0.0772911	0.324567	8	NA	NA	NA	NA	73
p.Gly73Trp	-0.0655887	0.231399	16	0.650142	0.332	0.922	patho.moderate	73
p.Gly73Val	0.96329	0.0219835	16	-0.294701	-0.328	-0.261	undetermined	73
p.Gly73Tyr	1.11292	0.0324324	8	-0.384629	-0.413	-0.358	benign.support	73
p.Gly74=	0.987939	0.115427	40	NA	NA	NA	NA	74
p.Gly74Ala	1.01742	0.104058	16	-0.335438	-0.453	-0.158	benign.support	74
p.Gly74Arg	0.778319	0.170891	32	-0.120905	-0.385	0.537	undetermined	74
p.Gly74Asn	1.05275	0.0706796	8	-0.35973	-0.426	-0.253	benign.support	74
p.Gly74Asp	0.230942	0.22849	8	0.90673	0.01	0.937	patho.moderate	74
p.Gly74Cys	-0.0212002	0.17574	16	0.661122	0.596	0.924	patho.moderate	74
p.Gly74Glu	1.01612	0.119403	16	-0.334497	-0.488	-0.125	benign.support	74
p.Gly74Lys	-0.200443	0.119761	16	0.6483	0.538	0.691	patho.moderate	74
p.Gly74Met	0.831024	0.0982265	8	-0.177492	-0.339	0.074	undetermined	74
p.Gly74Ser	1.02671	0.128964	24	-0.34238	-0.533	-0.111	benign.support	74
p.Gly74Trp	0.856951	0.0320468	16	-0.204424	-0.26	-0.14	undetermined	74
p.Gly74Leu	0.652969	0.283609	8	0.0500215	-0.421	0.92	undetermined	74
p.Gly74Pro	1.09998	0.0401475	8	-0.378669	-0.414	-0.338	benign.support	74
p.Gly74Ter	-0.140563	0.300604	8	NA	NA	NA	NA	74
p.Gly74Thr	-0.404321	0.29849	8	0.575466	0	0.805	patho.support	74
p.Gly74Val	1.12798	0.025975	8	-0.391307	-0.415	-0.369	benign.support	74
p.Pro75=	1.0637	0.0382623	32	NA	NA	NA	NA	75
p.Pro75Ala	0.877695	0.0560537	40	-0.223245	-0.315	-0.111	undetermined	75
p.Pro75Arg	0.961121	0.0674793	64	-0.293014	-0.376	-0.177	undetermined	75
p.Pro75Asp	0.732986	0.0339913	16	-0.0668063	-0.146	0.029	undetermined	75
p.Pro75Gln	1.09653	0.0232625	24	-0.377166	-0.397	-0.359	benign.support	75
p.Pro75Glu	0.705191	0.0167806	16	-0.0299557	-0.073	0.019	undetermined	75
p.Pro75Gly	0.768529	0.14882	32	-0.109927	-0.36	0.455	undetermined	75
p.Pro75His	1.00559	0.0100094	16	-0.327052	-0.341	-0.312	benign.support	75
p.Pro75Leu	1.04347	0.087337	64	-0.354294	-0.449	-0.218	benign.support	75
p.Pro75Lys	-0.21118	0.328709	8	0.645552	0	0.909	patho.moderate	75
p.Pro75Met	0.842279	0.0674973	16	-0.189467	-0.303	-0.037	undetermined	75
p.Pro75Phe	0.9537	0.0739342	16	-0.287283	-0.379	-0.155	undetermined	75
p.Pro75Ser	0.967629	0.0763517	64	-0.298117	-0.387	-0.164	undetermined	75
p.Pro75Ter	-0.0943974	0.226557	16	NA	NA	NA	NA	75
p.Pro75Thr	0.826388	0.166744	48	-0.172589	-0.4	0.395	undetermined	75
p.Pro75Trp	1.05123	0.0158525	16	-0.358955	-0.371	-0.338	benign.support	75
p.Pro75Tyr	0.944013	0.0524522	16	-0.279589	-0.356	-0.19	undetermined	75
p.Pro75Val	1.08683	0.0598542	24	-0.373104	-0.434	-0.303	benign.support	75
p.Pro75Asn	0.613878	0.243511	8	0.119601	-0.372	0.926	undetermined	75
p.Pro75Cys	1.19576	0.0630014	8	-0.427265	-0.622	-0.367	benign.support	75
p.Pro75Ile	0.699996	0.0926344	8	-0.0228921	-0.225	0.338	undetermined	75
p.Lys76=	1.04489	0.0829868	16	NA	NA	NA	NA	76
p.Lys76Ala	0.938714	0.0282138	32	-0.27548	-0.318	-0.229	undetermined	76
p.Lys76Arg	1.02486	0.0280105	48	-0.340972	-0.371	-0.3	benign.support	76
p.Lys76Asn	1.03487	0.0152733	16	-0.348421	-0.365	-0.327	benign.support	76
p.Lys76Asp	1.01702	0.0121121	16	-0.335149	-0.353	-0.318	benign.support	76
p.Lys76Cys	0.97249	0.00659287	16	-0.302013	-0.312	-0.292	undetermined	76
p.Lys76Gln	1.0297	0.0221808	16	-0.344676	-0.367	-0.312	benign.support	76
p.Lys76Glu	0.997789	0.00734784	16	-0.321291	-0.332	-0.31	benign.support	76
p.Lys76Gly	1.03417	0.0189378	32	-0.347911	-0.367	-0.32	benign.support	76
p.Lys76His	1.02382	0.00662474	16	-0.340189	-0.35	-0.331	benign.support	76
p.Lys76Ile	1.04382	0.009402	16	-0.354517	-0.364	-0.342	benign.support	76
p.Lys76Leu	1.0018	0.0250909	48	-0.324302	-0.359	-0.286	benign.support	76
p.Lys76Met	0.993441	0.0147765	16	-0.317933	-0.34	-0.296	undetermined	76
p.Lys76Phe	1.03701	0.00839292	16	-0.350009	-0.36	-0.338	benign.support	76
p.Lys76Pro	0.970393	0.0186653	32	-0.300323	-0.329	-0.271	undetermined	76
p.Lys76Ser	0.993374	0.0571327	48	-0.317882	-0.381	-0.229	undetermined	76
p.Lys76Ter	0.371133	0.0290589	16	NA	NA	NA	NA	76
p.Lys76Thr	0.999514	0.0390644	32	-0.322626	-0.368	-0.261	benign.support	76
p.Lys76Trp	1.03455	0.0131036	16	-0.348191	-0.363	-0.329	benign.support	76
p.Lys76Tyr	1.00339	0.00810594	16	-0.325472	-0.337	-0.313	benign.support	76
p.Lys76Val	0.991571	0.053027	32	-0.316509	-0.376	-0.23	undetermined	76
p.Asp77Ala	0.98653	0.141872	32	-0.312727	-0.501	-0.041	undetermined	77
p.Asp77Arg	0.834223	0.161628	48	-0.180883	-0.401	0.353	undetermined	77
p.Asp77Asn	0.97786	0.0245632	16	-0.306296	-0.341	-0.269	undetermined	77
p.Asp77Cys	0.763715	0.0870071	16	-0.104319	-0.274	0.164	undetermined	77
p.Asp77Gln	0.819823	0.10503	16	-0.165663	-0.345	0.132	undetermined	77
p.Asp77Glu	0.919293	0.0242172	16	-0.259517	-0.297	-0.218	undetermined	77
p.Asp77Gly	0.829961	0.0462253	32	-0.176366	-0.26	-0.074	undetermined	77
p.Asp77His	0.861058	0.0273656	16	-0.208241	-0.256	-0.153	undetermined	77
p.Asp77Ile	0.57122	0.118849	16	0.212489	-0.149	0.814	undetermined	77
p.Asp77Leu	1.01169	0.0388634	32	-0.33132	-0.374	-0.273	benign.support	77
p.Asp77Lys	0.324388	0.189904	16	0.859126	-0.021	0.938	patho.moderate	77
p.Asp77Phe	1.09273	0.0216955	16	-0.375544	-0.394	-0.358	benign.support	77
p.Asp77Pro	0.842894	0.054894	24	-0.190124	-0.285	-0.071	undetermined	77
p.Asp77Ser	0.919545	0.109552	48	-0.259726	-0.395	-0.026	undetermined	77
p.Asp77Ter	-0.108535	0.233268	16	NA	NA	NA	NA	77
p.Asp77Thr	1.06782	0.0365445	24	-0.36576	-0.396	-0.321	benign.support	77
p.Asp77Trp	-0.123221	0.234212	16	0.652732	0.226	0.914	patho.moderate	77
p.Asp77Tyr	0.851211	0.20974	16	-0.198791	-0.498	0.535	undetermined	77
p.Asp77Val	0.919399	0.0610909	32	-0.259605	-0.351	-0.142	undetermined	77
p.Glu78=	1.08209	0.0161471	16	NA	NA	NA	NA	78
p.Glu78Ala	0.902784	0.106137	24	-0.245017	-0.386	-0.019	undetermined	78
p.Glu78Arg	1.01325	0.0779246	40	-0.332429	-0.409	-0.21	benign.support	78
p.Glu78Asn	1.04966	0.0268362	16	-0.358016	-0.38	-0.321	benign.support	78
p.Glu78Asp	1.0168	0.0227804	16	-0.334992	-0.364	-0.301	benign.support	78
p.Glu78Cys	1.01924	0.0372584	16	-0.336778	-0.375	-0.282	benign.support	78
p.Glu78Gln	0.866917	0.0719988	32	-0.213614	-0.331	-0.057	undetermined	78
p.Glu78Gly	1.01569	0.0911175	48	-0.334182	-0.425	-0.188	benign.support	78
p.Glu78His	0.376527	0.188941	16	0.711703	-0.086	0.937	patho.moderate	78
p.Glu78Leu	1.01903	0.111327	40	-0.336619	-0.472	-0.146	benign.support	78
p.Glu78Lys	0.570633	0.162212	16	0.21392	-0.23	0.913	undetermined	78
p.Glu78Met	0.868993	0.0352203	16	-0.215528	-0.275	-0.144	undetermined	78
p.Glu78Phe	0.812005	0.0375041	8	-0.15743	-0.23	-0.075	undetermined	78
p.Glu78Pro	0.431531	0.154608	24	0.560237	-0.07	0.937	patho.support	78
p.Glu78Ser	0.982768	0.16551	48	-0.309955	-0.569	0.04	undetermined	78
p.Glu78Ter	0.560327	0.247475	24	NA	NA	NA	NA	78
p.Glu78Thr	0.988534	0.0948256	32	-0.314221	-0.411	-0.146	undetermined	78
p.Glu78Trp	0.986142	0.0449526	16	-0.312439	-0.369	-0.241	undetermined	78
p.Glu78Tyr	0.958145	0.0244466	16	-0.29072	-0.328	-0.252	undetermined	78
p.Glu78Val	0.996024	0.0215391	32	-0.31992	-0.35	-0.288	benign.support	78
p.Glu79Ala	1.0062	0.0845471	32	-0.327471	-0.413	-0.187	benign.support	79
p.Glu79Arg	0.836687	0.150989	48	-0.183502	-0.394	0.288	undetermined	79
p.Glu79Asn	0.940862	0.0542092	16	-0.277137	-0.356	-0.182	undetermined	79
p.Glu79Asp	1.04548	0.0159565	16	-0.355557	-0.369	-0.333	benign.support	79
p.Glu79Cys	1.01725	0.036326	16	-0.335319	-0.374	-0.282	benign.support	79
p.Glu79Gln	0.902852	0.0214883	16	-0.245077	-0.281	-0.209	undetermined	79
p.Glu79Gly	0.877856	0.0275529	32	-0.223389	-0.27	-0.17	undetermined	79
p.Glu79His	1.0676	0.0693193	8	-0.36568	-0.432	-0.273	benign.support	79
p.Glu79Ile	1.02325	0.0832126	8	-0.33976	-0.419	-0.205	benign.support	79
p.Glu79Leu	1.00401	0.0890898	40	-0.325935	-0.414	-0.174	benign.support	79
p.Glu79Lys	0.776043	0.0185693	16	-0.118322	-0.158	-0.075	undetermined	79
p.Glu79Met	0.973135	0.0544626	16	-0.302535	-0.37	-0.213	undetermined	79
p.Glu79Phe	1.10458	0.0330752	16	-0.38073	-0.409	-0.352	benign.support	79
p.Glu79Pro	1.03628	0.0907484	32	-0.349462	-0.447	-0.209	benign.support	79
p.Glu79Ser	1.08644	0.111982	40	-0.372944	-0.583	-0.208	benign.support	79
p.Glu79Ter	-0.272655	0.352004	16	NA	NA	NA	NA	79
p.Glu79Thr	1.06848	0.0751606	32	-0.366004	-0.447	-0.264	benign.support	79
p.Glu79Trp	0.814243	0.0500795	16	-0.159787	-0.253	-0.044	undetermined	79
p.Glu79Tyr	1.31208	0.0535773	8	-0.603831	-0.717	-0.42	benign.support	79
p.Glu79Val	0.912531	0.0659447	32	-0.253708	-0.352	-0.125	undetermined	79
p.Arg80=	1.04191	0.0619255	48	NA	NA	NA	NA	80
p.Arg80Ala	0.182249	0.227476	32	0.852525	0.098	0.937	patho.moderate	80
p.Arg80Asn	0.396059	0.176225	16	0.653486	-0.083	0.937	patho.moderate	80
p.Arg80Asp	0.476119	0.100994	16	0.458377	0.016	0.923	patho.support	80
p.Arg80Cys	0.721149	0.0448795	16	-0.0513141	-0.156	0.086	undetermined	80
p.Arg80Gln	0.466745	0.0602528	16	0.48	0.182	0.792	patho.support	80
p.Arg80Glu	0.41932	0.0414796	16	0.589398	0.392	0.819	patho.support	80
p.Arg80Gly	0.720461	0.0565469	32	-0.0503962	-0.175	0.124	undetermined	80
p.Arg80His	0.549483	0.178104	16	0.266392	-0.246	0.928	undetermined	80
p.Arg80Ile	0.263131	0.140403	16	0.932552	0.289	0.939	patho.moderate	80
p.Arg80Leu	0.574861	0.135062	48	0.20375	-0.189	0.887	undetermined	80
p.Arg80Lys	0.672718	0.0250695	16	0.0178542	-0.051	0.099	undetermined	80
p.Arg80Met	0.714884	0.0195895	16	-0.0429085	-0.092	0.012	undetermined	80
p.Arg80Phe	0.701053	0.0568479	16	-0.0243416	-0.16	0.172	undetermined	80
p.Arg80Pro	0.278082	0.238185	24	0.940776	-0.093	0.937	patho.moderate	80
p.Arg80Ser	0.675343	0.152756	56	0.0137548	-0.306	0.718	undetermined	80
p.Arg80Ter	-0.196235	0.228893	16	NA	NA	NA	NA	80
p.Arg80Thr	0.495485	0.100138	32	0.406937	-0.003	0.905	patho.support	80
p.Arg80Trp	0.646483	0.0241655	16	0.061174	-0.013	0.146	undetermined	80
p.Arg80Tyr	0.256928	0.176528	16	0.927656	0.13	0.939	patho.moderate	80
p.Arg80Val	0.548456	0.10333	32	0.269043	-0.086	0.796	undetermined	80
p.His81Arg	0.597847	0.325672	32	0.151402	-0.436	0.93	undetermined	81
p.His81Asn	1.0036	0.0150691	16	-0.325627	-0.347	-0.303	benign.support	81
p.His81Asp	0.801173	0.05711	16	-0.146009	-0.255	-0.004	undetermined	81
p.His81Gly	0.473316	0.259903	24	0.46498	-0.305	0.934	patho.support	81
p.His81Leu	1.02545	0.135238	40	-0.341418	-0.543	-0.094	benign.support	81
p.His81Met	-0.44305	0.316004	8	0.52994	0	0.789	patho.support	81
p.His81Pro	0.573427	0.261937	32	0.207185	-0.372	0.931	undetermined	81
p.His81Ter	0.128003	0.228806	16	NA	NA	NA	NA	81
p.His81Val	-0.370977	0.344838	16	0.612437	0	0.879	patho.support	81
p.His81=	0.514122	0.39766	8	NA	NA	NA	NA	81
p.His81Cys	0.495767	0.0791319	8	0.406152	0.051	0.805	patho.support	81
p.His81Glu	0.4705	0.192593	8	0.471492	-0.188	0.934	patho.support	81
p.His81Lys	0.713183	0.0697949	8	-0.0406388	-0.196	0.202	undetermined	81
p.Val82=	0.890931	0.0543053	32	NA	NA	NA	NA	82
p.Val82Ala	0.984862	0.0477778	32	-0.311492	-0.369	-0.235	undetermined	82
p.Val82Arg	0.0202776	0.265417	48	0.685936	0.171	0.933	patho.moderate	82
p.Val82Asn	0.122485	0.222641	16	0.767852	0.198	0.935	patho.moderate	82
p.Val82Asp	-0.0291169	0.337399	16	0.656903	0	0.93	patho.moderate	82
p.Val82Cys	0.639942	0.094618	16	0.0725897	-0.172	0.504	undetermined	82
p.Val82Gln	-0.346741	0.221023	16	0.63534	0	0.726	patho.support	82
p.Val82Glu	-0.290431	0.230125	16	0.634601	0	0.814	patho.support	82
p.Val82Gly	0.0716563	0.252341	32	0.719317	0.194	0.934	patho.moderate	82
p.Val82His	0.413081	0.237633	8	0.605156	-0.237	0.935	patho.support	82
p.Val82Ile	0.974717	0.0536935	16	-0.303823	-0.37	-0.216	undetermined	82
p.Val82Leu	1.00734	0.0543814	48	-0.328263	-0.386	-0.243	benign.support	82
p.Val82Lys	-0.145966	0.234016	16	0.651097	0.201	0.907	patho.moderate	82
p.Val82Met	0.809033	0.0254905	16	-0.1543	-0.206	-0.099	undetermined	82
p.Val82Phe	0.95726	0.0125573	16	-0.290042	-0.31	-0.271	undetermined	82
p.Val82Pro	0.41902	0.145161	24	0.590205	-0.025	0.937	patho.support	82
p.Val82Ser	0.805067	0.114036	48	-0.150119	-0.343	0.188	undetermined	82
p.Val82Ter	-0.141624	0.227557	16	NA	NA	NA	NA	82
p.Val82Thr	0.836026	0.0650071	32	-0.182798	-0.295	-0.034	undetermined	82
p.Val82Trp	1.01285	0.0154612	16	-0.332143	-0.354	-0.31	benign.support	82
p.Val82Tyr	0.855207	0.0179385	16	-0.202761	-0.234	-0.166	undetermined	82
p.Gly83=	0.932628	0.0554266	32	NA	NA	NA	NA	83
p.Gly83Ala	0.908316	0.125305	48	-0.249943	-0.403	0.039	undetermined	83
p.Gly83Arg	0.980274	0.156821	64	-0.308141	-0.544	0.007	undetermined	83
p.Gly83Asn	0.52747	0.170563	16	0.321587	-0.205	0.929	patho.support	83
p.Gly83Asp	0.663153	0.101986	16	0.0331306	-0.212	0.494	undetermined	83
p.Gly83Gln	0.813339	0.175416	16	-0.158834	-0.401	0.473	undetermined	83
p.Gly83Glu	0.796466	0.04492	24	-0.141026	-0.229	-0.036	undetermined	83
p.Gly83His	0.906578	0.071788	8	-0.248389	-0.356	-0.107	undetermined	83
p.Gly83Leu	0.961477	0.147218	32	-0.29329	-0.489	0.015	undetermined	83
p.Gly83Lys	1.1172	0.0182639	8	-0.38664	-0.402	-0.371	benign.support	83
p.Gly83Met	0.771131	0.147463	16	-0.112846	-0.363	0.442	undetermined	83
p.Gly83Phe	1.06943	0.0235475	16	-0.366354	-0.386	-0.339	benign.support	83
p.Gly83Pro	0.42235	0.184186	16	0.58153	-0.129	0.936	patho.support	83
p.Gly83Ser	0.958447	0.14896	32	-0.290952	-0.489	0.036	undetermined	83
p.Gly83Ter	0.978917	0.262791	24	NA	NA	NA	NA	83
p.Gly83Thr	1.04479	0.100204	24	-0.35514	-0.476	-0.193	benign.support	83
p.Gly83Trp	1.11795	0.00703587	16	-0.386953	-0.393	-0.38	benign.support	83
p.Gly83Tyr	1.21416	0.020122	8	-0.445109	-0.493	-0.413	benign.support	83
p.Gly83Val	1.0063	0.0825297	40	-0.327541	-0.408	-0.193	benign.support	83
p.Gly83Cys	0.9766	0.0415078	8	-0.305326	-0.362	-0.238	undetermined	83
p.Asp84=	0.878612	0.0240501	16	NA	NA	NA	NA	84
p.Asp84Ala	0.413816	0.105674	32	0.603357	0.116	0.937	patho.support	84
p.Asp84Arg	1.06413	0.0614825	32	-0.364421	-0.419	-0.281	benign.support	84
p.Asp84Asn	1.07641	0.039584	32	-0.368986	-0.403	-0.321	benign.support	84
p.Asp84Cys	0.781901	0.129159	16	-0.124897	-0.346	0.316	undetermined	84
p.Asp84Gln	0.319539	0.100463	16	0.870323	0.345	0.94	patho.moderate	84
p.Asp84Glu	0.87942	0.170563	32	-0.224782	-0.442	0.272	undetermined	84
p.Asp84Gly	0.594599	0.286595	48	0.158333	-0.398	0.927	undetermined	84
p.Asp84His	0.718998	0.176385	32	-0.0484376	-0.363	0.74	undetermined	84
p.Asp84Ile	0.0210045	0.214263	16	0.686256	0.444	0.933	patho.moderate	84
p.Asp84Leu	0.502734	0.226138	40	0.386689	-0.295	0.933	patho.support	84
p.Asp84Lys	0.594359	0.158963	16	0.158842	-0.246	0.89	undetermined	84
p.Asp84Met	0.822785	0.113393	8	-0.168786	-0.356	0.148	undetermined	84
p.Asp84Phe	0.651052	0.121147	16	0.0532705	-0.233	0.601	undetermined	84
p.Asp84Pro	-0.226031	0.219541	16	0.641692	0	0.844	patho.moderate	84
p.Asp84Ser	0.926199	0.0695391	40	-0.265263	-0.363	-0.134	undetermined	84
p.Asp84Ter	-0.370355	0.227658	16	NA	NA	NA	NA	84
p.Asp84Thr	0.711396	0.161166	32	-0.0382415	-0.341	0.65	undetermined	84
p.Asp84Trp	0.218615	0.158213	8	0.89452	0.315	0.938	patho.moderate	84
p.Asp84Tyr	0.459756	0.241805	24	0.494999	-0.271	0.935	patho.support	84
p.Asp84Val	0.508355	0.0979231	32	0.371495	-0.028	0.875	patho.support	84
p.Leu85=	0.940633	0.0463339	48	NA	NA	NA	NA	85
p.Leu85Ala	-0.460852	0.270425	32	0.505959	0	0.713	patho.support	85
p.Leu85Arg	-0.265082	0.270151	48	0.636001	0	0.88	patho.support	85
p.Leu85Asn	-0.273068	0.191682	16	0.634886	0.012	0.741	patho.support	85
p.Leu85Asp	-0.445403	0.221204	16	0.526955	0	0.668	patho.support	85
p.Leu85Cys	-0.339411	0.22749	16	0.635148	0	0.74	patho.support	85
p.Leu85Gln	-0.455724	0.200132	16	0.513205	0	0.653	patho.support	85
p.Leu85Glu	-0.0566773	0.175327	16	0.650288	0.569	0.914	patho.moderate	85
p.Leu85Gly	-0.216771	0.225537	32	0.644109	0	0.859	patho.moderate	85
p.Leu85His	-0.177106	0.229589	16	0.653326	0.084	0.892	patho.moderate	85
p.Leu85Ile	0.220213	0.0742537	16	0.896335	0.703	0.94	patho.moderate	85
p.Leu85Lys	-0.469175	0.237679	16	0.493569	0	0.67	patho.support	85
p.Leu85Met	0.703647	0.0652581	16	-0.0278715	-0.177	0.199	undetermined	85
p.Leu85Phe	0.593063	0.0378283	16	0.161612	0.028	0.344	undetermined	85
p.Leu85Pro	-0.323509	0.231184	32	0.634838	0	0.76	patho.support	85
p.Leu85Ser	0.420921	0.221999	48	0.585144	-0.209	0.936	patho.support	85
p.Leu85Ter	0.389815	0.081568	16	NA	NA	NA	NA	85
p.Leu85Thr	-0.0670402	0.244588	32	0.650124	0.295	0.924	patho.moderate	85
p.Leu85Trp	-0.808831	0.0936757	16	0	0	0.125	undetermined	85
p.Leu85Tyr	-0.413785	0.232028	16	0.564249	0	0.691	patho.support	85
p.Leu85Val	-0.659999	0.287661	32	0	0	0.653	undetermined	85
p.Gly86=	0.996029	0.0417534	48	NA	NA	NA	NA	86
p.Gly86Ala	0.373061	0.209422	48	0.722029	-0.118	0.936	patho.moderate	86
p.Gly86Arg	0.039924	0.494195	64	0.696522	-0.313	0.928	patho.moderate	86
p.Gly86Asn	-0.383802	0.227231	16	0.599354	0	0.713	patho.support	86
p.Gly86Asp	-0.334723	0.390765	32	0.635042	0	0.902	patho.support	86
p.Gly86Cys	0.702206	0.323062	32	-0.0259152	-0.53	0.92	undetermined	86
p.Gly86Glu	-0.761231	0.119627	16	0	0	0.399	undetermined	86
p.Gly86His	-0.21	0.229157	16	0.645856	0	0.87	patho.moderate	86
p.Gly86Ile	-0.344141	0.226322	16	0.635268	0	0.734	patho.support	86
p.Gly86Leu	-0.245846	0.247623	40	0.638653	0	0.877	patho.moderate	86
p.Gly86Lys	-0.566398	0.218948	16	0.298281	0	0.652	undetermined	86
p.Gly86Met	0.271643	0.172057	16	0.939526	0.133	0.938	patho.moderate	86
p.Gly86Phe	0.436523	0.0681618	16	0.54886	0.218	0.904	patho.support	86
p.Gly86Pro	-0.419784	0.256078	32	0.557043	0	0.718	patho.support	86
p.Gly86Ser	-0.273859	0.309393	48	0.634775	0	0.901	patho.support	86
p.Gly86Ter	-0.0589107	0.235852	16	NA	NA	NA	NA	86
p.Gly86Thr	-0.150565	0.252023	32	0.651158	0.003	0.911	patho.moderate	86
p.Gly86Trp	0.960692	0.0188677	16	-0.292682	-0.321	-0.264	undetermined	86
p.Gly86Tyr	-0.547433	0.317587	8	0.344855	0	0.713	patho.support	86
p.Gly86Val	0.498159	0.416047	48	0.399607	-0.456	0.931	patho.support	86
p.Gly86Gln	-0.339692	0.300999	8	0.635155	0	0.859	patho.support	86
p.Asn87=	1.09192	0.0892772	16	NA	NA	NA	NA	87
p.Asn87Ala	0.630957	0.0366412	32	0.088397	-0.027	0.244	undetermined	87
p.Asn87Arg	0.408983	0.200197	48	0.615561	-0.151	0.936	patho.support	87
p.Asn87Asp	0.795101	0.0234067	16	-0.139522	-0.187	-0.087	undetermined	87
p.Asn87Cys	0.889357	0.0160855	16	-0.233313	-0.261	-0.206	undetermined	87
p.Asn87Gln	0.410992	0.0913447	16	0.610362	0.164	0.936	patho.support	87
p.Asn87Glu	0.373083	0.0516413	16	0.721964	0.465	0.936	patho.moderate	87
p.Asn87Gly	0.0736435	0.16042	32	0.720841	0.635	0.934	patho.moderate	87
p.Asn87His	0.801356	0.00978346	16	-0.146203	-0.166	-0.126	undetermined	87
p.Asn87Ile	0.753305	0.0165524	16	-0.0920527	-0.129	-0.05	undetermined	87
p.Asn87Leu	0.730459	0.0897152	48	-0.0635442	-0.247	0.252	undetermined	87
p.Asn87Lys	0.352536	0.0625051	16	0.779304	0.459	0.939	patho.moderate	87
p.Asn87Met	0.8085	0.00814424	16	-0.153738	-0.171	-0.137	undetermined	87
p.Asn87Phe	1.05151	0.00894948	16	-0.359102	-0.366	-0.347	benign.support	87
p.Asn87Pro	0.951618	0.0443063	32	-0.285609	-0.351	-0.212	undetermined	87
p.Asn87Ser	0.854025	0.054094	48	-0.201587	-0.294	-0.085	undetermined	87
p.Asn87Ter	0.185677	0.112265	16	NA	NA	NA	NA	87
p.Asn87Thr	0.976115	0.0330578	32	-0.304954	-0.352	-0.252	undetermined	87
p.Asn87Trp	1.06738	0.01774	16	-0.3656	-0.38	-0.347	benign.support	87
p.Asn87Tyr	1.00559	0.0119764	16	-0.327054	-0.345	-0.309	benign.support	87
p.Asn87Val	0.957069	0.0323337	32	-0.289896	-0.337	-0.238	undetermined	87
p.Val88=	1.02445	0.040829	32	NA	NA	NA	NA	88
p.Val88Ala	0.66895	0.193887	32	0.0237756	-0.354	0.885	undetermined	88
p.Val88Arg	-0.415802	0.253295	48	0.561863	0	0.717	patho.support	88
p.Val88Asp	-0.428525	0.233279	16	0.547223	0	0.688	patho.support	88
p.Val88Cys	0.733554	0.0720517	16	-0.0675368	-0.223	0.16	undetermined	88
p.Val88Gln	-0.0227919	0.217331	16	0.660177	0.457	0.928	patho.moderate	88
p.Val88Glu	-0.646493	0.266606	16	0.0230347	0	0.652	undetermined	88
p.Val88Gly	0.113547	0.299033	32	0.757492	-0.012	0.934	patho.moderate	88
p.Val88His	-0.313197	0.315854	8	0.634708	0	0.881	patho.support	88
p.Val88Ile	1.20977	0.0296096	8	-0.440344	-0.514	-0.401	benign.support	88
p.Val88Leu	1.01376	0.0733726	48	-0.332799	-0.404	-0.216	benign.support	88
p.Val88Lys	-0.319283	0.219408	16	0.634778	0	0.757	patho.support	88
p.Val88Met	0.797125	0.160513	16	-0.141728	-0.382	0.441	undetermined	88
p.Val88Phe	0.610307	0.157153	16	0.126356	-0.255	0.891	undetermined	88
p.Val88Pro	-0.394585	0.216283	24	0.58728	0	0.693	patho.support	88
p.Val88Ser	-0.274268	0.245722	40	0.634717	0	0.853	patho.support	88
p.Val88Ter	-0.241106	0.225119	16	NA	NA	NA	NA	88
p.Val88Thr	-0.189748	0.228831	16	0.651905	0.064	0.889	patho.moderate	88
p.Val88Trp	-0.214765	0.223188	16	0.644628	0	0.863	patho.moderate	88
p.Val88Tyr	0.0541331	0.233352	16	0.706204	0.311	0.934	patho.moderate	88
p.Val88Asn	-0.116915	0.301561	8	0.653035	0	0.925	patho.moderate	88
p.Thr89=	1.04924	0.0690555	48	NA	NA	NA	NA	89
p.Thr89Ala	1.01969	0.0407796	32	-0.337108	-0.379	-0.278	benign.support	89
p.Thr89Arg	0.7999	0.171101	48	-0.144664	-0.394	0.483	undetermined	89
p.Thr89Asn	1.08945	0.0207175	16	-0.374175	-0.392	-0.358	benign.support	89
p.Thr89Asp	0.451587	0.203133	16	0.512863	-0.197	0.935	patho.support	89
p.Thr89Cys	0.981523	0.0339141	16	-0.309047	-0.358	-0.257	undetermined	89
p.Thr89Glu	0.925708	0.0416374	16	-0.264851	-0.328	-0.193	undetermined	89
p.Thr89Gly	0.965863	0.0616017	32	-0.29672	-0.373	-0.189	undetermined	89
p.Thr89Ile	1.09103	0.0337869	16	-0.37483	-0.404	-0.342	benign.support	89
p.Thr89Leu	1.09548	0.0889127	48	-0.376712	-0.514	-0.263	benign.support	89
p.Thr89Lys	0.703508	0.0576071	16	-0.0276842	-0.16	0.167	undetermined	89
p.Thr89Met	1.01991	0.0349676	16	-0.33727	-0.374	-0.283	benign.support	89
p.Thr89Phe	0.545279	0.176291	16	0.277314	-0.232	0.928	undetermined	89
p.Thr89Pro	0.766489	0.0790244	24	-0.107555	-0.262	0.118	undetermined	89
p.Thr89Ser	1.08069	0.105494	40	-0.370647	-0.546	-0.221	benign.support	89
p.Thr89Ter	-0.397945	0.218319	16	NA	NA	NA	NA	89
p.Thr89Tyr	1.09557	0.0228152	16	-0.376753	-0.396	-0.359	benign.support	89
p.Thr89Val	0.718977	0.116856	32	-0.0484092	-0.282	0.436	undetermined	89
p.Thr89Gln	0.413303	0.317351	8	0.604612	-0.347	0.933	patho.support	89
p.Thr89His	1.07856	0.0235969	8	-0.369814	-0.389	-0.346	benign.support	89
p.Thr89Trp	1.17827	0.0488645	8	-0.414827	-0.525	-0.372	benign.support	89
p.Ala90=	0.992334	0.0308143	32	NA	NA	NA	NA	90
p.Ala90Arg	-0.498103	0.269287	48	0.446424	0	0.684	patho.support	90
p.Ala90Asn	-0.655104	0.138207	16	0	0	0.597	undetermined	90
p.Ala90Asp	0.844439	0.0214098	16	-0.191779	-0.231	-0.147	undetermined	90
p.Ala90Cys	1.07938	0.0603294	16	-0.370133	-0.43	-0.293	benign.support	90
p.Ala90Gln	-0.565461	0.22395	16	0.300779	0	0.652	undetermined	90
p.Ala90Glu	-0.0090078	0.151765	16	0.669908	0.635	0.92	patho.moderate	90
p.Ala90Gly	0.736086	0.029805	32	-0.0707798	-0.14	0.008	undetermined	90
p.Ala90His	-0.300024	0.223701	16	0.634617	0	0.776	patho.support	90
p.Ala90Ile	-0.680369	0.217238	16	0	0	0.637	undetermined	90
p.Ala90Leu	-0.28483	0.282042	48	0.634611	0	0.88	patho.support	90
p.Ala90Lys	-0.479721	0.229302	16	0.476672	0	0.661	patho.support	90
p.Ala90Met	-0.147567	0.232446	16	0.651012	0.2	0.907	patho.moderate	90
p.Ala90Phe	0.0761436	0.159656	16	0.722749	0.635	0.934	patho.moderate	90
p.Ala90Pro	0.387192	0.259116	32	0.681241	-0.239	0.936	patho.moderate	90
p.Ala90Ser	0.990728	0.0634631	48	-0.315871	-0.386	-0.212	undetermined	90
p.Ala90Ter	-0.461241	0.218457	16	NA	NA	NA	NA	90
p.Ala90Thr	0.604959	0.307797	32	0.136818	-0.428	0.928	undetermined	90
p.Ala90Trp	-0.0840629	0.20547	16	0.650019	0.443	0.917	patho.moderate	90
p.Ala90Tyr	-0.0236	0.227569	16	0.659696	0.383	0.929	patho.moderate	90
p.Ala90Val	0.814067	0.0271007	32	-0.159601	-0.214	-0.101	undetermined	90
p.Asp91=	0.66825	0.308984	16	NA	NA	NA	NA	91
p.Asp91Ala	1.05189	0.0506808	32	-0.359305	-0.401	-0.285	benign.support	91
p.Asp91Arg	0.125575	0.194377	16	0.771547	0.35	0.936	patho.moderate	91
p.Asp91Asn	0.979034	0.259964	32	-0.307204	-0.645	0.485	undetermined	91
p.Asp91Glu	1.06714	0.0199305	16	-0.365513	-0.382	-0.343	benign.support	91
p.Asp91Gly	1.08538	0.0378573	48	-0.372516	-0.405	-0.331	benign.support	91
p.Asp91His	0.945469	0.0669519	24	-0.28073	-0.37	-0.159	undetermined	91
p.Asp91Ile	-0.175231	0.323863	8	0.653151	0	0.918	patho.moderate	91
p.Asp91Leu	0.620967	0.142424	32	0.106398	-0.239	0.796	undetermined	91
p.Asp91Phe	0.589524	0.0721673	16	0.169346	-0.065	0.522	undetermined	91
p.Asp91Ser	0.879756	0.144254	32	-0.225081	-0.406	0.159	undetermined	91
p.Asp91Ter	0.106855	0.330823	8	NA	NA	NA	NA	91
p.Asp91Thr	0.801349	0.166478	32	-0.146195	-0.39	0.47	undetermined	91
p.Asp91Tyr	-0.304864	0.211495	16	0.634641	0	0.748	patho.support	91
p.Asp91Val	0.0530235	0.230278	24	0.70543	0.331	0.934	patho.moderate	91
p.Asp91Gln	0.762798	0.166339	8	-0.103247	-0.376	0.54	undetermined	91
p.Asp91Met	0.918193	0.0718014	8	-0.258603	-0.362	-0.123	undetermined	91
p.Asp91Pro	-0.237725	0.319308	16	0.639765	0	0.906	patho.moderate	91
p.Lys92=	0.840708	0.0261745	16	NA	NA	NA	NA	92
p.Lys92Ala	0.865231	0.134465	32	-0.212063	-0.391	0.142	undetermined	92
p.Lys92Arg	0.804849	0.0611501	56	-0.149889	-0.267	-0.003	undetermined	92
p.Lys92Asn	0.962896	0.0449768	16	-0.294394	-0.36	-0.221	undetermined	92
p.Lys92Asp	0.951464	0.0262814	16	-0.285485	-0.325	-0.243	undetermined	92
p.Lys92Cys	0.888558	0.017414	16	-0.232627	-0.262	-0.202	undetermined	92
p.Lys92Glu	0.809816	0.0887358	32	-0.155124	-0.312	0.081	undetermined	92
p.Lys92Gly	0.973611	0.0609959	24	-0.302922	-0.376	-0.201	undetermined	92
p.Lys92His	0.670318	0.122369	16	0.0216371	-0.249	0.558	undetermined	92
p.Lys92Ile	0.878594	0.0354737	16	-0.224046	-0.283	-0.157	undetermined	92
p.Lys92Leu	0.933471	0.0925671	48	-0.271227	-0.384	-0.089	undetermined	92
p.Lys92Met	0.920838	0.0239155	16	-0.260794	-0.298	-0.22	undetermined	92
p.Lys92Phe	0.666178	0.0630813	16	0.0281588	-0.131	0.289	undetermined	92
p.Lys92Pro	0.991116	0.0532237	32	-0.316164	-0.377	-0.23	undetermined	92
p.Lys92Ser	0.867218	0.126166	48	-0.213891	-0.383	0.1	undetermined	92
p.Lys92Ter	0.132612	0.161002	16	NA	NA	NA	NA	92
p.Lys92Thr	0.893468	0.11728	32	-0.236862	-0.39	0.027	undetermined	92
p.Lys92Trp	0.732362	0.0303398	16	-0.0660029	-0.137	0.019	undetermined	92
p.Lys92Tyr	0.848169	0.0304579	16	-0.195711	-0.25	-0.132	undetermined	92
p.Lys92Val	0.926295	0.0868707	16	-0.265343	-0.379	-0.1	undetermined	92
p.Asp93=	1.06558	0.138027	16	NA	NA	NA	NA	93
p.Asp93Ala	0.97594	0.0449488	32	-0.30482	-0.364	-0.234	undetermined	93
p.Asp93Arg	0.899437	0.09936	48	-0.242068	-0.378	-0.032	undetermined	93
p.Asp93Asn	0.972985	0.0169646	16	-0.302414	-0.327	-0.277	undetermined	93
p.Asp93Cys	0.86358	0.015553	16	-0.210548	-0.237	-0.179	undetermined	93
p.Asp93Gln	1.06199	0.0191489	16	-0.363652	-0.379	-0.341	benign.support	93
p.Asp93Glu	0.882958	0.0292188	16	-0.227841	-0.277	-0.171	undetermined	93
p.Asp93Gly	0.945765	0.0355138	32	-0.280963	-0.333	-0.223	undetermined	93
p.Asp93His	0.832061	0.0151924	16	-0.17859	-0.209	-0.147	undetermined	93
p.Asp93Ile	0.626518	0.029129	16	0.096496	-0.001	0.217	undetermined	93
p.Asp93Leu	1.0156	0.121759	48	-0.334123	-0.501	-0.123	benign.support	93
p.Asp93Lys	0.869173	0.0333808	16	-0.215694	-0.271	-0.148	undetermined	93
p.Asp93Met	0.925163	0.0247382	16	-0.264394	-0.303	-0.223	undetermined	93
p.Asp93Phe	1.02588	0.0102462	16	-0.34175	-0.356	-0.327	benign.support	93
p.Asp93Pro	-0.211327	0.242164	32	0.645515	0	0.877	patho.moderate	93
p.Asp93Ser	1.01855	0.0434587	48	-0.336268	-0.38	-0.272	benign.support	93
p.Asp93Ter	0.268245	0.165361	16	NA	NA	NA	NA	93
p.Asp93Thr	0.929361	0.0632085	32	-0.26793	-0.361	-0.152	undetermined	93
p.Asp93Trp	0.988985	0.0285754	16	-0.314558	-0.355	-0.271	undetermined	93
p.Asp93Tyr	1.00194	0.0125718	16	-0.324403	-0.343	-0.306	benign.support	93
p.Asp93Val	0.853252	0.0841663	32	-0.200818	-0.337	-0.005	undetermined	93
p.Gly94=	1.00527	0.0203348	32	NA	NA	NA	NA	94
p.Gly94Ala	0.299157	0.18298	32	0.915898	0.042	0.939	patho.moderate	94
p.Gly94Arg	-0.329781	0.299359	48	0.634944	0	0.865	patho.support	94
p.Gly94Asn	0.215651	0.131922	16	0.891129	0.472	0.939	patho.moderate	94
p.Gly94Asp	0.464591	0.0738634	16	0.484652	0.131	0.868	patho.support	94
p.Gly94Cys	0.607985	0.0527403	16	0.130841	-0.038	0.376	undetermined	94
p.Gly94Gln	0.385831	0.172138	16	0.685473	-0.048	0.938	patho.moderate	94
p.Gly94Glu	0.556571	0.151747	16	0.248542	-0.197	0.918	undetermined	94
p.Gly94His	0.383018	0.24199	8	0.69348	-0.2	0.936	patho.moderate	94
p.Gly94Ile	-0.450689	0.227252	16	0.520048	0	0.677	patho.support	94
p.Gly94Leu	-0.0984806	0.396915	48	0.650165	-0.02	0.926	patho.moderate	94
p.Gly94Lys	0.109825	0.179774	16	0.753386	0.48	0.936	patho.moderate	94
p.Gly94Met	0.239376	0.0919973	16	0.91355	0.595	0.94	patho.moderate	94
p.Gly94Phe	-0.507285	0.17862	16	0.430373	0	0.652	patho.support	94
p.Gly94Pro	-0.405163	0.226177	32	0.574403	0	0.686	patho.support	94
p.Gly94Ser	0.399177	0.21146	48	0.643867	-0.15	0.936	patho.moderate	94
p.Gly94Ter	-0.52839	0.232598	16	NA	NA	NA	NA	94
p.Gly94Thr	-0.140169	0.249601	32	0.651415	0.06	0.915	patho.moderate	94
p.Gly94Trp	-0.323435	0.227202	16	0.634837	0	0.757	patho.support	94
p.Gly94Tyr	-0.0238356	0.178489	16	0.659556	0.594	0.923	patho.moderate	94
p.Gly94Val	0.59149	0.147499	32	0.165019	-0.224	0.892	undetermined	94
p.Val95=	1.02002	0.00962224	16	NA	NA	NA	NA	95
p.Val95Ala	0.775636	0.162026	32	-0.117859	-0.376	0.495	undetermined	95
p.Val95Arg	0.869349	0.0736018	24	-0.215856	-0.333	-0.06	undetermined	95
p.Val95Asn	1.16606	0.0201171	16	-0.407934	-0.435	-0.391	benign.support	95
p.Val95Asp	0.969422	0.0484855	16	-0.299546	-0.365	-0.22	undetermined	95
p.Val95Cys	0.988433	0.024136	16	-0.314145	-0.35	-0.277	undetermined	95
p.Val95Gln	1.03267	0.0205026	16	-0.346819	-0.367	-0.317	benign.support	95
p.Val95Glu	1.09088	0.0178432	16	-0.374771	-0.391	-0.361	benign.support	95
p.Val95Gly	0.754545	0.122814	32	-0.0935261	-0.321	0.361	undetermined	95
p.Val95His	0.765266	0.0421931	16	-0.10613	-0.194	0.001	undetermined	95
p.Val95Ile	0.995088	0.014394	16	-0.319197	-0.34	-0.299	benign.support	95
p.Val95Leu	0.982569	0.0825873	48	-0.30981	-0.4	-0.166	undetermined	95
p.Val95Lys	0.911236	0.0176807	16	-0.252572	-0.282	-0.222	undetermined	95
p.Val95Met	0.757633	0.0586455	16	-0.0971792	-0.22	0.066	undetermined	95
p.Val95Phe	0.999066	0.0287338	16	-0.322289	-0.361	-0.28	benign.support	95
p.Val95Pro	-0.211384	0.232579	24	0.6455	0	0.869	patho.moderate	95
p.Val95Ser	0.942205	0.0734789	48	-0.27818	-0.372	-0.142	undetermined	95
p.Val95Ter	0.0369261	0.185995	16	NA	NA	NA	NA	95
p.Val95Thr	1.01414	0.147439	32	-0.33307	-0.562	-0.053	benign.support	95
p.Val95Trp	1.10393	0.0202936	16	-0.380434	-0.398	-0.365	benign.support	95
p.Val95Tyr	1.11842	0.0276626	16	-0.38715	-0.411	-0.365	benign.support	95
p.Ala96=	1.02151	0.091141	48	NA	NA	NA	NA	96
p.Ala96Arg	-0.346519	0.265458	40	0.635334	0	0.82	patho.support	96
p.Ala96Asp	1.02737	0.147926	32	-0.342883	-0.584	-0.068	benign.support	96
p.Ala96Cys	1.14971	0.0313443	16	-0.40029	-0.442	-0.374	benign.support	96
p.Ala96Glu	0.0163271	0.240011	16	0.684297	0.335	0.932	patho.moderate	96
p.Ala96Gly	0.400751	0.352041	48	0.639186	-0.366	0.934	patho.moderate	96
p.Ala96Leu	-0.467869	0.240863	32	0.495567	0	0.683	patho.support	96
p.Ala96Met	-0.428976	0.222388	16	0.546715	0	0.682	patho.support	96
p.Ala96Pro	0.103252	0.303324	40	0.746846	0	0.934	patho.moderate	96
p.Ala96Ser	0.848325	0.154465	56	-0.195872	-0.4	0.288	undetermined	96
p.Ala96Thr	0.604027	0.368491	40	0.13868	-0.484	0.929	undetermined	96
p.Ala96Trp	-0.328906	0.330613	8	0.634928	0	0.886	patho.support	96
p.Ala96Val	1.01514	0.0509758	40	-0.33379	-0.386	-0.256	benign.support	96
p.Ala96Asn	-0.198843	0.299598	8	0.648707	0	0.915	patho.moderate	96
p.Ala96Gln	-0.00362532	0.303104	8	0.67427	0	0.93	patho.moderate	96
p.Ala96Ter	-0.426927	0.298725	8	NA	NA	NA	NA	96
p.Asp97=	1.01292	0.224175	16	NA	NA	NA	NA	97
p.Asp97Ala	0.968304	0.105386	32	-0.298654	-0.413	-0.102	undetermined	97
p.Asp97Arg	0.985608	0.0411408	48	-0.312043	-0.364	-0.248	undetermined	97
p.Asp97Asn	1.07019	0.0165619	16	-0.366635	-0.38	-0.35	benign.support	97
p.Asp97Cys	1.23085	0.0339072	8	-0.463658	-0.577	-0.407	benign.support	97
p.Asp97Glu	1.11801	0.131975	24	-0.386976	-0.657	-0.2	benign.support	97
p.Asp97Gly	0.921488	0.105237	32	-0.261332	-0.388	-0.043	undetermined	97
p.Asp97His	0.736776	0.0433361	16	-0.07166	-0.168	0.052	undetermined	97
p.Asp97Ile	0.465885	0.185673	16	0.481907	-0.18	0.934	patho.support	97
p.Asp97Leu	0.934386	0.0461356	40	-0.271967	-0.341	-0.192	undetermined	97
p.Asp97Lys	0.618001	0.0364442	16	0.111855	-0.008	0.27	undetermined	97
p.Asp97Met	1.06385	0.0154422	8	-0.364319	-0.376	-0.348	benign.support	97
p.Asp97Phe	1.17481	0.0280237	16	-0.412775	-0.463	-0.388	benign.support	97
p.Asp97Pro	1.1152	0.143411	24	-0.385736	-0.669	-0.166	benign.support	97
p.Asp97Ser	1.19184	0.0331209	24	-0.424062	-0.499	-0.391	benign.support	97
p.Asp97Ter	0.0338193	0.235004	16	NA	NA	NA	NA	97
p.Asp97Thr	0.981792	0.151503	32	-0.309243	-0.53	0.003	undetermined	97
p.Asp97Trp	0.998575	0.0456375	8	-0.321905	-0.374	-0.25	benign.support	97
p.Asp97Tyr	1.02026	0.0275729	16	-0.337528	-0.368	-0.297	benign.support	97
p.Asp97Val	0.984796	0.0459235	32	-0.311444	-0.369	-0.238	undetermined	97
p.Asp97Gln	1.07408	0.00706577	8	-0.368097	-0.374	-0.363	benign.support	97
p.Val98=	1.05308	0.0454679	32	NA	NA	NA	NA	98
p.Val98Ala	0.52202	0.209208	32	0.335029	-0.275	0.931	patho.support	98
p.Val98Arg	-0.220644	0.237525	48	0.643102	0	0.88	patho.moderate	98
p.Val98Asn	-0.110788	0.220254	16	0.651827	0.329	0.913	patho.moderate	98
p.Val98Asp	-0.432862	0.218638	16	0.542262	0	0.672	patho.support	98
p.Val98Cys	0.420854	0.0351534	16	0.585322	0.426	0.778	patho.support	98
p.Val98Gln	-0.203277	0.225246	16	0.647578	0.004	0.881	patho.moderate	98
p.Val98Glu	-0.147115	0.266489	16	0.651035	0	0.915	patho.moderate	98
p.Val98Gly	-0.460048	0.257819	32	0.507114	0	0.693	patho.support	98
p.Val98Ile	0.547497	0.186129	16	0.271508	-0.252	0.927	undetermined	98
p.Val98Leu	0.861373	0.213122	32	-0.208529	-0.513	0.515	undetermined	98
p.Val98Lys	-0.332104	0.219015	16	0.634989	0	0.742	patho.support	98
p.Val98Met	0.720479	0.0340128	16	-0.0504199	-0.133	0.05	undetermined	98
p.Val98Pro	0.00331142	0.198501	16	0.67979	0.516	0.928	patho.moderate	98
p.Val98Ser	-0.0575941	0.236848	24	0.65027	0.327	0.926	patho.moderate	98
p.Val98Ter	-0.320668	0.226809	16	NA	NA	NA	NA	98
p.Val98Thr	-0.389751	0.23966	16	0.59282	0	0.726	patho.support	98
p.Val98Trp	-0.00803521	0.233995	16	0.670697	0.348	0.93	patho.moderate	98
p.Val98Tyr	-0.270026	0.220854	16	0.635312	0	0.813	patho.support	98
p.Ser99=	1.00174	0.0570163	40	NA	NA	NA	NA	99
p.Ser99Ala	0.952407	0.0700183	32	-0.286242	-0.375	-0.16	undetermined	99
p.Ser99Arg	0.906038	0.103341	40	-0.247907	-0.382	-0.032	undetermined	99
p.Ser99Asn	1.03949	0.0174981	16	-0.351723	-0.368	-0.327	benign.support	99
p.Ser99Asp	0.951215	0.0132043	16	-0.285286	-0.306	-0.264	undetermined	99
p.Ser99Cys	0.952129	0.0120707	16	-0.286018	-0.305	-0.267	undetermined	99
p.Ser99Gln	0.996396	0.0247791	16	-0.320208	-0.355	-0.281	benign.support	99
p.Ser99Glu	1.09209	0.0137845	16	-0.375277	-0.387	-0.365	benign.support	99
p.Ser99Gly	1.0127	0.0506438	32	-0.332037	-0.385	-0.255	benign.support	99
p.Ser99His	0.839069	0.0458904	16	-0.186038	-0.267	-0.087	undetermined	99
p.Ser99Ile	0.624858	0.0663798	16	0.0994441	-0.091	0.406	undetermined	99
p.Ser99Leu	0.94022	0.12324	48	-0.276641	-0.414	-0.018	undetermined	99
p.Ser99Lys	1.0376	0.05416	8	-0.350432	-0.397	-0.268	benign.support	99
p.Ser99Met	0.957226	0.0267257	16	-0.290016	-0.33	-0.247	undetermined	99
p.Ser99Phe	0.752151	0.0554416	16	-0.0906794	-0.206	0.07	undetermined	99
p.Ser99Pro	0.881789	0.140885	32	-0.226849	-0.403	0.134	undetermined	99
p.Ser99Ter	0.026792	0.172252	16	NA	NA	NA	NA	99
p.Ser99Thr	0.892012	0.084634	24	-0.235602	-0.363	-0.055	undetermined	99
p.Ser99Trp	1.15364	0.0207082	16	-0.402054	-0.425	-0.384	benign.support	99
p.Ser99Tyr	1.07208	0.0215037	16	-0.367341	-0.385	-0.345	benign.support	99
p.Ser99Val	1.01264	0.0407037	32	-0.331997	-0.375	-0.27	benign.support	99
p.Ile100=	1.00449	0.0711078	16	NA	NA	NA	NA	100
p.Ile100Ala	0.56228	0.0904632	32	0.234114	-0.077	0.694	undetermined	100
p.Ile100Arg	0.609342	0.0771502	48	0.128211	-0.099	0.495	undetermined	100
p.Ile100Asn	-0.233224	0.240488	16	0.640381	0	0.873	patho.moderate	100
p.Ile100Asp	0.245881	0.202191	16	0.918825	0.057	0.938	patho.moderate	100
p.Ile100Cys	0.932211	0.00559669	16	-0.270212	-0.279	-0.261	undetermined	100
p.Ile100Gln	0.697147	0.0289575	16	-0.0189446	-0.094	0.074	undetermined	100
p.Ile100Glu	0.202495	0.0872844	16	0.87624	0.673	0.94	patho.moderate	100
p.Ile100Gly	0.650126	0.0800276	32	0.0548541	-0.15	0.415	undetermined	100
p.Ile100His	0.643387	0.021479	16	0.0666459	-0.003	0.144	undetermined	100
p.Ile100Leu	0.943675	0.037041	48	-0.279324	-0.335	-0.218	undetermined	100
p.Ile100Lys	0.754292	0.0109338	16	-0.0932261	-0.118	-0.066	undetermined	100
p.Ile100Met	0.971317	0.00784533	16	-0.301066	-0.313	-0.289	undetermined	100
p.Ile100Phe	1.00014	0.015513	16	-0.323082	-0.345	-0.301	benign.support	100
p.Ile100Pro	-0.604166	0.255895	32	0.182005	0	0.652	undetermined	100
p.Ile100Ser	0.487214	0.0914974	48	0.430024	0.026	0.891	patho.support	100
p.Ile100Ter	-0.295466	0.225576	16	NA	NA	NA	NA	100
p.Ile100Thr	0.954088	0.0575544	32	-0.287597	-0.365	-0.188	undetermined	100
p.Ile100Trp	0.833804	0.0119591	16	-0.180439	-0.205	-0.156	undetermined	100
p.Ile100Tyr	0.82687	0.024184	16	-0.173098	-0.221	-0.123	undetermined	100
p.Ile100Val	0.928495	0.0563687	32	-0.267198	-0.351	-0.162	undetermined	100
p.Glu101=	0.870033	0.0230066	16	NA	NA	NA	NA	101
p.Glu101Ala	0.808363	0.0270804	24	-0.153594	-0.208	-0.093	undetermined	101
p.Glu101Arg	0.938489	0.227682	48	-0.275307	-0.613	0.41	undetermined	101
p.Glu101Asp	0.670976	0.109953	16	0.0206086	-0.23	0.51	undetermined	101
p.Glu101Cys	0.809832	0.0552478	16	-0.155142	-0.259	-0.028	undetermined	101
p.Glu101Gly	0.411377	0.292998	48	0.609392	-0.318	0.935	patho.support	101
p.Glu101Ile	0.581157	0.131409	16	0.188573	-0.187	0.859	undetermined	101
p.Glu101Leu	0.950803	0.14159	32	-0.284957	-0.46	0.018	undetermined	101
p.Glu101Lys	0.961108	0.0565666	16	-0.293003	-0.368	-0.198	undetermined	101
p.Glu101Met	0.951203	0.0242874	16	-0.285276	-0.323	-0.246	undetermined	101
p.Glu101Phe	1.11124	0.0126991	16	-0.383824	-0.395	-0.373	benign.support	101
p.Glu101Pro	-0.133984	0.249727	32	0.651773	0.068	0.913	patho.moderate	101
p.Glu101Ser	0.982727	0.159517	40	-0.309925	-0.547	0.023	undetermined	101
p.Glu101Ter	0.444925	0.258549	24	NA	NA	NA	NA	101
p.Glu101Thr	0.364252	0.230584	16	0.748747	-0.16	0.937	patho.moderate	101
p.Glu101Trp	0.645515	0.146403	16	0.0628786	-0.27	0.758	undetermined	101
p.Glu101Tyr	0.597135	0.175245	16	0.152911	-0.271	0.913	undetermined	101
p.Glu101Val	0.966678	0.103487	40	-0.297364	-0.408	-0.103	undetermined	101
p.Glu101Asn	1.56711	0.108417	8	0	-0.669	0	undetermined	101
p.Glu101His	0.183909	0.310127	8	0.854553	-0.138	0.935	patho.moderate	101
p.Asp102Ala	0.81295	0.124335	32	-0.158425	-0.361	0.212	undetermined	102
p.Asp102Arg	-0.303158	0.274018	48	0.634631	0	0.849	patho.support	102
p.Asp102Asn	0.709021	0.0796644	16	-0.0350726	-0.215	0.257	undetermined	102
p.Asp102Cys	0.996562	0.0146592	16	-0.320337	-0.341	-0.298	benign.support	102
p.Asp102Gln	-0.182752	0.222458	16	0.653874	0.123	0.893	patho.moderate	102
p.Asp102Glu	0.357002	0.0501929	16	0.76786	0.508	0.939	patho.moderate	102
p.Asp102Gly	0.0843842	0.283581	32	0.729273	0.045	0.934	patho.moderate	102
p.Asp102His	0.528654	0.0911869	16	0.318819	-0.037	0.783	patho.support	102
p.Asp102Ile	0.396821	0.101606	16	0.651072	0.157	0.937	patho.moderate	102
p.Asp102Leu	0.704775	0.0830194	32	-0.0293954	-0.213	0.287	undetermined	102
p.Asp102Lys	-0.259572	0.224377	16	0.636765	0	0.803	patho.moderate	102
p.Asp102Met	-0.176021	0.243065	16	0.653224	0	0.901	patho.moderate	102
p.Asp102Phe	-0.0576562	0.224731	16	0.650269	0.408	0.925	patho.moderate	102
p.Asp102Pro	-0.241221	0.220188	24	0.639287	0	0.836	patho.moderate	102
p.Asp102Ser	1.04547	0.0503685	40	-0.35555	-0.398	-0.284	benign.support	102
p.Asp102Ter	-0.0472259	0.243309	16	NA	NA	NA	NA	102
p.Asp102Thr	1.07013	0.142148	24	-0.366614	-0.63	-0.131	benign.support	102
p.Asp102Trp	-0.530495	0.221265	16	0.384027	0	0.652	patho.support	102
p.Asp102Tyr	0.347706	0.196525	16	0.792073	-0.076	0.937	patho.moderate	102
p.Asp102Val	0.891401	0.0881686	32	-0.235074	-0.363	-0.051	undetermined	102
p.Ser103=	1.04991	0.0719838	40	NA	NA	NA	NA	103
p.Ser103Ala	0.959278	0.107661	32	-0.29159	-0.41	-0.085	undetermined	103
p.Ser103Arg	0.975951	0.0354783	32	-0.304828	-0.355	-0.249	undetermined	103
p.Ser103Asn	0.881313	0.0335944	16	-0.226445	-0.283	-0.161	undetermined	103
p.Ser103Asp	0.883227	0.0125084	16	-0.22807	-0.249	-0.206	undetermined	103
p.Ser103Cys	1.06462	0.0170074	16	-0.364598	-0.378	-0.346	benign.support	103
p.Ser103Glu	0.878796	0.0643572	16	-0.224225	-0.327	-0.09	undetermined	103
p.Ser103Gly	0.99907	0.0645589	32	-0.322292	-0.392	-0.22	benign.support	103
p.Ser103Ile	0.451598	0.130524	16	0.512837	-0.035	0.936	patho.support	103
p.Ser103Leu	0.698508	0.168918	48	-0.0208412	-0.34	0.728	undetermined	103
p.Ser103Lys	0.957118	0.0143391	16	-0.289934	-0.312	-0.268	undetermined	103
p.Ser103Met	1.00307	0.0354298	16	-0.325235	-0.367	-0.271	benign.support	103
p.Ser103Phe	0.882579	0.0221665	16	-0.227519	-0.265	-0.186	undetermined	103
p.Ser103Pro	1.13347	0.04284	24	-0.393624	-0.448	-0.358	benign.support	103
p.Ser103Ter	0.0678547	0.220352	16	NA	NA	NA	NA	103
p.Ser103Thr	0.982796	0.0129678	16	-0.309976	-0.329	-0.29	undetermined	103
p.Ser103Trp	0.469423	0.1758	16	0.473963	-0.155	0.935	patho.support	103
p.Ser103Tyr	0.890206	0.0254973	16	-0.234044	-0.277	-0.188	undetermined	103
p.Ser103Val	0.588284	0.151837	32	0.172117	-0.226	0.89	undetermined	103
p.Val104=	0.999956	0.110477	32	NA	NA	NA	NA	104
p.Val104Ala	0.938868	0.0298607	32	-0.275598	-0.321	-0.226	undetermined	104
p.Val104Arg	0.943521	0.0612388	40	-0.279205	-0.364	-0.167	undetermined	104
p.Val104Asp	0.810137	0.155512	16	-0.155463	-0.385	0.394	undetermined	104
p.Val104Cys	1.00476	0.0281662	16	-0.326477	-0.363	-0.285	benign.support	104
p.Val104Glu	1.04796	0.0138287	16	-0.357008	-0.369	-0.337	benign.support	104
p.Val104Gly	0.961457	0.0541074	32	-0.293275	-0.366	-0.203	undetermined	104
p.Val104Ile	1.08794	0.0657424	16	-0.373554	-0.448	-0.293	benign.support	104
p.Val104Leu	0.952734	0.059598	40	-0.286505	-0.367	-0.183	undetermined	104
p.Val104Lys	1.0537	0.0528201	16	-0.360178	-0.403	-0.285	benign.support	104
p.Val104Met	1.02024	0.0252476	16	-0.337513	-0.367	-0.301	benign.support	104
p.Val104Phe	0.82549	0.121018	8	-0.17164	-0.363	0.176	undetermined	104
p.Val104Pro	-0.41362	0.316218	8	0.564443	0	0.826	patho.support	104
p.Val104Ser	0.985323	0.122126	32	-0.311833	-0.454	-0.081	undetermined	104
p.Val104Ter	-0.341853	0.227454	16	NA	NA	NA	NA	104
p.Val104Thr	1.01094	0.0375738	16	-0.330785	-0.372	-0.275	benign.support	104
p.Val104Trp	0.814461	0.0219718	16	-0.160016	-0.206	-0.113	undetermined	104
p.Val104Gln	0.570772	0.28475	8	0.213582	-0.391	0.928	undetermined	104
p.Val104Tyr	1.08528	0.0328195	8	-0.372472	-0.4	-0.339	benign.support	104
p.Ile105=	0.983506	0.0499102	32	NA	NA	NA	NA	105
p.Ile105Ala	0.157997	0.226257	16	0.814757	0.169	0.936	patho.moderate	105
p.Ile105Arg	-0.16235	0.232941	24	0.652041	0.055	0.903	patho.moderate	105
p.Ile105Asn	0.77622	0.325091	24	-0.118522	-0.586	0.907	undetermined	105
p.Ile105Gly	-0.0995933	0.237475	16	0.650308	0.251	0.921	patho.moderate	105
p.Ile105Lys	-0.206644	0.22746	16	0.646717	0	0.876	patho.moderate	105
p.Ile105Met	0.942235	0.143976	16	-0.278203	-0.451	0.045	undetermined	105
p.Ile105Thr	0.926355	0.125628	16	-0.265395	-0.411	0.007	undetermined	105
p.Ile105Trp	-0.00656777	0.188646	16	0.671887	0.567	0.927	patho.moderate	105
p.Ile105Tyr	-0.268154	0.222729	16	0.635573	0	0.825	patho.support	105
p.Ile105Val	0.838894	0.0526161	24	-0.185851	-0.277	-0.069	undetermined	105
p.Ile105Cys	-0.0785608	0.302225	8	0.650031	0	0.928	patho.moderate	105
p.Ile105Glu	-0.0352156	0.307755	8	0.653944	0	0.927	patho.moderate	105
p.Ser106=	1.00807	0.0687341	56	NA	NA	NA	NA	106
p.Ser106Ala	0.90472	0.121221	48	-0.246734	-0.398	0.028	undetermined	106
p.Ser106Arg	0.877512	0.130354	48	-0.223083	-0.391	0.098	undetermined	106
p.Ser106Asn	0.601097	0.090853	16	0.14463	-0.122	0.586	undetermined	106
p.Ser106Asp	0.686565	0.0331786	16	-0.00344287	-0.091	0.107	undetermined	106
p.Ser106Cys	0.830429	0.0433122	16	-0.176862	-0.256	-0.084	undetermined	106
p.Ser106Gln	0.826144	0.0929403	16	-0.17233	-0.33	0.067	undetermined	106
p.Ser106Glu	0.332923	0.068772	16	0.834223	0.479	0.94	patho.moderate	106
p.Ser106Gly	0.902406	0.0643879	32	-0.244683	-0.343	-0.12	undetermined	106
p.Ser106His	0.352518	0.237898	16	0.779353	-0.157	0.937	patho.moderate	106
p.Ser106Leu	0.507511	0.32244	32	0.373777	-0.391	0.931	patho.support	106
p.Ser106Lys	0.890297	0.0253433	16	-0.234122	-0.277	-0.188	undetermined	106
p.Ser106Met	-0.405251	0.221845	16	0.574291	0	0.692	patho.support	106
p.Ser106Phe	0.101636	0.230937	16	0.745353	0.271	0.935	patho.moderate	106
p.Ser106Pro	0.37676	0.49208	48	0.711025	-0.456	0.929	patho.moderate	106
p.Ser106Ter	0.782331	0.381817	40	NA	NA	NA	NA	106
p.Ser106Thr	0.8283	0.105327	40	-0.174609	-0.345	0.105	undetermined	106
p.Ser106Trp	0.393759	0.154677	16	0.660905	-0.018	0.937	patho.moderate	106
p.Ser106Tyr	-0.201305	0.233569	16	0.648081	0	0.885	patho.moderate	106
p.Ser106Val	0.0691699	0.239408	32	0.717401	0.265	0.933	patho.moderate	106
p.Ser106Ile	-0.0569231	0.301674	8	0.650283	0	0.928	patho.moderate	106
p.Leu107=	1.07255	0.121228	56	NA	NA	NA	NA	107
p.Leu107Ala	-0.274683	0.264415	24	0.634662	0	0.879	patho.support	107
p.Leu107Arg	-0.373781	0.27101	40	0.60969	0	0.792	patho.support	107
p.Leu107Asn	0.316507	0.33585	8	0.877822	-0.3	0.934	patho.moderate	107
p.Leu107Asp	-0.435316	0.217699	16	0.539382	0	0.669	patho.support	107
p.Leu107Gln	-0.329042	0.223458	16	0.63493	0	0.754	patho.support	107
p.Leu107Glu	-0.176098	0.220983	16	0.653231	0.137	0.886	patho.moderate	107
p.Leu107Gly	-0.255746	0.258661	24	0.637293	0	0.879	patho.moderate	107
p.Leu107His	-0.0476009	0.37404	24	0.650545	-0.017	0.929	patho.moderate	107
p.Leu107Ile	0.926811	0.31616	32	-0.265778	-0.649	0.803	undetermined	107
p.Leu107Lys	-0.103194	0.227963	16	0.650781	0.311	0.917	patho.moderate	107
p.Leu107Phe	0.250169	0.485818	32	0.922374	-0.398	0.931	patho.moderate	107
p.Leu107Pro	-0.18497	0.221929	24	0.653685	0.14	0.887	patho.moderate	107
p.Leu107Ter	-0.322989	0.217332	16	NA	NA	NA	NA	107
p.Leu107Thr	-0.236992	0.219224	16	0.639866	0	0.846	patho.moderate	107
p.Leu107Trp	-0.159406	0.220228	16	0.651808	0.198	0.89	patho.moderate	107
p.Leu107Val	-0.284307	0.32842	8	0.634612	0	0.903	patho.support	107
p.Leu107Met	0.367589	0.108935	8	0.739286	0.188	0.939	patho.moderate	107
p.Leu107Ser	-0.145461	0.309096	16	0.651124	0	0.92	patho.moderate	107
p.Ser108=	0.894835	0.0967765	48	NA	NA	NA	NA	108
p.Ser108Ala	0.791604	0.104098	48	-0.135663	-0.316	0.18	undetermined	108
p.Ser108Arg	0.992316	0.189217	48	-0.317075	-0.611	0.12	undetermined	108
p.Ser108Asn	0.814542	0.0208396	16	-0.160101	-0.203	-0.115	undetermined	108
p.Ser108Asp	0.986434	0.0289452	16	-0.312655	-0.354	-0.268	undetermined	108
p.Ser108Cys	0.950701	0.0351824	16	-0.284875	-0.337	-0.228	undetermined	108
p.Ser108Gln	0.645608	0.031652	16	0.0627143	-0.034	0.185	undetermined	108
p.Ser108Glu	0.975059	0.0250402	16	-0.304103	-0.34	-0.266	undetermined	108
p.Ser108Gly	1.02177	0.12297	40	-0.338651	-0.502	-0.126	benign.support	108
[truncated: 907 more rows]

## Sheet: activity_map_scores
hgvs_pro	score	se	df	pos
p.Ala2=	1.00105	0.311544	16	2
p.Ala2Arg	0.930929	0.148155	24	2
p.Ala2Asn	1.01789	0.167406	8	2
p.Ala2Asp	0.534655	0.154941	8	2
p.Ala2Cys	1.00917	0.0762374	8	2
p.Ala2Gln	0.99667	0.0562179	8	2
p.Ala2Glu	1.00726	0.225589	8	2
p.Ala2Gly	1.05068	0.0795306	16	2
p.Ala2His	0.836543	0.213246	8	2
p.Ala2Ile	0.87158	0.125304	8	2
p.Ala2Leu	0.971305	0.0970933	24	2
p.Ala2Lys	1.22285	0.114694	8	2
p.Ala2Met	0.942067	0.0916285	8	2
p.Ala2Phe	0.945576	0.105191	8	2
p.Ala2Pro	0.713419	0.233927	16	2
p.Ala2Ser	1.07461	0.151193	24	2
p.Ala2Ter	-0.0362301	0.364008	8	2
p.Ala2Thr	0.929882	0.112137	16	2
p.Ala2Trp	0.766964	0.137063	8	2
p.Ala2Tyr	0.854787	0.233929	8	2
p.Ala2Val	0.873632	0.112725	16	2
p.Thr3=	1.03916	0.419148	16	3
p.Thr3Ala	-0.312289	0.187121	8	3
p.Thr3Arg	0.937304	0.111047	24	3
p.Thr3Asn	1.05522	0.0888773	8	3
p.Thr3Asp	1.09371	0.135236	8	3
p.Thr3Cys	0.924803	0.0572938	8	3
p.Thr3Gln	0.847418	0.0976288	8	3
p.Thr3Glu	0.902969	0.102067	8	3
p.Thr3Gly	0.910917	0.124789	16	3
p.Thr3His	0.919236	0.118642	8	3
p.Thr3Ile	0.791523	0.0592719	8	3
p.Thr3Leu	0.947967	0.055355	24	3
p.Thr3Met	0.812652	0.251285	8	3
p.Thr3Phe	1.03011	0.063729	8	3
p.Thr3Pro	0.785439	0.10382	8	3
p.Thr3Ser	0.979136	0.0950915	24	3
p.Thr3Ter	-0.165763	0.191256	8	3
p.Thr3Trp	1.04369	0.0655588	8	3
p.Thr3Tyr	1.05368	0.100914	8	3
p.Thr3Val	0.790017	0.113655	16	3
p.Lys4Ala	0.919412	0.0705841	16	4
p.Lys4Arg	1.00253	0.194514	24	4
p.Lys4Asn	0.967969	0.352646	16	4
p.Lys4Asp	0.823973	0.0988005	8	4
p.Lys4Cys	1.01955	0.100549	8	4
p.Lys4Glu	1.01071	0.17641	8	4
p.Lys4Gly	0.945258	0.0899724	16	4
p.Lys4His	0.784102	0.111273	8	4
p.Lys4Ile	0.980356	0.127818	8	4
p.Lys4Leu	0.896802	0.110656	24	4
p.Lys4Met	0.79006	0.111517	8	4
p.Lys4Phe	0.928912	0.0747148	8	4
p.Lys4Pro	0.896302	0.207094	16	4
p.Lys4Ser	0.866587	0.142476	24	4
p.Lys4Thr	0.866147	0.142552	16	4
p.Lys4Trp	0.564405	0.129003	8	4
p.Lys4Tyr	0.945695	0.119552	8	4
p.Lys4Val	0.98712	0.0472614	16	4
p.Ala5=	0.97069	0.0909075	24	5
p.Ala5Arg	0.335755	0.188261	24	5
p.Ala5Asn	0.886512	0.0751293	8	5
p.Ala5Asp	0.257372	0.440775	16	5
p.Ala5Cys	0.986174	0.0602924	8	5
p.Ala5Gln	0.766642	0.0673928	8	5
p.Ala5Glu	0.290486	0.135611	8	5
p.Ala5Gly	1.02991	0.115201	24	5
p.Ala5His	0.697565	0.113708	8	5
p.Ala5Ile	0.655288	0.072098	8	5
p.Ala5Leu	1.0286	0.0923516	24	5
p.Ala5Lys	-0.272755	0.116108	8	5
p.Ala5Met	0.770949	0.0974522	8	5
p.Ala5Phe	0.981333	0.102872	8	5
p.Ala5Pro	-0.398299	0.22797	16	5
p.Ala5Ser	1.02769	0.0785004	24	5
p.Ala5Ter	-0.106167	0.173119	8	5
p.Ala5Thr	0.946963	0.114142	16	5
p.Ala5Trp	0.501549	0.138593	8	5
p.Ala5Tyr	1.00636	0.0472015	8	5
p.Ala5Val	1.04231	0.112434	24	5
p.Val6=	1.01239	0.17671	16	6
p.Val6Ala	0.982354	0.144209	16	6
p.Val6Arg	0.959159	0.148835	24	6
p.Val6Asn	0.844118	0.106702	8	6
p.Val6Asp	0.765982	0.056738	8	6
p.Val6Cys	1.03126	0.0740027	8	6
p.Val6Gln	0.873461	0.0650052	8	6
p.Val6Glu	0.892438	0.158184	8	6
p.Val6Gly	0.821827	0.0762915	16	6
p.Val6His	0.89375	0.0594102	8	6
p.Val6Ile	0.785471	0.0771234	8	6
p.Val6Leu	0.968609	0.100432	24	6
p.Val6Lys	1.00043	0.0863282	8	6
p.Val6Met	0.885779	0.171011	8	6
p.Val6Phe	0.948883	0.0853123	8	6
p.Val6Pro	0.0510757	0.396012	16	6
p.Val6Ser	0.848832	0.0863121	24	6
p.Val6Ter	-0.00853619	0.0978152	8	6
p.Val6Thr	0.916178	0.100204	16	6
p.Val6Trp	-0.321465	0.268582	8	6
p.Val6Tyr	0.86378	0.107335	8	6
p.Cys7=	1.06927	0.0731677	8	7
p.Cys7Ala	0.804562	0.0983807	16	7
p.Cys7Arg	-0.083726	0.275255	24	7
p.Cys7Asn	0.0276163	0.130422	8	7
p.Cys7Asp	-0.422377	0.321586	8	7
p.Cys7Gln	0.156624	0.127148	8	7
p.Cys7Glu	0.14057	0.202673	8	7
p.Cys7Gly	0.921634	0.152162	16	7
p.Cys7His	-0.189443	0.603708	8	7
p.Cys7Ile	1.03365	0.0336622	8	7
p.Cys7Leu	0.966286	0.058519	24	7
p.Cys7Lys	-0.0160583	0.21644	8	7
p.Cys7Met	0.785624	0.0967457	8	7
p.Cys7Phe	-0.48581	0.482841	8	7
p.Cys7Pro	-0.199033	0.343902	8	7
p.Cys7Ser	1.08045	0.0790176	24	7
p.Cys7Ter	-0.409661	0.648241	8	7
p.Cys7Thr	0.99314	0.0887289	16	7
p.Cys7Trp	-0.284731	0.169335	8	7
p.Cys7Tyr	-0.00336961	0.140294	8	7
p.Cys7Val	0.795329	0.0957038	16	7
p.Val8=	1.12808	0.123572	16	8
p.Val8Ala	0.964714	0.10386	16	8
p.Val8Arg	0.827573	0.159606	24	8
p.Val8Asn	0.983586	0.053965	8	8
p.Val8Asp	1.05842	0.10674	8	8
p.Val8Cys	1.05847	0.0383681	8	8
p.Val8Gln	1.0299	0.0545792	8	8
p.Val8Glu	1.0711	0.0960903	8	8
p.Val8Gly	0.72222	0.226587	16	8
p.Val8His	0.838968	0.101408	8	8
p.Val8Ile	1.04994	0.0485355	8	8
p.Val8Leu	0.770315	0.248752	24	8
p.Val8Lys	0.961848	0.0662235	8	8
p.Val8Met	0.976143	0.106404	8	8
p.Val8Phe	0.738245	0.0501053	8	8
p.Val8Pro	0.347509	0.195648	16	8
p.Val8Ser	0.805659	0.126084	24	8
p.Val8Ter	-0.279823	0.217947	8	8
p.Val8Thr	0.910196	0.0897333	16	8
p.Val8Trp	0.918172	0.0555427	8	8
p.Val8Tyr	1.01625	0.0819437	8	8
p.Leu9=	0.998774	0.0604082	16	9
p.Leu9Ala	1.04189	0.0871857	16	9
p.Leu9Arg	-0.205515	0.17291	16	9
p.Leu9Asn	0.128285	0.118732	8	9
p.Leu9Asp	-0.241577	0.173163	8	9
p.Leu9Cys	1.04119	0.047483	8	9
p.Leu9Gln	0.882199	0.0905011	8	9
p.Leu9Glu	0.0717219	0.167893	8	9
p.Leu9Gly	-0.439974	0.175554	16	9
p.Leu9His	-0.231161	0.124687	8	9
p.Leu9Ile	0.919424	0.0520706	8	9
p.Leu9Lys	-0.779349	0.190236	8	9
p.Leu9Met	1.05799	0.0689546	8	9
p.Leu9Phe	1.04803	0.0403483	8	9
p.Leu9Pro	0.780615	0.173165	16	9
p.Leu9Ser	0.628256	0.0786669	24	9
p.Leu9Ter	0.0722444	0.205814	8	9
p.Leu9Thr	1.1243	0.112879	16	9
p.Leu9Trp	1.03007	0.095445	8	9
p.Leu9Tyr	1.06308	0.0530546	8	9
p.Leu9Val	0.995247	0.0481433	16	9
p.Lys10=	1.14961	0.555417	8	10
p.Lys10Ala	1.033	0.0472155	16	10
p.Lys10Arg	1.01208	0.0715247	24	10
p.Lys10Asn	1.02138	0.0726738	8	10
p.Lys10Asp	1.04253	0.0509248	8	10
p.Lys10Cys	1.1058	0.0428402	8	10
p.Lys10Gln	0.956228	0.0506358	8	10
p.Lys10Glu	1.11867	0.0637915	8	10
p.Lys10Gly	1.08357	0.0370936	16	10
p.Lys10His	1.05331	0.0514668	8	10
p.Lys10Ile	1.07628	0.0563082	8	10
p.Lys10Leu	1.05293	0.0801063	24	10
p.Lys10Met	1.03032	0.0498632	8	10
p.Lys10Phe	1.10359	0.0270848	8	10
p.Lys10Pro	0.858388	0.0439555	16	10
p.Lys10Ser	1.0786	0.0573977	24	10
p.Lys10Ter	-0.126874	0.508647	8	10
p.Lys10Thr	1.06192	0.0588269	16	10
p.Lys10Trp	1.08086	0.0394077	8	10
p.Lys10Tyr	1.13038	0.0587518	8	10
p.Lys10Val	1.08991	0.0608802	16	10
p.Gly11=	1.0043	0.0455142	16	11
p.Gly11Ala	0.926569	0.170109	24	11
p.Gly11Arg	0.952981	0.122251	32	11
p.Gly11Asn	0.919451	0.0503079	8	11
p.Gly11Asp	0.922011	0.19886	16	11
p.Gly11Cys	1.09466	0.0545469	8	11
p.Gly11Gln	1.01147	0.107285	8	11
p.Gly11Glu	1.1239	0.0306291	8	11
p.Gly11His	0.939258	0.053168	8	11
p.Gly11Ile	0.942065	0.0582695	8	11
p.Gly11Leu	0.972073	0.0706187	24	11
p.Gly11Lys	1.00268	0.0678615	8	11
p.Gly11Met	0.909814	0.0872403	8	11
p.Gly11Phe	0.970073	0.0347868	8	11
p.Gly11Pro	0.769303	0.074053	16	11
p.Gly11Ser	1.0255	0.0459439	24	11
p.Gly11Ter	-0.483393	0.197342	8	11
p.Gly11Thr	0.965295	0.076157	16	11
p.Gly11Trp	0.977719	0.0720488	8	11
p.Gly11Tyr	1.03222	0.0575646	8	11
p.Gly11Val	0.998607	0.0411982	16	11
p.Asp12=	0.943911	0.0776238	8	12
p.Asp12Ala	0.97349	0.0557119	16	12
p.Asp12Arg	1.01101	0.135691	24	12
p.Asp12Asn	0.967684	0.168068	16	12
p.Asp12Cys	0.851301	0.144129	8	12
p.Asp12Gln	1.2025	0.0946027	8	12
p.Asp12Glu	1.15507	0.168441	16	12
p.Asp12Gly	0.989005	0.137143	24	12
p.Asp12His	1.05177	0.0886726	8	12
p.Asp12Ile	0.988331	0.144472	8	12
p.Asp12Leu	0.891739	0.152278	24	12
p.Asp12Lys	0.928717	0.0821032	8	12
p.Asp12Met	0.975684	0.0648398	8	12
p.Asp12Phe	0.844792	0.0885591	8	12
p.Asp12Pro	1.07114	0.142459	16	12
p.Asp12Ser	1.02565	0.134378	24	12
p.Asp12Ter	0.311977	0.651813	8	12
p.Asp12Thr	1.00035	0.134963	16	12
p.Asp12Trp	1.04413	0.135187	8	12
p.Asp12Tyr	0.904496	0.0972033	8	12
p.Asp12Val	0.97572	0.058949	16	12
p.Gly13=	0.817709	0.0864607	16	13
p.Gly13Ala	0.98068	0.131218	24	13
p.Gly13Arg	0.891598	0.0934932	24	13
p.Gly13Asn	1.13194	0.0901753	8	13
p.Gly13Asp	0.89672	0.12919	16	13
p.Gly13Cys	0.933935	0.0516307	8	13
p.Gly13Gln	0.953077	0.126053	8	13
p.Gly13Glu	0.831621	0.0557521	8	13
p.Gly13His	1.0523	0.156854	8	13
p.Gly13Ile	0.856026	0.129629	8	13
p.Gly13Leu	0.866363	0.103919	24	13
p.Gly13Lys	0.931576	0.0964903	8	13
p.Gly13Met	0.88748	0.0696262	8	13
p.Gly13Phe	0.946791	0.104134	8	13
p.Gly13Pro	0.786359	0.0870199	16	13
p.Gly13Ser	0.903834	0.0594726	24	13
p.Gly13Ter	0.16613	0.67902	8	13
p.Gly13Thr	1.13796	0.126673	16	13
p.Gly13Trp	0.777125	0.101921	8	13
p.Gly13Tyr	0.948454	0.0718163	8	13
p.Gly13Val	0.998867	0.0970353	8	13
p.Pro14=	1.12405	0.463342	16	14
p.Pro14Ala	0.740341	0.417446	8	14
p.Pro14Arg	0.93008	0.322804	16	14
p.Pro14Glu	0.782653	0.161608	8	14
p.Pro14Gly	0.907363	0.141525	8	14
p.Pro14Lys	0.805489	0.277942	8	14
p.Pro14Ser	0.798276	0.999339	8	14
p.Pro14Ter	0.853619	0.135114	8	14
p.Pro14Thr	0.965508	0.272543	8	14
p.Pro14Val	0.928865	0.193333	8	14
p.Val15=	1.10888	0.153101	16	15
p.Val15Ala	0.911913	0.09156	16	15
p.Val15Arg	0.98641	0.104103	24	15
p.Val15Asn	0.982521	0.048315	8	15
p.Val15Asp	1.02209	0.047743	8	15
p.Val15Cys	1.04119	0.0600675	8	15
p.Val15Gln	0.966125	0.0708151	8	15
p.Val15Glu	1.06752	0.112756	8	15
p.Val15Gly	1.03678	0.0566098	16	15
p.Val15His	0.914312	0.0953376	8	15
p.Val15Ile	0.97814	0.0910104	8	15
p.Val15Leu	0.996936	0.11046	24	15
p.Val15Lys	0.892443	0.0683592	8	15
p.Val15Met	0.946076	0.0739096	8	15
p.Val15Phe	0.973719	0.125666	8	15
p.Val15Pro	0.897486	0.0905689	16	15
p.Val15Ser	0.972337	0.122497	24	15
p.Val15Ter	-0.0880751	0.163462	8	15
p.Val15Thr	0.989012	0.126113	16	15
p.Val15Trp	0.951624	0.0837974	8	15
p.Val15Tyr	1.07356	0.106299	8	15
p.Gln16Ala	1.06982	0.0807964	16	16
p.Gln16Arg	1.04852	0.0973479	24	16
p.Gln16Asn	0.885361	0.138335	8	16
p.Gln16Asp	0.917203	0.0575702	8	16
p.Gln16Cys	0.917987	0.0847342	8	16
p.Gln16Glu	1.03692	0.0610435	8	16
p.Gln16Gly	1.04719	0.0947414	16	16
p.Gln16His	0.918376	0.110084	8	16
p.Gln16Ile	1.07512	0.117116	8	16
p.Gln16Leu	0.998137	0.0925163	24	16
p.Gln16Lys	1.05031	0.112516	8	16
p.Gln16Met	1.03697	0.102003	8	16
p.Gln16Phe	1.03248	0.0781347	8	16
p.Gln16Pro	0.816935	0.0961128	16	16
p.Gln16Ser	0.977342	0.0899606	24	16
p.Gln16Ter	0.623578	0.477729	4	16
p.Gln16Thr	0.934633	0.0828582	16	16
p.Gln16Trp	1.01383	0.102139	8	16
p.Gln16Tyr	0.930825	0.104454	8	16
p.Gln16Val	0.951028	0.105831	16	16
p.Gly17=	0.965809	0.0902762	16	17
p.Gly17Ala	0.933365	0.0860377	16	17
p.Gly17Arg	-0.106427	0.352369	32	17
p.Gly17Asn	0.776772	0.0988	8	17
p.Gly17Asp	0.673033	0.138318	16	17
p.Gly17Cys	0.910014	0.0649017	8	17
p.Gly17Gln	-0.166366	0.157105	8	17
p.Gly17Glu	-0.329498	0.116275	8	17
p.Gly17His	0.49767	0.170768	8	17
p.Gly17Ile	-0.00226041	0.16964	8	17
p.Gly17Leu	0.0333037	0.303956	24	17
p.Gly17Lys	-0.903501	0.526031	8	17
p.Gly17Met	0.71955	0.0764113	8	17
p.Gly17Phe	0.912538	0.0811882	8	17
p.Gly17Pro	-0.111499	0.298994	12	17
p.Gly17Ser	0.604901	0.172894	24	17
p.Gly17Ter	0.368074	0.22375	8	17
p.Gly17Thr	0.334903	0.307681	16	17
p.Gly17Trp	0.658624	0.0562483	8	17
p.Gly17Tyr	1.07383	0.105123	8	17
p.Gly17Val	-0.498523	0.207588	16	17
p.Ile18=	0.991905	0.501829	8	18
p.Ile18Ala	0.972885	0.145159	16	18
p.Ile18Arg	0.961459	0.110308	24	18
p.Ile18Asn	0.942709	0.133528	16	18
p.Ile18Asp	0.797791	0.182346	4	18
p.Ile18Cys	0.856518	0.0743377	8	18
p.Ile18Gln	1.03273	0.0792399	8	18
p.Ile18Glu	0.953828	0.0757364	8	18
p.Ile18Gly	1.06151	0.124392	16	18
p.Ile18His	1.01793	0.08294	8	18
p.Ile18Leu	0.853271	0.164051	24	18
p.Ile18Lys	1.0739	0.112436	8	18
p.Ile18Met	0.859832	0.0698371	8	18
p.Ile18Phe	0.966079	0.0813362	8	18
p.Ile18Pro	0.535742	0.301242	12	18
p.Ile18Ser	1.0207	0.110814	24	18
p.Ile18Ter	-0.219116	0.18398	8	18
p.Ile18Thr	1.03458	0.192451	24	18
p.Ile18Trp	0.918159	0.128525	8	18
p.Ile18Tyr	1.07802	0.144614	8	18
p.Ile18Val	1.00008	0.155837	24	18
p.Ile19=	0.96737	0.186619	12	19
p.Ile19Ala	0.891272	0.0799234	16	19
p.Ile19Arg	0.0101758	0.247608	24	19
p.Ile19Asn	0.284637	0.524598	16	19
p.Ile19Asp	0.0522611	0.289471	8	19
p.Ile19Cys	0.9541	0.103075	8	19
p.Ile19Gln	0.224316	0.15957	8	19
p.Ile19Glu	-0.457193	0.457518	8	19
p.Ile19Gly	-0.298967	0.218149	16	19
p.Ile19His	0.0604264	0.184947	8	19
p.Ile19Leu	1.03255	0.100414	24	19
p.Ile19Lys	-0.394036	0.136352	8	19
p.Ile19Met	1.11072	0.0442997	8	19
p.Ile19Phe	0.943219	0.0427807	8	19
p.Ile19Pro	-0.0645605	0.356123	16	19
p.Ile19Ser	0.146568	0.213318	24	19
p.Ile19Ter	-0.0278858	0.176787	8	19
p.Ile19Thr	0.742022	0.154473	24	19
p.Ile19Trp	-0.26626	0.157836	8	19
p.Ile19Tyr	0.200568	0.117456	8	19
p.Ile19Val	1.00518	0.121124	24	19
p.Asn20Ala	0.960986	0.216292	16	20
p.Asn20Arg	1.00634	0.15362	24	20
p.Asn20Asp	1.03767	0.150815	8	20
p.Asn20Cys	0.853763	0.0948135	8	20
p.Asn20Gln	0.86592	0.163762	8	20
p.Asn20Glu	1.09202	0.0917023	8	20
p.Asn20Gly	0.935176	0.139906	16	20
p.Asn20His	0.872597	0.0959456	8	20
p.Asn20Ile	0.838893	0.131474	8	20
p.Asn20Leu	0.965198	0.173202	24	20
p.Asn20Lys	1.07192	0.0892531	8	20
p.Asn20Met	1.05589	0.0962747	8	20
p.Asn20Pro	-0.458052	0.423106	4	20
p.Asn20Ser	0.883661	0.142923	24	20
p.Asn20Ter	-0.798291	0.371239	4	20
p.Asn20Thr	0.829779	0.14558	16	20
p.Asn20Trp	0.926201	0.105115	8	20
p.Asn20Tyr	1.10174	0.110854	8	20
p.Asn20Val	0.836086	0.170059	16	20
p.Phe21Ala	0.894169	0.162504	16	21
p.Phe21Cys	0.604986	0.115748	8	21
p.Phe21Glu	0.73938	0.714045	4	21
p.Phe21Gly	0.20731	0.388029	16	21
p.Phe21Ile	1.11932	0.19684	8	21
p.Phe21Leu	0.884118	0.208075	24	21
p.Phe21Lys	-0.206023	0.411099	4	21
p.Phe21Met	0.968985	0.230134	8	21
p.Phe21Ser	0.0369814	0.377382	16	21
p.Phe21Ter	0.0507801	0.918507	4	21
p.Phe21Thr	0.074692	0.293348	12	21
p.Phe21Trp	1.0522	0.110782	8	21
p.Phe21Tyr	0.869456	0.172615	8	21
p.Phe21Val	0.68745	0.282391	20	21
p.Glu22=	1.32011	0.154242	8	22
p.Glu22Ala	1.01659	0.0950622	16	22
p.Glu22Arg	0.974284	0.0874545	24	22
p.Glu22Asn	1.00999	0.112929	8	22
p.Glu22Asp	0.964174	0.0595223	8	22
p.Glu22Cys	0.932386	0.0743412	8	22
p.Glu22Gln	0.917329	0.0867953	8	22
p.Glu22Gly	0.926644	0.0595085	16	22
p.Glu22His	0.926423	0.0967739	8	22
p.Glu22Ile	0.923692	0.0683558	8	22
p.Glu22Leu	0.962196	0.16324	20	22
p.Glu22Lys	1.01249	0.175889	8	22
p.Glu22Met	1.04979	0.0650205	8	22
p.Glu22Phe	0.319341	0.540421	8	22
p.Glu22Pro	-0.0417929	1.13776	4	22
p.Glu22Ser	0.961508	0.138965	24	22
p.Glu22Thr	0.901582	0.130307	16	22
p.Glu22Trp	1.0181	0.0678172	8	22
p.Glu22Tyr	0.890416	0.0949759	8	22
p.Glu22Val	0.996644	0.0672835	16	22
p.Gln23Ala	0.983762	0.10698	16	23
p.Gln23Arg	0.959174	0.127271	24	23
p.Gln23Asn	1.14169	0.183457	8	23
p.Gln23Asp	0.770031	0.107411	8	23
p.Gln23Cys	1.01439	0.109536	8	23
p.Gln23Glu	0.98557	0.136883	8	23
p.Gln23Gly	1.00708	0.109819	16	23
p.Gln23His	0.693497	1.36738	4	23
p.Gln23Ile	0.868081	0.386882	8	23
p.Gln23Leu	1.16246	0.124739	24	23
p.Gln23Lys	1.27283	0.23109	8	23
p.Gln23Met	0.737319	0.116463	8	23
p.Gln23Phe	0.932835	0.144023	8	23
p.Gln23Pro	0.996438	0.125609	16	23
p.Gln23Ser	1.02146	0.124178	24	23
p.Gln23Thr	0.820074	0.274544	16	23
p.Gln23Trp	0.916954	0.0894218	8	23
p.Gln23Tyr	1.0861	0.136946	8	23
p.Gln23Val	1.04099	0.148899	16	23
p.Lys24Ala	0.966131	0.0969502	16	24
p.Lys24Arg	1.01394	0.0910506	24	24
p.Lys24Asn	-0.23055	1.0398	4	24
p.Lys24Asp	1.17616	0.172233	8	24
p.Lys24Cys	1.00747	0.0935416	8	24
p.Lys24Gln	0.830983	0.115271	8	24
p.Lys24Glu	1.19825	0.157712	8	24
p.Lys24Gly	0.946291	0.103195	16	24
p.Lys24His	1.0382	0.119971	8	24
p.Lys24Ile	1.0132	0.0909669	8	24
p.Lys24Leu	0.97086	0.132243	24	24
p.Lys24Met	0.939326	0.107294	8	24
p.Lys24Phe	1.02924	0.108015	8	24
p.Lys24Pro	0.921402	0.188224	16	24
p.Lys24Ser	0.86947	0.142827	24	24
p.Lys24Thr	0.9593	0.115757	16	24
p.Lys24Trp	1.1109	0.0858901	8	24
p.Lys24Tyr	0.908018	0.16391	8	24
p.Lys24Val	0.997896	0.118412	16	24
p.Glu25=	0.922096	0.190243	8	25
p.Glu25Ala	0.88407	0.197379	20	25
p.Glu25Arg	1.01176	0.203767	24	25
p.Glu25Asn	0.947368	0.180117	8	25
p.Glu25Asp	0.749581	0.11948	8	25
p.Glu25Cys	0.808933	0.184895	8	25
p.Glu25Gln	1.04377	0.165587	8	25
p.Glu25Gly	1.01389	0.184208	24	25
p.Glu25His	0.943932	0.347243	8	25
p.Glu25Ile	1.174	0.139919	8	25
p.Glu25Leu	0.636317	0.159689	12	25
p.Glu25Lys	0.768668	0.182829	12	25
p.Glu25Met	0.728218	0.0930226	8	25
p.Glu25Phe	0.953148	0.125188	8	25
p.Glu25Pro	1.43935	0.472523	4	25
p.Glu25Ser	1.01464	0.170759	24	25
p.Glu25Ter	-0.0592946	0.463602	8	25
p.Glu25Thr	0.891186	0.275483	16	25
p.Glu25Trp	0.625365	0.171342	8	25
p.Glu25Tyr	0.594142	0.226479	8	25
p.Glu25Val	0.99417	0.0664197	16	25
p.Ser26=	0.814875	0.311198	16	26
p.Ser26Ala	0.952716	0.236533	16	26
p.Ser26Arg	1.02266	0.161502	24	26
p.Ser26Asn	0.874664	0.239786	8	26
p.Ser26Asp	1.13708	0.181226	8	26
p.Ser26Cys	0.970464	0.249452	8	26
p.Ser26Gln	1.09291	0.195207	8	26
p.Ser26Glu	1.35437	0.206838	8	26
p.Ser26Gly	0.956928	0.155602	16	26
p.Ser26His	1.1269	0.0919352	8	26
p.Ser26Ile	1.00016	0.540681	8	26
p.Ser26Leu	0.887569	0.221904	16	26
p.Ser26Lys	1.11435	0.119922	8	26
p.Ser26Met	0.918063	0.155661	8	26
p.Ser26Phe	0.818303	0.225957	8	26
p.Ser26Pro	0.555188	0.223297	12	26
p.Ser26Ter	0.257798	0.803579	4	26
p.Ser26Thr	1.06799	0.278829	12	26
p.Ser26Trp	1.14816	0.0866133	8	26
p.Ser26Tyr	1.14898	0.260215	8	26
p.Ser26Val	1.08481	0.155093	16	26
p.Asn27=	1.30098	1.83656	4	27
p.Asn27Ala	0.942177	0.161093	8	27
p.Asn27Arg	0.779006	0.293629	24	27
p.Asn27Asp	1.15616	0.385382	8	27
p.Asn27Cys	1.07485	0.119586	8	27
p.Asn27Gln	0.600451	0.180556	8	27
p.Asn27Gly	0.946033	0.190923	16	27
p.Asn27His	1.09217	0.170705	8	27
p.Asn27Ile	1.28162	0.527669	4	27
p.Asn27Leu	0.965073	0.168374	24	27
p.Asn27Lys	1.09329	0.105549	8	27
p.Asn27Met	0.896651	0.0937217	8	27
p.Asn27Phe	1.27614	0.174106	8	27
p.Asn27Pro	1.076	0.187035	16	27
p.Asn27Ser	1.10325	0.132924	24	27
p.Asn27Ter	0.188376	0.375698	4	27
p.Asn27Thr	0.758011	0.247382	16	27
p.Asn27Trp	0.870577	0.219845	8	27
p.Asn27Tyr	0.963234	0.114342	8	27
p.Asn27Val	1.03472	0.15317	16	27
p.Gly28=	1.02642	0.125091	8	28
p.Gly28Ala	1.11289	0.18683	24	28
p.Gly28Arg	0.905545	0.18797	16	28
p.Gly28Asp	0.924497	0.212488	8	28
p.Gly28Cys	0.572731	0.179875	8	28
p.Gly28Glu	0.930939	0.155387	8	28
p.Gly28His	1.0197	0.46509	8	28
p.Gly28Leu	-0.0661453	0.720853	4	28
p.Gly28Met	0.485717	0.399667	4	28
p.Gly28Ser	0.630451	0.381698	16	28
p.Gly28Thr	1.11998	0.179431	8	28
p.Gly28Trp	0.808974	0.149491	8	28
p.Gly28Val	0.980298	0.16283	16	28
p.Pro29=	1.18438	0.257501	16	29
p.Pro29Ala	1.26194	0.217012	8	29
p.Pro29Arg	1.07853	0.172611	24	29
p.Pro29Asn	1.12836	0.164687	8	29
p.Pro29Asp	1.00386	0.21898	8	29
p.Pro29Cys	1.16184	0.137807	8	29
p.Pro29Gln	0.934668	0.0851404	8	29
p.Pro29Glu	1.19435	0.124592	8	29
p.Pro29Gly	1.2074	0.274148	8	29
p.Pro29His	0.821762	0.133555	8	29
p.Pro29Ile	1.07657	0.102893	8	29
p.Pro29Leu	1.11979	0.173204	24	29
p.Pro29Lys	0.795638	0.173889	8	29
p.Pro29Met	1.16067	0.170923	8	29
p.Pro29Phe	1.05892	0.095547	8	29
p.Pro29Ser	0.95184	0.205172	24	29
p.Pro29Ter	-1.5503	1.13424	4	29
p.Pro29Thr	0.846586	0.163294	20	29
p.Pro29Trp	0.653018	0.169652	8	29
p.Pro29Tyr	0.807569	0.360613	8	29
p.Pro29Val	1.03663	0.185326	12	29
p.Val30=	0.907764	0.20372	8	30
p.Val30Ala	0.898546	0.171871	16	30
p.Val30Arg	0.582465	0.238574	24	30
p.Val30Asn	0.193686	0.774437	4	30
p.Val30Asp	0.160154	0.197611	8	30
p.Val30Cys	0.790854	0.0780308	8	30
p.Val30Gln	0.171497	0.261285	8	30
p.Val30Glu	0.389369	0.468965	8	30
p.Val30Gly	0.725489	0.100324	16	30
p.Val30His	0.500226	0.150399	4	30
p.Val30Ile	0.998246	0.0948451	8	30
p.Val30Leu	1.10248	0.094957	16	30
p.Val30Lys	0.485066	0.113906	8	30
p.Val30Met	0.966971	0.0735678	8	30
p.Val30Phe	0.96678	0.188078	8	30
p.Val30Pro	0.773096	0.520346	12	30
p.Val30Ser	0.874646	0.183216	24	30
p.Val30Ter	-0.0907875	0.124954	8	30
p.Val30Thr	0.862095	0.120386	16	30
p.Val30Trp	0.731716	0.161898	8	30
p.Val30Tyr	0.474655	0.114389	8	30
p.Lys31Ala	0.796207	0.171057	16	31
p.Lys31Arg	0.862239	0.16743	24	31
p.Lys31Asn	1.07161	0.12612	8	31
p.Lys31Asp	1.09893	0.0863963	8	31
p.Lys31Cys	0.895415	0.08821	8	31
p.Lys31Gln	0.941777	0.242847	8	31
p.Lys31Glu	1.01595	0.175349	8	31
p.Lys31Gly	1.19767	0.145174	16	31
p.Lys31His	0.577288	0.0896174	8	31
p.Lys31Ile	1.0664	0.0993481	8	31
p.Lys31Leu	0.885132	0.122632	24	31
p.Lys31Met	1.02445	0.128465	8	31
p.Lys31Phe	1.15231	0.118275	8	31
p.Lys31Pro	0.436493	0.338544	8	31
p.Lys31Ser	1.0386	0.182554	24	31
p.Lys31Thr	1.0435	0.181356	16	31
p.Lys31Trp	0.892903	0.107035	8	31
p.Lys31Tyr	0.935825	0.139923	8	31
p.Lys31Val	0.925972	0.114434	16	31
p.Val32=	1.01533	0.114481	24	32
p.Val32Ala	0.932943	0.0555725	16	32
p.Val32Arg	0.0216207	0.131188	24	32
p.Val32Asn	-0.149768	0.280123	8	32
p.Val32Asp	0.171078	0.121296	8	32
p.Val32Cys	1.01118	0.0698294	8	32
p.Val32Gln	0.708753	0.0714177	8	32
p.Val32Glu	0.456044	0.114862	8	32
p.Val32Gly	0.993629	0.0583382	16	32
p.Val32His	-0.585011	0.417641	8	32
p.Val32Ile	0.89676	0.0922688	8	32
p.Val32Leu	0.925597	0.117086	24	32
p.Val32Lys	-0.243588	0.219447	8	32
p.Val32Met	1.07032	0.0630094	8	32
p.Val32Phe	1.04399	0.0948378	8	32
p.Val32Pro	-0.149468	0.385911	12	32
p.Val32Ser	0.986979	0.114473	24	32
p.Val32Ter	0.00697204	0.332959	8	32
p.Val32Thr	0.881972	0.148274	16	32
p.Val32Trp	0.785741	0.0675389	8	32
p.Val32Tyr	0.915932	0.128188	8	32
p.Trp33Ala	0.954844	0.121838	16	33
p.Trp33Arg	0.995635	0.1285	24	33
p.Trp33Asn	0.932881	0.105176	8	33
p.Trp33Asp	1.01309	0.0515521	8	33
p.Trp33Cys	1.03809	0.0628857	16	33
p.Trp33Gln	0.93213	0.0462976	8	33
p.Trp33Glu	1.0003	0.0568806	8	33
p.Trp33Gly	1.01189	0.0498395	16	33
p.Trp33His	0.967281	0.0602802	8	33
p.Trp33Ile	1.17693	0.117773	8	33
p.Trp33Leu	0.95039	0.0736757	24	33
p.Trp33Lys	1.12383	0.0382876	8	33
p.Trp33Met	0.994194	0.0647427	8	33
p.Trp33Phe	0.976086	0.0871812	8	33
p.Trp33Pro	0.453086	0.313914	16	33
p.Trp33Ser	0.97484	0.0768621	24	33
p.Trp33Ter	0.863063	0.145034	24	33
p.Trp33Thr	0.961692	0.0653929	16	33
p.Trp33Tyr	0.902749	0.11977	8	33
p.Trp33Val	0.955773	0.11615	16	33
p.Gly34=	1.08727	0.0725403	24	34
p.Gly34Ala	0.907142	0.0765228	24	34
p.Gly34Arg	0.607266	0.329293	40	34
p.Gly34Asn	0.0497498	0.209093	8	34
p.Gly34Asp	-0.448133	0.208877	8	34
p.Gly34Cys	0.822537	0.0473272	8	34
p.Gly34Gln	-0.416925	0.215692	8	34
p.Gly34Glu	0.647033	0.386683	16	34
p.Gly34His	-0.179615	0.283417	8	34
p.Gly34Ile	0.790417	0.100374	8	34
p.Gly34Leu	0.388452	0.140293	24	34
p.Gly34Lys	0.225524	0.464332	8	34
p.Gly34Met	0.771675	0.110903	8	34
p.Gly34Phe	0.138763	0.0865691	8	34
p.Gly34Pro	0.122159	0.240747	12	34
p.Gly34Ser	0.70848	0.117081	24	34
p.Gly34Ter	0.87375	0.279198	16	34
p.Gly34Thr	0.538603	0.119484	16	34
p.Gly34Trp	-0.586661	0.232856	8	34
p.Gly34Tyr	0.456038	0.101734	8	34
p.Gly34Val	0.944854	0.107832	24	34
p.Ser35=	1.03827	0.0793997	24	35
p.Ser35Ala	1.07107	0.0922495	16	35
p.Ser35Arg	1.00816	0.099697	40	35
p.Ser35Asn	0.942146	0.0799972	16	35
p.Ser35Asp	0.990347	0.0751115	8	35
p.Ser35Cys	0.979364	0.0999842	16	35
p.Ser35Gln	0.941034	0.0435313	8	35
p.Ser35Glu	0.99117	0.0934712	8	35
p.Ser35Gly	0.991379	0.0763376	24	35
p.Ser35His	1.06565	0.106123	8	35
p.Ser35Ile	1.00527	0.0649325	16	35
p.Ser35Leu	1.0529	0.116613	24	35
p.Ser35Lys	1.06404	0.0912617	8	35
p.Ser35Met	0.952369	0.0773411	8	35
p.Ser35Phe	1.12439	0.0901491	8	35
p.Ser35Pro	0.953901	0.130873	16	35
p.Ser35Ter	0.0250244	0.251525	8	35
p.Ser35Thr	1.0623	0.102912	24	35
p.Ser35Trp	1.07933	0.0785802	8	35
p.Ser35Tyr	0.979495	0.0893602	8	35
p.Ser35Val	1.03834	0.0829524	16	35
p.Ile36=	0.974347	0.117495	16	36
p.Ile36Ala	0.986034	0.0581613	16	36
p.Ile36Arg	-0.176437	0.15423	24	36
p.Ile36Asn	0.176517	0.124005	8	36
p.Ile36Asp	-0.126093	0.155441	8	36
p.Ile36Cys	0.977748	0.0632393	8	36
p.Ile36Gln	0.130854	0.142707	8	36
p.Ile36Glu	-0.0216448	0.160651	8	36
p.Ile36Gly	-0.087624	0.0836577	16	36
p.Ile36His	-0.386649	0.06994	8	36
p.Ile36Leu	1.07526	0.0773229	24	36
p.Ile36Lys	-0.353422	0.11034	8	36
p.Ile36Met	0.961455	0.0270483	8	36
p.Ile36Phe	1.06859	0.0399046	8	36
p.Ile36Pro	0.160267	0.238476	16	36
p.Ile36Ser	0.515941	0.0788192	24	36
p.Ile36Ter	-0.0227619	0.0911723	8	36
p.Ile36Thr	0.96503	0.064942	16	36
p.Ile36Trp	0.264627	0.0963033	8	36
p.Ile36Tyr	0.641376	0.0441422	8	36
p.Ile36Val	1.10421	0.0326126	16	36
p.Lys37=	0.842106	0.0787334	8	37
p.Lys37Ala	0.952368	0.0700907	16	37
p.Lys37Arg	1.07105	0.141399	32	37
p.Lys37Asn	0.925717	0.126435	12	37
p.Lys37Asp	0.836576	0.0446689	8	37
p.Lys37Cys	0.897722	0.0627824	8	37
p.Lys37Gln	0.952257	0.0388808	8	37
p.Lys37Glu	1.0139	0.166702	16	37
p.Lys37Gly	0.992895	0.0653593	16	37
p.Lys37His	1.00093	0.0600621	8	37
p.Lys37Ile	0.906063	0.155302	12	37
p.Lys37Leu	0.976452	0.0893846	24	37
p.Lys37Met	0.947895	0.0787944	8	37
p.Lys37Phe	0.817513	0.0836721	8	37
p.Lys37Pro	0.890349	0.095032	16	37
p.Lys37Ser	1.00657	0.07113	24	37
p.Lys37Ter	-0.242306	0.273636	8	37
p.Lys37Thr	0.930322	0.124905	20	37
p.Lys37Trp	0.880404	0.0637051	8	37
p.Lys37Tyr	0.783381	0.0905541	8	37
p.Lys37Val	0.972701	0.0928549	16	37
p.Gly38=	0.998808	0.0781748	16	38
p.Gly38Ala	0.973673	0.0966667	16	38
p.Gly38Arg	0.829645	0.0824147	24	38
p.Gly38Asn	1.20762	0.0669479	8	38
p.Gly38Asp	1.1203	0.0571497	8	38
p.Gly38Cys	0.999356	0.0436052	8	38
p.Gly38Gln	0.956783	0.0763083	8	38
p.Gly38Glu	0.86362	0.072854	8	38
p.Gly38His	0.836813	0.051484	8	38
p.Gly38Ile	0.88224	0.0755873	8	38
p.Gly38Leu	1.00274	0.181094	24	38
p.Gly38Lys	0.795635	0.135333	8	38
p.Gly38Met	0.999495	0.180968	8	38
p.Gly38Phe	0.808894	0.0444889	8	38
p.Gly38Pro	0.907639	0.099349	16	38
p.Gly38Ser	0.978788	0.0942467	24	38
p.Gly38Ter	0.123365	0.169146	8	38
p.Gly38Thr	0.781511	0.137939	16	38
p.Gly38Trp	0.904997	0.0454859	8	38
p.Gly38Tyr	0.96454	0.0410214	8	38
p.Gly38Val	0.901764	0.0627036	16	38
p.Leu39=	0.983624	0.101732	16	39
p.Leu39Ala	0.982318	0.12014	16	39
p.Leu39Arg	-0.331777	0.209712	24	39
p.Leu39Asn	0.864542	0.322294	8	39
p.Leu39Asp	-0.413777	0.27943	8	39
p.Leu39Cys	0.889371	0.0819748	8	39
p.Leu39Gln	1.06727	0.0852714	8	39
p.Leu39Glu	0.241335	0.128357	8	39
p.Leu39Gly	0.839222	0.0826864	16	39
p.Leu39His	0.658142	0.117623	8	39
p.Leu39Ile	0.808182	0.0981061	8	39
p.Leu39Lys	-0.049978	0.133009	8	39
p.Leu39Met	0.829066	0.102459	8	39
p.Leu39Phe	0.825518	0.126007	8	39
p.Leu39Pro	0.713514	0.17407	16	39
p.Leu39Ser	0.888684	0.126052	24	39
p.Leu39Ter	-0.0901619	0.420589	8	39
p.Leu39Thr	0.978742	0.098815	16	39
p.Leu39Trp	0.825654	0.0908264	8	39
p.Leu39Tyr	0.374969	0.16972	8	39
p.Leu39Val	0.913764	0.0865998	16	39
p.Thr40=	1.03381	0.0904244	16	40
p.Thr40Ala	1.01059	0.0579882	16	40
p.Thr40Arg	1.00286	0.0568018	24	40
p.Thr40Asn	1.00549	0.0370643	8	40
p.Thr40Asp	1.00785	0.0412653	8	40
p.Thr40Cys	1.05999	0.0548888	8	40
p.Thr40Gln	0.968805	0.0297742	8	40
p.Thr40Glu	1.06925	0.0343304	8	40
p.Thr40Gly	0.852669	0.050104	16	40
p.Thr40His	1.00623	0.0370815	8	40
p.Thr40Ile	0.97833	0.0527053	8	40
p.Thr40Leu	0.974246	0.0668592	24	40
p.Thr40Lys	1.05624	0.0594285	8	40
p.Thr40Met	0.916603	0.0725205	8	40
p.Thr40Phe	0.869114	0.0739153	8	40
p.Thr40Pro	0.939815	0.100386	16	40
p.Thr40Ser	0.975266	0.0485016	24	40
p.Thr40Ter	-0.0684033	0.119528	8	40
p.Thr40Trp	0.904692	0.0801181	8	40
p.Thr40Tyr	0.9702	0.102287	8	40
p.Thr40Val	1.04298	0.0913825	16	40
p.Glu41=	0.957037	0.135973	8	41
p.Glu41Ala	0.996734	0.137332	16	41
p.Glu41Arg	0.959489	0.16251	24	41
p.Glu41Asn	1.01475	0.156099	8	41
p.Glu41Asp	0.946895	0.18672	16	41
p.Glu41Cys	0.782946	0.211962	8	41
p.Glu41Gln	0.933487	0.333338	8	41
p.Glu41Gly	1.02224	0.146521	24	41
p.Glu41His	1.12145	0.266406	8	41
p.Glu41Ile	1.04443	0.104924	8	41
p.Glu41Leu	0.993578	0.249778	24	41
p.Glu41Lys	1.12562	0.135541	8	41
p.Glu41Met	1.06674	0.0959013	8	41
p.Glu41Phe	0.800744	0.0932171	8	41
p.Glu41Pro	0.888068	0.261253	16	41
p.Glu41Ser	0.967376	0.167937	24	41
p.Glu41Thr	0.777393	0.208345	16	41
p.Glu41Trp	0.995834	0.146658	8	41
p.Glu41Tyr	1.13552	0.148806	8	41
p.Glu41Val	1.00416	0.0786017	16	41
p.Gly42=	0.985356	0.183308	24	42
p.Gly42Ala	0.821604	0.0814674	16	42
p.Gly42Arg	0.893828	0.139926	24	42
p.Gly42Asn	0.623753	0.576957	8	42
p.Gly42Asp	0.760188	0.0927025	8	42
p.Gly42Cys	0.802477	0.105187	16	42
p.Gly42Gln	0.784165	0.187877	8	42
p.Gly42Glu	0.902548	0.0783615	8	42
p.Gly42His	0.845367	0.1354	8	42
p.Gly42Ile	0.724493	0.140234	8	42
p.Gly42Leu	0.930959	0.242731	20	42
p.Gly42Lys	0.91576	0.105079	8	42
p.Gly42Met	1.0811	0.14969	8	42
p.Gly42Phe	0.540993	0.134203	8	42
p.Gly42Pro	0.451475	0.441947	12	42
p.Gly42Ser	0.837196	0.197535	32	42
p.Gly42Ter	-0.495544	0.288074	4	42
p.Gly42Thr	0.777246	0.362885	12	42
p.Gly42Trp	0.91685	0.0374445	8	42
p.Gly42Tyr	0.499755	0.19393	4	42
p.Gly42Val	0.860152	0.205346	24	42
p.Leu43=	0.972468	0.245478	32	43
p.Leu43Ala	0.877635	0.129101	16	43
p.Leu43Arg	1.05956	0.090445	24	43
p.Leu43Asn	0.871186	0.166699	8	43
p.Leu43Asp	0.92971	0.127787	8	43
p.Leu43Cys	1.14975	0.0787081	8	43
p.Leu43Gln	0.981747	0.0781456	8	43
p.Leu43Glu	0.84946	0.156022	8	43
p.Leu43Gly	0.848202	0.122269	16	43
p.Leu43His	1.05444	0.136421	8	43
p.Leu43Ile	1.0255	0.103658	8	43
p.Leu43Lys	1.09199	0.09747	8	43
p.Leu43Met	1.00459	0.107413	8	43
p.Leu43Phe	0.912155	0.0798353	8	43
p.Leu43Pro	0.96343	0.150399	16	43
p.Leu43Ser	0.993476	0.120225	24	43
p.Leu43Ter	-0.139066	0.389293	8	43
p.Leu43Thr	0.90263	0.173034	16	43
p.Leu43Trp	0.910736	0.0635962	8	43
p.Leu43Tyr	0.914611	0.0763156	8	43
p.Leu43Val	0.939823	0.079139	16	43
p.His44Ala	0.965058	0.228686	16	44
p.His44Arg	0.696257	0.345045	24	44
p.His44Asn	1.68604	0.540018	8	44
p.His44Asp	0.250911	0.513703	4	44
p.His44Cys	0.977033	0.168619	8	44
p.His44Gln	0.743047	0.0884971	8	44
p.His44Glu	-0.0961623	0.14117	8	44
p.His44Gly	0.848611	0.290866	16	44
p.His44Ile	0.531361	0.103759	8	44
p.His44Leu	0.619946	0.27718	24	44
p.His44Lys	0.94464	0.224309	8	44
p.His44Met	1.02355	0.13627	8	44
p.His44Phe	0.940847	0.0919831	8	44
p.His44Pro	-0.340065	0.493783	16	44
p.His44Ser	0.868354	0.13097	24	44
p.His44Ter	-0.156288	0.246442	8	44
p.His44Thr	0.395021	0.323131	16	44
p.His44Trp	-0.0329588	0.182688	8	44
p.His44Tyr	0.652144	0.336554	8	44
p.His44Val	0.594465	0.168414	16	44
p.Gly45=	1.09062	0.0792591	16	45
p.Gly45Ala	0.804758	0.0817688	16	45
p.Gly45Arg	0.0648152	0.16077	20	45
p.Gly45Asn	-0.634354	0.547358	8	45
p.Gly45Asp	0.17159	0.341345	8	45
p.Gly45Cys	-0.663559	0.300898	8	45
p.Gly45Gln	0.141539	0.161974	4	45
p.Gly45Glu	-0.233796	0.23134	8	45
p.Gly45Ile	0.174925	0.224258	8	45
p.Gly45Leu	-0.465525	0.425609	12	45
p.Gly45Lys	0.243158	0.219065	8	45
p.Gly45Met	-0.287631	0.194148	8	45
p.Gly45Phe	0.288633	0.196531	8	45
p.Gly45Pro	0.413492	0.25697	4	45
p.Gly45Ser	0.327907	0.230795	24	45
p.Gly45Ter	0.273937	0.28639	8	45
p.Gly45Thr	-0.115754	0.317366	12	45
p.Gly45Trp	-0.135452	0.0965188	8	45
p.Gly45Tyr	-0.0388644	0.738517	8	45
p.Gly45Val	-0.0926428	0.164965	16	45
p.Phe46=	1.07379	0.0481367	8	46
p.Phe46Ala	0.976798	0.0592278	16	46
p.Phe46Arg	0.013965	0.29426	24	46
p.Phe46Asn	0.691073	0.0881642	8	46
p.Phe46Asp	-0.148466	0.244671	8	46
p.Phe46Cys	1.04155	0.207703	16	46
p.Phe46Gln	1.08769	0.237638	8	46
p.Phe46Glu	-0.251142	0.118158	8	46
p.Phe46Gly	0.522817	0.0660494	16	46
p.Phe46His	0.95824	0.431894	4	46
p.Phe46Ile	1.03141	0.0623882	8	46
p.Phe46Leu	1.00439	0.0895221	24	46
p.Phe46Lys	0.267402	0.132897	8	46
p.Phe46Met	0.983471	0.0471845	8	46
p.Phe46Pro	0.130883	0.212123	8	46
p.Phe46Ser	0.898613	0.156362	32	46
p.Phe46Ter	0.00950749	0.12858	8	46
p.Phe46Thr	1.01177	0.106786	16	46
p.Phe46Trp	0.814244	0.0490204	8	46
p.Phe46Tyr	0.812577	0.0702038	8	46
p.Phe46Val	0.964424	0.0891453	20	46
p.His47=	1.01004	0.575973	8	47
p.His47Arg	0.151407	0.276838	12	47
p.His47Asp	0.454884	0.408857	8	47
p.His47Cys	0.0448643	0.347069	4	47
p.His47Gln	0.262826	1.43079	4	47
p.His47Glu	0.282706	0.225452	4	47
p.His47Ile	-0.0719465	0.547271	8	47
p.His47Leu	0.0689306	0.838409	16	47
p.His47Lys	-0.0480887	0.223482	4	47
p.His47Pro	0.0304002	0.423858	12	47
p.His47Ser	-0.0924214	0.311648	8	47
p.His47Ter	0.258477	0.257686	8	47
p.Val48=	1.03001	0.313682	24	48
p.Val48Ala	0.932903	0.158723	16	48
p.Val48Arg	0.144751	0.341365	24	48
p.Val48Asn	-0.185944	0.308913	8	48
p.Val48Asp	0.411046	0.239811	8	48
p.Val48Cys	1.08368	0.0458994	8	48
p.Val48Gln	-0.39385	0.416226	8	48
p.Val48Glu	-0.113651	0.248636	8	48
p.Val48Gly	0.139564	0.0851806	16	48
p.Val48Ile	1.15889	0.173026	8	48
p.Val48Leu	0.946016	0.209053	24	48
p.Val48Met	1.05609	0.116878	8	48
p.Val48Phe	1.08102	0.0937801	8	48
p.Val48Pro	-0.314676	0.243054	4	48
p.Val48Ser	0.711294	0.192554	24	48
p.Val48Ter	0.107069	0.529058	8	48
p.Val48Thr	0.766957	0.27157	12	48
p.Val48Trp	0.259714	0.389608	8	48
p.Val48Tyr	-0.0511327	0.284846	8	48
p.His49=	0.759337	0.4898	8	49
p.His49Ala	0.106226	0.232648	8	49
p.His49Arg	-0.233414	0.304833	4	49
p.His49Leu	-0.348945	0.687198	8	49
p.His49Pro	-0.472743	1.11274	4	49
p.His49Ser	-0.154241	0.631261	8	49
p.His49Val	-0.296877	0.6277	4	49
p.Glu50Ala	1.00507	0.194407	16	50
p.Glu50Arg	0.808553	0.255186	20	50
p.Glu50Asn	0.838888	0.135823	8	50
p.Glu50Asp	0.740908	0.358225	16	50
p.Glu50Cys	1.4054	0.132065	4	50
p.Glu50Gln	1.09241	0.13234	8	50
p.Glu50Gly	0.755625	0.149067	16	50
p.Glu50Ile	0.724141	0.326661	8	50
p.Glu50Leu	0.796782	0.257049	20	50
p.Glu50Lys	0.418569	0.79631	4	50
p.Glu50Met	0.99048	0.0916298	8	50
p.Glu50Phe	1.06901	0.144982	8	50
p.Glu50Ser	0.959829	0.170214	16	50
p.Glu50Thr	0.910019	0.180457	8	50
p.Glu50Trp	0.599598	0.216128	8	50
p.Glu50Val	1.04657	0.142326	16	50
p.Phe51=	0.97457	0.949253	4	51
p.Phe51Ala	0.0433366	0.613896	16	51
p.Phe51Arg	0.279178	0.208689	4	51
p.Phe51Asp	-0.409221	0.420903	8	51
p.Phe51Gln	0.480103	0.50759	8	51
p.Phe51Gly	0.397929	0.558452	12	51
p.Phe51Ile	0.861144	0.453128	8	51
p.Phe51Leu	0.785079	0.159798	24	51
p.Phe51Lys	0.691947	0.241802	4	51
p.Phe51Met	0.427495	0.252101	8	51
p.Phe51Pro	-0.312306	0.828855	8	51
p.Phe51Ser	-0.014436	0.379148	20	51
p.Phe51Ter	-0.0170717	0.354597	4	51
p.Phe51Trp	1.00803	0.267896	8	51
p.Phe51Tyr	0.791064	0.225609	8	51
p.Phe51Val	-0.107356	2.34634	4	51
p.Gly52=	0.9018	0.198515	16	52
p.Gly52Arg	0.0618273	0.340905	4	52
p.Gly52Asp	-0.67554	0.419836	4	52
p.Gly52Glu	0.26115	0.305914	4	52
p.Gly52Trp	-0.0522506	0.252957	8	52
p.Gly52Val	-0.37755	0.335761	8	52
p.Asp53=	0.281387	0.780061	8	53
p.Asp53Ala	0.287178	0.257118	8	53
p.Asp53Arg	0.285813	0.82222	4	53
p.Asp53Asn	0.815337	0.308961	8	53
p.Asp53Cys	0.274055	0.165801	8	53
p.Asp53Glu	0.445914	0.0647814	8	53
p.Asp53Gly	-0.240424	0.398363	12	53
p.Asp53His	1.24623	1.44398	4	53
p.Asp53Leu	-0.566494	0.282872	8	53
p.Asp53Met	-0.495501	0.344639	4	53
p.Asp53Phe	-0.562478	0.959137	8	53
p.Asp53Ser	0.274094	0.284887	24	53
p.Asp53Val	-0.414053	0.223838	8	53
p.Asn54Ala	1.04675	0.071115	16	54
p.Asn54Arg	0.923701	0.0622943	24	54
p.Asn54Asp	0.53858	0.177833	8	54
p.Asn54Cys	0.844296	0.053719	8	54
p.Asn54Gln	1.02968	0.0464203	8	54
p.Asn54Glu	1.04033	0.0482741	8	54
p.Asn54Gly	1.03533	0.132032	16	54
p.Asn54His	1.05976	0.043256	8	54
p.Asn54Ile	1.04814	0.0560396	8	54
p.Asn54Leu	1.05057	0.0730445	24	54
p.Asn54Lys	0.896794	0.0321072	8	54
p.Asn54Met	1.13739	0.0427736	8	54
p.Asn54Phe	0.996723	0.0680711	8	54
p.Asn54Pro	0.966881	0.0603582	16	54
p.Asn54Ser	1.04667	0.104201	24	54
p.Asn54Ter	0.16622	0.12184	8	54
p.Asn54Thr	1.04419	0.0702008	16	54
p.Asn54Trp	0.953324	0.0584722	8	54
p.Asn54Tyr	0.85522	0.0673195	8	54
p.Asn54Val	1.00152	0.084238	16	54
p.Thr55=	1.02601	0.173678	16	55
p.Thr55Ala	0.809667	0.119262	16	55
p.Thr55Arg	0.743178	0.255311	24	55
p.Thr55Asn	0.279903	0.28302	8	55
p.Thr55Cys	0.831424	0.142116	8	55
p.Thr55Gln	0.830656	0.0764723	8	55
p.Thr55Glu	0.238358	0.204335	8	55
p.Thr55Gly	0.586117	0.178295	16	55
p.Thr55His	0.624377	0.131732	8	55
p.Thr55Ile	0.260435	0.129133	8	55
p.Thr55Leu	-0.0710803	0.381866	24	55
p.Thr55Lys	0.487989	0.439074	16	55
p.Thr55Met	-0.0820629	0.219379	8	55
p.Thr55Phe	0.0314673	0.234182	8	55
p.Thr55Pro	0.117159	0.516514	12	55
p.Thr55Ser	0.977766	0.109049	24	55
p.Thr55Ter	0.0893185	0.245211	8	55
p.Thr55Trp	0.039984	0.203099	8	55
p.Thr55Tyr	0.45501	0.420528	8	55
p.Thr55Val	0.765538	0.167506	16	55
p.Ala56=	0.989882	0.0820328	16	56
p.Ala56Arg	0.957026	0.0991141	24	56
p.Ala56Asn	0.909739	0.0786836	8	56
p.Ala56Asp	0.896044	0.0885285	8	56
p.Ala56Cys	0.848604	0.0770414	8	56
p.Ala56Gln	0.950585	0.0556862	8	56
p.Ala56Glu	0.945346	0.0668228	8	56
p.Ala56Gly	0.925954	0.106795	20	56
p.Ala56His	0.934949	0.0552222	8	56
p.Ala56Ile	0.916809	0.0817068	8	56
p.Ala56Leu	0.991613	0.113671	24	56
p.Ala56Lys	0.733193	0.0657701	8	56
p.Ala56Met	0.94732	0.107268	8	56
p.Ala56Phe	0.943045	0.0875706	8	56
p.Ala56Pro	-0.136301	0.259842	16	56
p.Ala56Ser	0.912013	0.171479	32	56
p.Ala56Ter	0.371733	0.18463	8	56
p.Ala56Thr	0.990228	0.092699	24	56
p.Ala56Trp	0.811329	0.0844727	8	56
p.Ala56Tyr	0.916946	0.0531624	8	56
p.Ala56Val	0.942487	0.0790333	24	56
p.Gly57=	1.10506	0.214406	20	57
p.Gly57Ala	0.402821	0.302967	12	57
p.Gly57Arg	0.444831	0.336901	16	57
p.Gly57Asp	0.764661	0.66718	12	57
p.Gly57Ser	1.45254	0.708579	8	57
p.Gly57Trp	0.482156	0.448949	4	57
p.Gly57Val	-0.294078	0.202539	12	57
p.Cys58=	1.05736	0.0510299	8	58
p.Cys58Ala	-0.454181	0.485528	12	58
p.Cys58Arg	0.292106	0.252237	8	58
p.Cys58Glu	-0.666677	0.674057	8	58
p.Cys58Gly	-0.0760656	0.420086	8	58
p.Cys58Ile	-0.0720478	0.233032	4	58
p.Cys58Leu	-0.219504	0.338797	16	58
p.Cys58Lys	0.00182984	0.443396	8	58
p.Cys58Met	0.227974	0.355545	8	58
p.Cys58Phe	1.0961	0.850053	8	58
p.Cys58Ser	0.214932	0.417557	16	58
p.Cys58Ter	-0.105804	0.146423	8	58
p.Cys58Trp	-0.371182	0.204608	8	58
p.Cys58Val	0.06981	0.22126	8	58
p.Thr59=	0.881896	0.0781545	16	59
p.Thr59Ala	0.926494	0.0893195	24	59
p.Thr59Arg	0.473462	0.190523	24	59
p.Thr59Asn	0.733433	0.0859827	8	59
p.Thr59Asp	0.598383	0.151356	8	59
p.Thr59Cys	0.78957	0.0654794	8	59
p.Thr59Gln	1.02758	0.0944502	8	59
p.Thr59Glu	0.445504	0.0885857	8	59
p.Thr59Gly	0.82463	0.0837118	16	59
p.Thr59His	0.980421	0.0785573	8	59
p.Thr59Ile	0.98308	0.164292	16	59
p.Thr59Leu	1.018	0.106385	24	59
p.Thr59Lys	0.481636	0.0905321	8	59
p.Thr59Met	0.777489	0.0575579	8	59
p.Thr59Phe	0.695699	0.150481	8	59
p.Thr59Pro	0.837483	0.0888288	16	59
p.Thr59Ser	0.964806	0.107186	32	59
p.Thr59Ter	0.0494624	0.155207	8	59
p.Thr59Trp	0.723887	0.169392	8	59
p.Thr59Tyr	0.97918	0.0829918	8	59
p.Thr59Val	0.91254	0.108997	16	59
p.Ser60=	0.925002	0.104596	24	60
p.Ser60Ala	0.704991	0.0743569	16	60
p.Ser60Arg	-0.00365665	0.126564	24	60
p.Ser60Asn	0.818639	0.0860012	8	60
p.Ser60Asp	-0.0395936	0.203153	8	60
p.Ser60Cys	0.449875	0.144723	8	60
p.Ser60Gln	0.706936	0.138659	8	60
p.Ser60Glu	-0.267448	0.331553	8	60
p.Ser60Gly	0.691341	0.0926196	16	60
p.Ser60His	0.180582	0.245657	8	60
p.Ser60Ile	-0.0852256	0.223215	8	60
p.Ser60Leu	0.584076	0.109797	24	60
p.Ser60Lys	0.199923	0.0909464	8	60
p.Ser60Met	0.679583	0.0848568	8	60
p.Ser60Phe	0.083644	0.112425	8	60
p.Ser60Pro	-0.229579	0.301833	16	60
p.Ser60Ter	0.350045	0.087087	8	60
p.Ser60Thr	0.913367	0.0694568	16	60
p.Ser60Trp	-0.343209	0.11364	8	60
p.Ser60Tyr	-0.100734	0.229425	8	60
p.Ser60Val	-0.216484	0.127715	16	60
p.Ala61=	0.939557	0.0676982	16	61
p.Ala61Arg	-0.0618992	0.317845	24	61
p.Ala61Asn	0.480231	0.0814371	8	61
p.Ala61Asp	0.126742	0.171306	8	61
p.Ala61Cys	0.868885	0.0912659	8	61
p.Ala61Gln	-0.0439038	0.175912	8	61
p.Ala61Glu	-0.12384	0.194514	8	61
p.Ala61Gly	0.556476	0.192051	24	61
p.Ala61His	-0.225357	0.301986	8	61
p.Ala61Ile	0.183708	0.172699	8	61
p.Ala61Leu	-0.0161983	0.342886	24	61
p.Ala61Lys	-0.0913895	0.246143	8	61
p.Ala61Met	-0.0617783	0.535134	8	61
p.Ala61Phe	0.0666592	0.186168	8	61
p.Ala61Pro	0.0380794	0.350425	12	61
p.Ala61Ser	0.93508	0.142436	24	61
p.Ala61Ter	-0.215335	0.205297	8	61
p.Ala61Thr	0.670434	0.198848	24	61
p.Ala61Trp	-0.0405739	0.160244	8	61
p.Ala61Tyr	-0.0352962	0.149084	8	61
p.Ala61Val	0.605438	0.189508	24	61
p.Gly62=	1.10158	0.224927	12	62
p.Gly62Ala	-0.332681	0.43232	16	62
p.Gly62Arg	0.174703	0.357853	24	62
p.Gly62Cys	0.307355	2.52755	4	62
p.Gly62Glu	-0.141338	0.186024	8	62
p.Gly62Leu	0.0990238	0.365251	8	62
p.Gly62Met	-0.0254455	0.308422	4	62
p.Gly62Phe	-0.242829	0.241625	4	62
p.Gly62Pro	-0.419496	0.405361	4	62
p.Gly62Ser	-1.02803	0.372615	4	62
p.Gly62Trp	-0.0817177	0.243491	8	62
p.Gly62Tyr	-0.127551	0.637278	8	62
p.Gly62Val	0.115783	0.332756	16	62
p.Pro63=	0.835974	0.180481	20	63
p.Pro63Ala	0.889679	0.0806339	16	63
p.Pro63Arg	0.974021	0.135444	24	63
p.Pro63Asn	0.929293	0.137001	8	63
p.Pro63Asp	0.755921	0.217309	8	63
p.Pro63Cys	0.842641	0.104941	8	63
p.Pro63Gln	0.82884	0.0545304	8	63
p.Pro63Glu	0.987013	0.12703	8	63
p.Pro63Gly	1.00724	0.142583	16	63
p.Pro63His	0.819963	0.118759	8	63
p.Pro63Ile	0.861685	0.0993004	8	63
p.Pro63Leu	0.848652	0.179875	24	63
p.Pro63Lys	0.7226	0.184166	8	63
p.Pro63Met	0.7591	0.0714752	8	63
p.Pro63Phe	0.775349	0.175344	8	63
p.Pro63Ser	0.862951	0.109795	24	63
p.Pro63Thr	0.820555	0.172413	16	63
p.Pro63Trp	0.775816	0.0928893	8	63
p.Pro63Tyr	1.18793	0.152187	8	63
p.Pro63Val	0.760509	0.185676	16	63
p.His64=	0.938384	0.136878	8	64
p.His64Arg	-0.153926	0.600355	12	64
p.His64Gln	0.435428	0.483986	8	64
p.His64Leu	0.0679421	0.493381	8	64
p.His64Lys	-0.160356	0.390385	4	64
p.Phe65=	1.08804	0.172741	8	65
p.Phe65Ala	0.66307	0.0924288	16	65
p.Phe65Arg	-0.163004	0.191213	24	65
p.Phe65Asn	0.0708642	0.129825	8	65
p.Phe65Asp	-0.215407	0.130899	8	65
p.Phe65Cys	0.84222	0.0618189	8	65
p.Phe65Gln	0.85136	0.0763049	8	65
p.Phe65Glu	-0.320465	0.0921478	8	65
p.Phe65Gly	-0.243498	0.153522	16	65
p.Phe65His	0.916763	0.115371	8	65
p.Phe65Ile	0.495991	0.0671881	8	65
p.Phe65Leu	1.04604	0.0604187	24	65
p.Phe65Lys	0.0653805	0.150673	8	65
p.Phe65Met	1.00767	0.0943967	8	65
p.Phe65Pro	0.129521	0.18932	16	65
p.Phe65Ser	0.128434	0.190426	24	65
p.Phe65Ter	-0.0769679	0.0704509	8	65
p.Phe65Thr	-0.106828	0.118812	16	65
p.Phe65Trp	0.943581	0.0308225	8	65
p.Phe65Tyr	1.06997	0.0419652	8	65
p.Phe65Val	0.355296	0.108916	16	65
p.Asn66Ala	0.974893	0.0894442	16	66
p.Asn66Arg	0.846265	0.108864	24	66
p.Asn66Asp	1.04108	0.0835757	8	66
p.Asn66Cys	1.03453	0.0765533	8	66
p.Asn66Gln	0.996708	0.0635723	8	66
p.Asn66Glu	1.02454	0.0459437	8	66
p.Asn66Gly	0.924199	0.0547228	16	66
p.Asn66His	0.823991	0.079825	8	66
p.Asn66Leu	0.574831	0.187286	24	66
p.Asn66Lys	0.701761	0.0697953	8	66
p.Asn66Met	1.01811	0.0405232	8	66
p.Asn66Phe	0.701905	0.154115	8	66
p.Asn66Pro	0.442871	0.466269	12	66
p.Asn66Ser	1.02557	0.103354	24	66
p.Asn66Ter	-0.198984	0.119567	8	66
p.Asn66Thr	0.87517	0.181934	16	66
p.Asn66Trp	0.191049	0.115422	8	66
p.Asn66Tyr	0.678517	1.1444	8	66
p.Asn66Val	0.636283	0.163996	16	66
p.Pro67=	0.913458	0.26683	20	67
p.Pro67Ala	0.858214	0.103251	8	67
p.Pro67Arg	1.05534	0.188267	24	67
p.Pro67Asn	0.80289	0.15951	8	67
p.Pro67Asp	1.06573	0.155389	8	67
p.Pro67Cys	1.03657	0.0846445	8	67
p.Pro67Gln	0.819947	0.0867235	8	67
p.Pro67Glu	0.311237	0.256043	8	67
p.Pro67Gly	0.774733	0.139199	16	67
p.Pro67His	0.479703	0.574504	4	67
p.Pro67Ile	1.14364	0.152783	8	67
p.Pro67Leu	0.597315	0.327068	16	67
p.Pro67Lys	0.757078	0.201655	8	67
p.Pro67Met	0.734007	0.296625	8	67
p.Pro67Phe	0.851734	0.276397	8	67
p.Pro67Ser	0.927878	0.127704	24	67
p.Pro67Thr	0.960259	0.0843084	8	67
p.Pro67Trp	0.883225	0.122206	8	67
p.Pro67Tyr	1.0844	0.430176	8	67
p.Pro67Val	1.06518	0.210607	16	67
p.Leu68=	0.927717	0.264383	32	68
p.Leu68Ala	0.786673	0.297019	12	68
p.Leu68Arg	0.75189	0.164823	28	68
p.Leu68Asn	1.4056	0.21394	8	68
p.Leu68Asp	0.982322	0.108685	8	68
p.Leu68Cys	1.0337	0.270434	8	68
p.Leu68Gln	0.971718	0.0764327	8	68
p.Leu68Glu	1.02104	0.176589	8	68
p.Leu68Gly	0.746872	0.143865	16	68
p.Leu68His	0.609264	0.0865302	8	68
p.Leu68Ile	1.11546	0.0826751	8	68
p.Leu68Lys	1.21483	0.338708	8	68
p.Leu68Met	1.09379	0.131173	8	68
p.Leu68Pro	0.941484	0.171764	20	68
p.Leu68Ser	0.953667	0.155238	20	68
p.Leu68Ter	0.0760005	0.699122	4	68
p.Leu68Thr	0.992149	0.188801	16	68
p.Leu68Trp	1.21403	0.140014	8	68
p.Leu68Tyr	1.06196	0.0932731	8	68
p.Leu68Val	0.632834	0.215462	16	68
p.Ser69=	1.12973	0.242623	28	69
p.Ser69Ala	0.847674	0.177483	16	69
p.Ser69Arg	1.08148	0.267212	12	69
p.Ser69Asn	0.55876	0.260703	4	69
p.Ser69Asp	0.95789	0.168344	8	69
p.Ser69Cys	1.18179	0.138459	8	69
p.Ser69Gln	1.15373	0.163704	8	69
p.Ser69Glu	0.38266	0.356854	4	69
p.Ser69Gly	1.07284	0.286973	12	69
p.Ser69His	0.966317	0.146628	8	69
p.Ser69Ile	1.27405	0.309755	8	69
p.Ser69Leu	0.942544	0.176764	24	69
p.Ser69Lys	1.0974	0.165488	8	69
p.Ser69Met	0.91288	0.181612	8	69
p.Ser69Phe	1.23485	0.196654	16	69
p.Ser69Pro	1.0241	0.295474	24	69
p.Ser69Thr	0.871397	0.200874	16	69
p.Ser69Trp	1.01983	0.136646	8	69
p.Ser69Tyr	0.907377	0.163462	8	69
p.Ser69Val	1.44685	0.19033	12	69
p.Arg70=	0.898036	0.250669	20	70
p.Arg70Ala	0.951925	0.144924	16	70
p.Arg70Asn	0.902549	0.0746431	8	70
p.Arg70Asp	0.958942	0.0942587	8	70
p.Arg70Cys	0.940882	0.0740497	8	70
p.Arg70Gln	0.925157	0.0784889	8	70
p.Arg70Glu	1.13677	0.112799	8	70
p.Arg70Gly	0.992636	0.144812	24	70
p.Arg70His	0.98417	0.0962053	8	70
p.Arg70Ile	1.05775	0.0627703	8	70
p.Arg70Leu	1.08427	0.0573236	24	70
p.Arg70Lys	1.00247	0.103207	16	70
p.Arg70Met	0.913484	0.0984779	8	70
p.Arg70Phe	0.972988	0.0606042	8	70
p.Arg70Pro	0.214532	0.282268	12	70
p.Arg70Ser	0.8928	0.107337	24	70
p.Arg70Ter	0.0180564	0.201711	8	70
p.Arg70Thr	0.95755	0.109592	20	70
p.Arg70Trp	0.898699	0.062228	8	70
p.Arg70Tyr	1.05014	0.0787333	8	70
p.Arg70Val	0.71041	0.190383	16	70
p.Lys71=	0.926445	0.0510358	8	71
p.Lys71Ala	1.00258	0.126948	16	71
p.Lys71Arg	1.0274	0.152854	24	71
p.Lys71Asn	1.04962	0.0452123	8	71
p.Lys71Asp	1.01691	0.0873924	8	71
p.Lys71Cys	0.919471	0.0806541	8	71
p.Lys71Gln	0.988675	0.0873808	8	71
p.Lys71Glu	1.0555	0.100903	8	71
p.Lys71Gly	0.998336	0.130069	16	71
p.Lys71His	0.822103	0.0703358	8	71
p.Lys71Ile	0.921537	0.0390044	8	71
p.Lys71Leu	1.00271	0.175545	24	71
p.Lys71Met	1.06669	0.0931745	8	71
p.Lys71Phe	0.960753	0.202033	8	71
p.Lys71Pro	0.782584	0.201783	16	71
p.Lys71Ser	0.942191	0.123635	24	71
p.Lys71Ter	0.0884339	0.498688	8	71
p.Lys71Thr	1.06398	0.138372	16	71
p.Lys71Trp	1.00436	0.12127	8	71
p.Lys71Tyr	0.956038	0.0657223	8	71
p.Lys71Val	0.791998	0.174182	16	71
p.His72=	0.921015	0.0751034	8	72
p.His72Arg	-0.031727	0.402443	32	72
p.His72Asn	0.136927	0.622442	16	72
p.His72Asp	-0.356902	0.23904	8	72
p.His72Cys	-0.923079	0.268625	4	72
p.His72Gln	0.120876	0.454642	12	72
p.His72Gly	-0.230512	0.365351	8	72
p.His72Leu	-0.000530714	0.341971	16	72
p.His72Phe	-0.256455	0.241054	8	72
p.His72Pro	-0.109697	0.217397	16	72
p.His72Ter	-0.0451609	0.818557	8	72
p.His72Thr	-0.00826586	0.361812	12	72
p.His72Trp	-0.29015	0.551117	4	72
p.His72Tyr	0.156463	0.360044	8	72
p.Gly73=	0.957766	0.0884621	8	73
p.Gly73Ala	0.899671	0.118981	16	73
p.Gly73Arg	0.815758	0.166398	24	73
p.Gly73Asn	0.859935	0.105268	8	73
p.Gly73Cys	0.42754	0.193817	8	73
p.Gly73Glu	0.175367	0.228597	8	73
p.Gly73Ile	-0.211884	0.266588	8	73
p.Gly73Leu	-0.594042	0.340303	4	73
p.Gly73Lys	0.828046	0.293716	8	73
p.Gly73Met	0.513643	0.379263	8	73
p.Gly73Phe	0.385164	0.550205	8	73
p.Gly73Ser	0.842005	0.188335	24	73
p.Gly73Trp	0.0822945	0.216161	8	73
p.Gly73Tyr	0.435616	0.32683	8	73
p.Gly73Val	-0.268398	0.429464	8	73
p.Gly74=	0.92929	0.190932	24	74
p.Gly74Ala	0.852391	0.184849	16	74
p.Gly74Arg	0.891556	0.281909	16	74
p.Gly74Asn	1.17309	0.24025	8	74
p.Gly74Asp	1.12306	0.119618	8	74
p.Gly74Cys	0.924662	0.13093	8	74
p.Gly74Gln	1.06729	0.0954059	8	74
p.Gly74Glu	1.20755	0.183173	8	74
p.Gly74Leu	0.518938	0.172741	8	74
p.Gly74Lys	0.643098	0.141734	8	74
p.Gly74Met	0.972304	0.136841	8	74
p.Gly74Pro	0.656586	0.201213	8	74
p.Gly74Ser	0.945944	0.236955	16	74
p.Gly74Ter	-0.363053	0.659529	4	74
p.Gly74Thr	1.13094	0.0790542	8	74
p.Gly74Trp	0.939178	0.118107	8	74
p.Gly74Val	0.393053	0.337121	16	74
p.Pro75=	1.03751	0.13775	24	75
p.Pro75Ala	0.914041	0.0958303	16	75
p.Pro75Arg	0.996304	0.0931853	24	75
p.Pro75Asn	0.763749	0.113427	8	75
p.Pro75Asp	0.815309	0.0818494	8	75
p.Pro75Cys	0.92497	0.0837101	8	75
p.Pro75Gln	1.03556	0.0597364	8	75
p.Pro75Glu	0.962824	0.0843194	8	75
p.Pro75Gly	0.983193	0.140575	16	75
p.Pro75His	0.89235	0.0867206	8	75
p.Pro75Ile	0.821749	0.152683	8	75
p.Pro75Leu	0.92113	0.0854207	24	75
p.Pro75Lys	0.710827	0.0779686	8	75
p.Pro75Met	0.996735	0.065404	8	75
p.Pro75Phe	1.02245	0.061054	8	75
p.Pro75Ser	0.956998	0.124396	32	75
p.Pro75Ter	-0.0601334	0.162479	8	75
p.Pro75Thr	0.958303	0.113443	16	75
p.Pro75Trp	1.02934	0.0676693	8	75
p.Pro75Tyr	0.880764	0.112667	8	75
p.Pro75Val	0.933827	0.0752146	16	75
p.Lys76Ala	1.0622	0.0476583	16	76
p.Lys76Arg	1.06201	0.0552917	24	76
p.Lys76Asn	0.89151	0.0713444	8	76
p.Lys76Asp	0.965147	0.0779299	8	76
p.Lys76Cys	1.02786	0.0489649	8	76
p.Lys76Gln	1.10588	0.0397988	8	76
p.Lys76Glu	0.992225	0.0630863	8	76
p.Lys76Gly	1.03856	0.0442972	16	76
p.Lys76His	1.00395	0.0414583	8	76
p.Lys76Ile	0.880969	0.0459794	8	76
p.Lys76Leu	1.0499	0.0880064	24	76
p.Lys76Met	1.03884	0.0437472	8	76
p.Lys76Phe	1.09583	0.0605765	8	76
p.Lys76Pro	0.973153	0.0704834	16	76
p.Lys76Ser	1.06829	0.0614707	24	76
p.Lys76Ter	0.129126	0.105779	8	76
p.Lys76Thr	1.06459	0.0620889	16	76
p.Lys76Trp	1.01613	0.0256625	8	76
p.Lys76Tyr	1.00429	0.0604181	8	76
p.Lys76Val	0.989753	0.044551	16	76
p.Asp77=	0.771469	1.15021	4	77
p.Asp77Ala	0.902208	0.0754316	16	77
p.Asp77Arg	1.00133	0.0849071	24	77
p.Asp77Asn	0.945647	0.103517	8	77
p.Asp77Cys	0.780525	0.0777945	8	77
p.Asp77Gln	0.972581	0.0620197	8	77
p.Asp77Glu	1.04316	0.106472	8	77
p.Asp77Gly	1.07028	0.0538351	16	77
p.Asp77His	0.982506	0.0786433	8	77
p.Asp77Ile	0.826738	0.104134	8	77
p.Asp77Leu	1.05197	0.0916673	24	77
p.Asp77Lys	0.497165	0.664779	8	77
p.Asp77Met	1.03443	0.149977	8	77
p.Asp77Phe	0.979471	0.0750909	8	77
p.Asp77Pro	0.798253	0.0880489	16	77
p.Asp77Ser	1.04634	0.0989583	24	77
p.Asp77Ter	-0.10851	0.427456	8	77
p.Asp77Thr	1.05161	0.0839983	16	77
p.Asp77Trp	0.983007	0.0336315	8	77
p.Asp77Tyr	0.899757	0.112971	8	77
p.Asp77Val	1.08919	0.0837013	16	77
p.Glu78=	1.04097	0.124598	8	78
p.Glu78Ala	0.940529	0.0940006	16	78
p.Glu78Arg	1.07996	0.0789031	24	78
p.Glu78Asn	0.985682	0.0430479	8	78
p.Glu78Asp	1.09683	0.171426	16	78
p.Glu78Cys	1.21476	0.0875556	8	78
p.Glu78Gln	0.922021	0.18609	12	78
p.Glu78Gly	1.02083	0.198264	24	78
p.Glu78His	0.963152	0.0478553	8	78
p.Glu78Ile	0.94105	0.0675847	8	78
p.Glu78Leu	1.01737	0.126948	24	78
p.Glu78Lys	0.836655	0.0693831	8	78
p.Glu78Met	1.03177	0.12597	8	78
p.Glu78Phe	0.926437	0.055482	8	78
p.Glu78Pro	1.06175	0.146396	16	78
p.Glu78Ser	0.958726	0.157634	24	78
p.Glu78Ter	-0.13051	0.582013	12	78
p.Glu78Thr	0.993959	0.0977488	16	78
p.Glu78Trp	0.846579	0.0753849	8	78
p.Glu78Tyr	1.02932	0.0647344	8	78
p.Glu78Val	1.14023	0.153246	24	78
p.Glu79=	1.03418	0.769991	8	79
p.Glu79Ala	0.960683	0.077376	16	79
p.Glu79Arg	0.992194	0.074501	24	79
p.Glu79Asn	1.10594	0.0870438	8	79
p.Glu79Asp	1.00049	0.0889759	8	79
p.Glu79Cys	1.01528	0.0989809	8	79
p.Glu79Gln	1.08655	0.0709796	8	79
p.Glu79Gly	0.932371	0.0697649	16	79
p.Glu79His	0.868468	0.138157	8	79
p.Glu79Ile	0.920889	0.129001	8	79
p.Glu79Leu	0.963749	0.147576	24	79
p.Glu79Lys	0.969148	0.116106	8	79
p.Glu79Met	0.979693	0.0483736	8	79
p.Glu79Phe	1.11314	0.0928032	8	79
p.Glu79Pro	0.987953	0.117387	16	79
p.Glu79Ser	0.9645	0.124385	24	79
p.Glu79Thr	0.866703	0.186707	16	79
p.Glu79Trp	1.04264	0.0719499	8	79
p.Glu79Tyr	0.810493	0.105974	8	79
p.Glu79Val	0.977417	0.0925949	16	79
p.Arg80=	0.930268	0.124454	24	80
p.Arg80Ala	0.848546	0.104854	16	80
p.Arg80Asn	0.732681	0.0777164	8	80
p.Arg80Asp	-0.0102772	0.207262	8	80
p.Arg80Cys	0.888582	0.0895988	8	80
p.Arg80Gln	0.659108	0.101367	8	80
p.Arg80Glu	-0.457876	0.129302	8	80
p.Arg80Gly	-0.464555	0.274105	16	80
p.Arg80His	0.992446	0.0691219	8	80
p.Arg80Ile	-0.304149	0.28605	8	80
p.Arg80Leu	-0.528606	0.198343	24	80
p.Arg80Lys	0.858513	0.0569807	8	80
p.Arg80Met	-0.492129	0.1684	8	80
p.Arg80Phe	0.398473	0.118773	8	80
p.Arg80Pro	-0.28559	0.512251	16	80
p.Arg80Ser	0.820016	0.180412	32	80
p.Arg80Ter	-0.0314196	0.143449	8	80
p.Arg80Thr	-0.126525	0.250621	16	80
p.Arg80Trp	-0.148493	0.407448	8	80
p.Arg80Tyr	-0.132787	0.190444	8	80
p.Arg80Val	-0.737381	0.212217	16	80
p.His81Ala	-0.0357773	1.36502	4	81
p.His81Arg	0.0336637	0.2258	8	81
p.His81Asp	0.292191	1.08912	8	81
p.His81Cys	-0.167724	0.41667	8	81
p.His81Gln	-0.0828552	0.657572	4	81
p.His81Glu	0.456738	0.216831	8	81
p.His81Gly	-0.102819	0.682138	4	81
p.His81Leu	-0.548651	0.625293	8	81
p.His81Lys	-0.139614	0.322315	4	81
p.His81Phe	-0.211333	0.474414	4	81
p.His81Pro	0.418666	0.64057	16	81
p.His81Tyr	0.748147	1.26965	8	81
p.Val82=	1.03389	0.209167	12	82
p.Val82Ala	0.957413	0.13821	16	82
p.Val82Arg	0.797081	0.103494	24	82
p.Val82Asn	1.11016	0.0916633	8	82
p.Val82Asp	1.02526	0.088914	8	82
p.Val82Cys	0.915765	0.0350244	8	82
p.Val82Gln	1.03375	0.132007	8	82
p.Val82Glu	0.902778	0.0442634	8	82
p.Val82Gly	0.938826	0.11275	16	82
p.Val82His	0.83716	0.117429	8	82
p.Val82Ile	1.00683	0.0674014	8	82
p.Val82Leu	0.865273	0.137719	24	82
p.Val82Lys	0.990022	0.0561316	8	82
p.Val82Met	0.992691	0.101154	8	82
p.Val82Phe	1.02089	0.0597742	8	82
p.Val82Pro	0.984732	0.0914234	16	82
p.Val82Ser	0.948022	0.0867032	16	82
p.Val82Ter	-0.376801	0.545415	8	82
p.Val82Thr	0.963977	0.0994135	16	82
p.Val82Trp	0.970179	0.0556545	8	82
p.Val82Tyr	1.17274	0.0441416	8	82
p.Gly83=	1.06108	0.13985	20	83
p.Gly83Ala	0.235003	0.317649	16	83
p.Gly83Arg	0.214671	0.258926	16	83
p.Gly83Asn	-0.196529	0.563405	8	83
p.Gly83Cys	0.159147	0.176323	8	83
p.Gly83Gln	-0.470114	0.819508	8	83
p.Gly83Glu	0.254348	0.214852	8	83
p.Gly83His	-0.576535	0.710295	4	83
p.Gly83Ile	0.156555	0.218908	4	83
p.Gly83Leu	0.0224824	0.357161	24	83
p.Gly83Lys	0.412253	0.207874	4	83
p.Gly83Met	0.128879	0.256307	8	83
p.Gly83Phe	0.325878	0.77692	4	83
p.Gly83Pro	0.358509	0.34805	4	83
p.Gly83Ser	-0.238356	0.577122	12	83
p.Gly83Ter	-0.350793	0.386934	8	83
p.Gly83Thr	-0.0909964	0.3906	12	83
p.Gly83Trp	-0.172584	0.156744	8	83
p.Gly83Val	-0.260753	0.177718	16	83
p.Asp84=	0.892878	0.0705126	8	84
p.Asp84Ala	-0.177626	0.477141	20	84
p.Asp84Arg	-0.00251623	0.339534	24	84
p.Asp84Asn	-0.592888	0.720507	8	84
p.Asp84Cys	0.237542	0.231917	8	84
p.Asp84Gln	0.348486	0.320627	8	84
p.Asp84Glu	-0.0121912	0.383317	12	84
p.Asp84Gly	0.0954797	0.155389	16	84
p.Asp84His	-0.039475	0.573804	8	84
p.Asp84Ile	0.165404	0.233306	8	84
p.Asp84Leu	-0.0054816	0.348314	16	84
p.Asp84Lys	-0.822648	0.641171	8	84
p.Asp84Met	0.0272181	0.166614	8	84
p.Asp84Phe	-0.12704	0.196936	8	84
p.Asp84Pro	-0.563315	0.627761	8	84
p.Asp84Ser	0.159363	0.364859	24	84
p.Asp84Ter	0.180518	0.26208	8	84
p.Asp84Thr	0.0268881	0.393879	16	84
p.Asp84Trp	-0.0755871	0.381086	8	84
p.Asp84Tyr	-0.744462	0.441884	8	84
p.Asp84Val	-0.00317946	0.333529	16	84
p.Leu85=	1.03074	0.0888389	16	85
p.Leu85Ala	0.781385	0.0586795	16	85
p.Leu85Arg	-0.080491	0.199197	24	85
p.Leu85Asn	0.351394	0.131822	8	85
p.Leu85Asp	0.201009	0.160207	8	85
p.Leu85Cys	1.03731	0.0643054	8	85
p.Leu85Gln	0.770149	0.0638708	8	85
p.Leu85Glu	0.0646083	0.0632383	8	85
p.Leu85Gly	0.535224	0.0768347	16	85
p.Leu85His	0.147112	0.0920085	8	85
p.Leu85Ile	1.04868	0.0696457	8	85
p.Leu85Lys	-0.690418	0.367469	8	85
p.Leu85Met	1.08482	0.0361827	8	85
p.Leu85Phe	1.01677	0.0733791	8	85
p.Leu85Pro	-0.475931	0.342196	16	85
p.Leu85Ser	-0.0516102	0.172496	24	85
p.Leu85Ter	0.287212	0.155692	8	85
p.Leu85Thr	0.783674	0.0912955	16	85
p.Leu85Trp	0.751484	0.0532976	8	85
p.Leu85Tyr	0.523265	0.076293	8	85
p.Leu85Val	1.00325	0.0748078	16	85
p.Gly86=	1.04439	0.082595	24	86
p.Gly86Ala	0.902501	0.129959	24	86
p.Gly86Arg	-0.037858	0.179637	32	86
p.Gly86Asn	0.639746	0.103596	8	86
p.Gly86Asp	0.647524	0.105603	16	86
p.Gly86Cys	0.462756	0.0626788	8	86
p.Gly86Gln	0.746906	0.0792095	8	86
p.Gly86Glu	0.643825	0.092945	8	86
p.Gly86His	0.400163	0.0966268	8	86
p.Gly86Ile	-0.154697	0.220922	8	86
p.Gly86Leu	-0.112223	0.14043	24	86
p.Gly86Lys	-0.0645259	0.36764	8	86
p.Gly86Met	0.571959	0.163129	8	86
p.Gly86Phe	-0.377103	0.11631	8	86
p.Gly86Pro	0.830752	0.0844998	16	86
p.Gly86Ser	0.787418	0.120082	32	86
p.Gly86Ter	-0.241351	0.0976621	8	86
p.Gly86Thr	0.193344	0.158448	16	86
p.Gly86Trp	-0.0807246	0.117339	8	86
p.Gly86Tyr	0.143897	0.167733	8	86
p.Gly86Val	-0.68312	0.13549	16	86
p.Asn87=	0.723546	0.668517	8	87
p.Asn87Ala	0.792286	0.0894705	16	87
p.Asn87Arg	0.136384	0.144504	24	87
p.Asn87Asp	0.829375	0.0403454	8	87
p.Asn87Cys	0.948528	0.0511466	8	87
p.Asn87Gln	0.804828	0.0734449	8	87
p.Asn87Glu	0.282888	0.0603694	8	87
p.Asn87Gly	0.481584	0.0606874	16	87
p.Asn87His	0.88123	0.0494598	8	87
p.Asn87Ile	0.493687	0.0573543	8	87
p.Asn87Leu	-0.123731	0.113027	24	87
p.Asn87Lys	-0.275941	0.154697	8	87
p.Asn87Met	0.936177	0.0409432	8	87
p.Asn87Phe	-0.237672	0.13481	8	87
p.Asn87Pro	-0.38909	0.220355	16	87
p.Asn87Ser	0.912283	0.0595648	24	87
p.Asn87Ter	-0.26482	0.0954794	8	87
p.Asn87Thr	0.719535	0.0498132	16	87
p.Asn87Trp	-0.293529	0.121153	8	87
p.Asn87Tyr	-0.308983	0.119358	8	87
p.Asn87Val	0.807242	0.0609369	16	87
p.Val88=	0.927147	0.255418	12	88
p.Val88Ala	1.11683	0.129989	16	88
p.Val88Arg	0.84211	0.131268	24	88
p.Val88Asn	0.985514	0.0934609	8	88
p.Val88Asp	-0.477724	0.290571	8	88
p.Val88Cys	0.874139	0.0868663	8	88
p.Val88Gln	0.978698	0.0838964	8	88
p.Val88Glu	0.785345	0.146705	8	88
p.Val88Gly	0.878787	0.110583	16	88
p.Val88His	1.03662	0.174107	8	88
p.Val88Ile	1.01638	0.0906904	8	88
p.Val88Leu	1.00382	0.130725	24	88
p.Val88Lys	0.0970038	0.0950775	8	88
p.Val88Met	0.80916	0.150409	8	88
p.Val88Phe	0.867576	0.123173	8	88
p.Val88Pro	0.513738	0.106921	16	88
p.Val88Ser	0.979152	0.120239	24	88
p.Val88Ter	0.109439	0.141625	8	88
p.Val88Thr	0.801489	0.117971	16	88
p.Val88Trp	0.749893	0.0619078	8	88
p.Val88Tyr	0.841326	0.201192	8	88
p.Thr89=	1.03736	0.0835745	8	89
p.Thr89Ala	0.902202	0.105762	16	89
p.Thr89Arg	0.96364	0.126375	24	89
p.Thr89Asn	0.927665	0.10634	8	89
p.Thr89Asp	1.07647	0.0958475	8	89
p.Thr89Cys	0.771226	0.177593	8	89
p.Thr89Gln	0.580287	0.114572	8	89
p.Thr89Glu	1.09842	0.0544319	8	89
p.Thr89Gly	0.756594	0.0988654	16	89
p.Thr89His	1.04559	0.0812468	8	89
p.Thr89Ile	0.955298	0.071189	8	89
p.Thr89Leu	0.920383	0.103653	24	89
p.Thr89Lys	1.04207	0.118223	8	89
p.Thr89Met	1.09179	0.101013	8	89
p.Thr89Phe	0.848351	0.107425	8	89
p.Thr89Pro	1.02503	0.0732404	16	89
p.Thr89Ser	0.952267	0.163548	24	89
p.Thr89Ter	0.328346	0.524062	8	89
p.Thr89Trp	0.833998	0.171107	8	89
p.Thr89Tyr	1.04542	0.0873697	8	89
p.Thr89Val	0.959955	0.0609435	16	89
p.Ala90=	0.982072	0.183344	16	90
p.Ala90Arg	0.755217	0.0924761	24	90
p.Ala90Asn	0.974306	0.057181	8	90
p.Ala90Asp	0.594582	0.119962	8	90
p.Ala90Cys	0.894402	0.0835264	8	90
p.Ala90Gln	0.832363	0.0819287	8	90
p.Ala90Glu	0.830569	0.0570813	8	90
p.Ala90Gly	0.95578	0.0730619	16	90
p.Ala90His	0.549017	0.109666	8	90
p.Ala90Ile	0.98293	0.167317	8	90
p.Ala90Leu	0.863236	0.102846	24	90
p.Ala90Lys	0.863257	0.056131	8	90
p.Ala90Met	0.900857	0.0626551	8	90
p.Ala90Phe	0.801717	0.0990927	8	90
p.Ala90Pro	0.890941	0.0986095	16	90
p.Ala90Ser	1.02486	0.091759	24	90
p.Ala90Ter	-0.02516	0.177653	8	90
p.Ala90Thr	0.918079	0.0786811	16	90
p.Ala90Trp	0.760216	0.139459	8	90
p.Ala90Tyr	0.576158	0.0860979	8	90
p.Ala90Val	0.947996	0.0804031	16	90
p.Asp91=	1.16069	0.102748	8	91
p.Asp91Ala	0.948905	0.140543	16	91
p.Asp91Arg	0.7756	0.314489	24	91
p.Asp91Asn	0.895559	0.230372	16	91
p.Asp91Cys	0.813352	0.159049	8	91
p.Asp91Gln	0.657543	0.158484	8	91
p.Asp91Glu	1.01104	0.204292	16	91
p.Asp91Gly	0.937626	0.11859	24	91
p.Asp91His	1.0049	0.0720834	8	91
p.Asp91Ile	0.823494	0.26432	8	91
p.Asp91Leu	0.823701	0.211603	24	91
p.Asp91Lys	0.81421	0.0961985	8	91
p.Asp91Met	0.979794	0.0796447	8	91
p.Asp91Phe	1.16973	0.111638	8	91
p.Asp91Pro	1.11421	0.183246	16	91
p.Asp91Ser	0.943147	0.26243	24	91
p.Asp91Ter	-0.666608	0.822234	8	91
p.Asp91Thr	1.0091	0.105057	16	91
p.Asp91Trp	0.958693	0.152726	8	91
p.Asp91Tyr	1.07899	0.374858	12	91
p.Asp91Val	0.912049	0.120415	16	91
p.Lys92=	0.904429	0.127105	8	92
p.Lys92Ala	1.10418	0.0686697	16	92
p.Lys92Arg	1.02842	0.130288	28	92
p.Lys92Asn	1.05909	0.187357	16	92
p.Lys92Asp	1.00875	0.116509	8	92
p.Lys92Cys	1.00324	0.0480562	8	92
p.Lys92Gln	0.988164	0.117823	8	92
p.Lys92Glu	0.959738	0.16193	16	92
p.Lys92Gly	0.907133	0.0938963	16	92
p.Lys92His	0.926036	0.10507	8	92
p.Lys92Ile	0.928212	0.133103	12	92
p.Lys92Leu	1.03335	0.0847238	24	92
p.Lys92Met	0.985557	0.0434717	8	92
p.Lys92Phe	1.04635	0.113927	8	92
p.Lys92Pro	1.04822	0.0703217	16	92
p.Lys92Ser	1.0157	0.0891014	24	92
p.Lys92Ter	-0.0328218	0.136069	8	92
p.Lys92Thr	0.903652	0.129172	24	92
p.Lys92Trp	0.923097	0.0964842	8	92
p.Lys92Tyr	1.0132	0.0526672	8	92
p.Lys92Val	0.846321	0.248276	16	92
p.Asp93=	0.912092	1.10771	8	93
p.Asp93Ala	0.936014	0.0575823	16	93
p.Asp93Arg	1.03599	0.105652	24	93
p.Asp93Asn	1.04706	0.062585	8	93
p.Asp93Cys	1.04514	0.0938492	8	93
p.Asp93Gln	1.01111	0.0859557	8	93
p.Asp93Glu	0.978879	0.0772425	8	93
p.Asp93Gly	1.1038	0.0525954	16	93
p.Asp93His	0.958294	0.0743261	8	93
p.Asp93Ile	0.956917	0.0683677	8	93
p.Asp93Leu	0.997886	0.101099	24	93
p.Asp93Lys	1.07775	0.067706	8	93
p.Asp93Met	0.9162	0.0880167	8	93
p.Asp93Phe	1.0445	0.0485082	8	93
p.Asp93Pro	0.959749	0.0923226	16	93
p.Asp93Ser	1.02922	0.0874002	24	93
p.Asp93Ter	0.0181439	0.11683	8	93
p.Asp93Thr	0.957125	0.0739056	16	93
p.Asp93Trp	0.981875	0.0504892	8	93
p.Asp93Tyr	1.04481	0.0679133	8	93
p.Asp93Val	0.963918	0.0739909	16	93
p.Gly94=	1.05905	0.216982	16	94
p.Gly94Ala	0.913756	0.109472	16	94
p.Gly94Arg	0.928321	0.0771928	24	94
p.Gly94Asn	0.958287	0.0544514	8	94
p.Gly94Asp	1.00775	0.0618344	8	94
p.Gly94Cys	0.999221	0.0761317	8	94
p.Gly94Gln	1.15672	0.0649449	8	94
p.Gly94Glu	0.991432	0.0470249	8	94
p.Gly94His	0.978736	0.0966548	8	94
p.Gly94Ile	0.954619	0.0493362	8	94
p.Gly94Leu	0.968614	0.0562292	24	94
p.Gly94Lys	0.975403	0.0714484	8	94
p.Gly94Met	0.986467	0.074509	8	94
p.Gly94Phe	0.962965	0.0711066	8	94
p.Gly94Pro	0.927557	0.113485	16	94
p.Gly94Ser	0.930921	0.116841	24	94
p.Gly94Ter	0.159387	0.16638	8	94
p.Gly94Thr	0.930839	0.101791	16	94
p.Gly94Trp	1.04158	0.0646035	8	94
p.Gly94Tyr	0.850661	0.0554615	8	94
p.Gly94Val	0.932059	0.0768219	16	94
p.Val95=	0.922817	0.0803999	8	95
p.Val95Ala	0.919047	0.142733	16	95
p.Val95Arg	0.966348	0.087547	16	95
p.Val95Asn	1.13059	0.0760637	8	95
p.Val95Asp	0.846735	0.0446238	8	95
p.Val95Cys	0.989727	0.0704805	8	95
p.Val95Gln	0.919828	0.0816322	8	95
p.Val95Glu	0.923451	0.0679377	8	95
p.Val95Gly	1.00078	0.044265	16	95
p.Val95His	0.838349	0.109617	8	95
p.Val95Ile	0.834759	0.0986521	8	95
p.Val95Leu	1.0061	0.11362	24	95
p.Val95Lys	1.00553	0.0492747	8	95
p.Val95Met	0.904057	0.069212	8	95
p.Val95Phe	0.86384	0.0655964	8	95
p.Val95Pro	0.996113	0.175127	16	95
p.Val95Ser	1.00097	0.0910145	24	95
p.Val95Ter	0.0335335	0.158314	8	95
p.Val95Thr	0.782034	0.114861	16	95
p.Val95Trp	0.937709	0.0785519	8	95
p.Val95Tyr	0.846384	0.0716236	8	95
p.Ala96=	0.968737	0.381817	16	96
p.Ala96Arg	0.850012	0.203441	24	96
p.Ala96Asn	0.675482	0.122002	8	96
p.Ala96Asp	0.727307	0.073766	8	96
p.Ala96Cys	0.762439	0.147828	8	96
p.Ala96Gln	1.06912	0.10266	8	96
p.Ala96Glu	0.906532	0.0826778	8	96
p.Ala96Gly	0.79114	0.138205	24	96
p.Ala96His	0.533982	0.157038	8	96
p.Ala96Ile	0.890299	0.189665	8	96
p.Ala96Leu	0.763983	0.180471	24	96
p.Ala96Lys	0.436353	0.11893	8	96
p.Ala96Met	0.49126	0.168948	8	96
p.Ala96Phe	0.649859	0.149315	8	96
p.Ala96Pro	0.681136	0.229137	24	96
p.Ala96Ser	0.770841	0.18314	28	96
p.Ala96Thr	0.823284	0.16863	24	96
p.Ala96Trp	0.899278	0.132693	8	96
p.Ala96Tyr	0.217182	0.285151	4	96
p.Ala96Val	0.79725	0.123602	24	96
p.Asp97=	1.09907	0.378858	8	97
p.Asp97Ala	0.998053	0.0923551	16	97
p.Asp97Arg	1.02484	0.122872	24	97
p.Asp97Asn	1.09726	0.132942	8	97
p.Asp97Cys	0.955611	0.0969331	8	97
p.Asp97Gln	1.11468	0.106162	8	97
p.Asp97Glu	0.975764	0.0598938	8	97
p.Asp97Gly	1.06998	0.117203	16	97
p.Asp97His	0.8305	0.0871801	8	97
p.Asp97Ile	1.04359	0.0776817	8	97
p.Asp97Leu	0.95373	0.124456	24	97
p.Asp97Lys	1.03938	0.091701	8	97
p.Asp97Met	1.0173	0.0615329	8	97
p.Asp97Phe	0.981842	0.0863643	8	97
p.Asp97Pro	0.810068	0.181891	16	97
p.Asp97Ser	0.863898	0.163909	24	97
p.Asp97Ter	0.0478434	0.628658	8	97
p.Asp97Thr	1.04554	0.13129	16	97
p.Asp97Trp	0.959643	0.112233	8	97
p.Asp97Tyr	1.13916	0.141366	8	97
p.Asp97Val	0.912947	0.132777	16	97
p.Val98=	1.07987	0.299171	24	98
p.Val98Ala	0.940801	0.224915	16	98
p.Val98Arg	0.396328	0.146528	24	98
p.Val98Asn	0.232178	0.147868	8	98
p.Val98Asp	0.552319	0.172495	8	98
p.Val98Cys	0.920889	0.0659855	8	98
p.Val98Gln	0.828271	0.130481	8	98
p.Val98Glu	0.824361	0.120549	8	98
p.Val98Gly	0.879037	0.102469	16	98
p.Val98His	0.303462	0.229802	4	98
p.Val98Ile	0.431847	0.18331	8	98
p.Val98Leu	0.956981	0.112516	24	98
p.Val98Lys	0.425105	0.113469	8	98
p.Val98Met	0.679434	0.158621	8	98
p.Val98Phe	0.949485	0.126506	8	98
p.Val98Pro	0.752341	0.091431	8	98
p.Val98Ser	0.798504	0.183302	16	98
p.Val98Ter	0.312319	0.50823	8	98
p.Val98Thr	0.4114	0.359861	8	98
p.Val98Trp	0.9285	0.0888979	8	98
p.Val98Tyr	1.24528	0.226954	8	98
p.Ser99=	0.963155	0.16669	24	99
p.Ser99Ala	1.07387	0.102345	16	99
p.Ser99Arg	1.08188	0.0949775	24	99
p.Ser99Asn	1.01445	0.074029	8	99
p.Ser99Asp	0.954442	0.105864	8	99
p.Ser99Cys	0.888017	0.11114	8	99
p.Ser99Gln	0.564744	0.148943	8	99
p.Ser99Glu	0.970751	0.102192	8	99
p.Ser99Gly	1.08784	0.0778785	16	99
p.Ser99His	0.90436	0.0611944	8	99
p.Ser99Ile	1.03489	0.0634712	8	99
p.Ser99Leu	0.899576	0.10584	24	99
p.Ser99Met	0.82815	0.116752	8	99
p.Ser99Phe	1.11652	0.0985129	8	99
p.Ser99Pro	0.813856	0.121286	16	99
p.Ser99Ter	0.295242	0.216202	8	99
p.Ser99Thr	1.03698	0.0718905	16	99
p.Ser99Trp	0.909347	0.0536511	8	99
p.Ser99Tyr	0.925926	0.143649	8	99
p.Ser99Val	0.868253	0.0873528	16	99
p.Ile100=	0.782671	1.06034	8	100
p.Ile100Ala	0.977022	0.0816583	16	100
p.Ile100Arg	1.03868	0.0621177	24	100
p.Ile100Asn	1.07561	0.0730753	8	100
p.Ile100Asp	0.97792	0.0453857	8	100
p.Ile100Cys	1.13906	0.0377659	8	100
p.Ile100Gln	1.12079	0.0413869	8	100
p.Ile100Glu	1.0177	0.0815685	8	100
p.Ile100Gly	0.984374	0.0459362	16	100
p.Ile100His	0.965258	0.0622172	8	100
p.Ile100Leu	1.03293	0.0702173	24	100
p.Ile100Lys	1.10128	0.0380654	8	100
p.Ile100Met	1.01136	0.0592929	8	100
p.Ile100Phe	1.05238	0.0794468	8	100
p.Ile100Pro	0.500169	0.119831	16	100
p.Ile100Ser	0.994236	0.053628	24	100
p.Ile100Ter	-0.383998	0.113007	8	100
p.Ile100Thr	1.02134	0.0583196	16	100
p.Ile100Trp	1.05782	0.0384832	8	100
p.Ile100Tyr	1.01875	0.0381433	8	100
p.Ile100Val	1.04837	0.0942199	16	100
p.Glu101=	1.10581	0.0818263	8	101
p.Glu101Ala	0.87978	0.143468	20	101
p.Glu101Arg	1.12675	0.126034	24	101
p.Glu101Asn	1.07795	0.132477	8	101
p.Glu101Asp	0.998713	0.127746	8	101
p.Glu101Cys	0.869817	0.191825	8	101
p.Glu101Gln	0.892762	0.0603517	8	101
p.Glu101Gly	0.971108	0.169853	24	101
p.Glu101His	1.00039	0.0850381	8	101
p.Glu101Ile	0.961224	0.148857	8	101
p.Glu101Leu	1.02423	0.200502	24	101
p.Glu101Lys	1.01086	0.0721353	8	101
p.Glu101Met	0.919202	0.106915	8	101
p.Glu101Phe	1.11013	0.177374	8	101
p.Glu101Pro	0.773135	0.194504	16	101
p.Glu101Ser	0.989208	0.113015	24	101
p.Glu101Ter	0.149282	0.871069	16	101
p.Glu101Thr	0.855371	0.179939	16	101
p.Glu101Trp	0.965852	0.118145	8	101
p.Glu101Tyr	1.14103	0.142633	8	101
p.Glu101Val	0.911077	0.0784389	16	101
p.Asp102Ala	0.922696	0.0967905	16	102
p.Asp102Arg	0.742615	0.116303	24	102
p.Asp102Asn	1.03343	0.127054	8	102
p.Asp102Cys	0.928961	0.048219	8	102
p.Asp102Gln	0.893986	0.0916082	8	102
p.Asp102Glu	1.00822	0.0687639	8	102
p.Asp102Gly	0.985284	0.0680432	16	102
p.Asp102His	0.7954	0.104743	8	102
p.Asp102Ile	0.968988	0.0994931	8	102
p.Asp102Leu	0.858372	0.125013	24	102
p.Asp102Lys	0.715871	0.0822986	8	102
p.Asp102Met	0.972176	0.101542	8	102
p.Asp102Phe	1.16211	0.0615555	8	102
p.Asp102Pro	1.02249	0.169915	16	102
p.Asp102Ser	0.864422	0.129591	24	102
p.Asp102Ter	0.035957	0.312556	8	102
p.Asp102Thr	0.553972	0.136541	16	102
p.Asp102Trp	0.884183	0.145392	8	102
p.Asp102Tyr	0.932964	0.134811	8	102
p.Asp102Val	0.775401	0.100507	16	102
p.Ser103=	0.840056	0.129777	24	103
p.Ser103Ala	0.920046	0.126559	16	103
p.Ser103Arg	1.02369	0.165181	24	103
p.Ser103Asn	0.734228	0.112947	8	103
p.Ser103Asp	0.927549	0.0762881	8	103
p.Ser103Cys	0.93344	0.0782241	8	103
p.Ser103Gln	0.83939	0.306066	8	103
p.Ser103Glu	1.14558	0.0461361	8	103
p.Ser103Gly	0.891718	0.0901474	16	103
p.Ser103His	0.882843	0.400912	8	103
p.Ser103Ile	1.05973	0.10605	8	103
p.Ser103Leu	0.897191	0.16191	24	103
p.Ser103Lys	0.851663	0.0958749	8	103
p.Ser103Met	1.25476	0.115566	8	103
p.Ser103Phe	1.17179	0.0731898	8	103
p.Ser103Pro	0.972849	0.109082	16	103
p.Ser103Ter	0.280594	0.272357	8	103
p.Ser103Thr	0.836104	0.134639	16	103
p.Ser103Trp	1.04875	0.119593	8	103
p.Ser103Tyr	1.0462	0.130606	8	103
p.Ser103Val	1.07533	0.0760292	16	103
p.Val104=	0.964062	0.15539	8	104
p.Val104Ala	0.915323	0.102596	16	104
p.Val104Arg	1.03894	0.0931687	24	104
p.Val104Asn	0.726843	0.140986	8	104
p.Val104Asp	0.972094	0.0698392	8	104
p.Val104Cys	0.96446	0.119493	8	104
p.Val104Gln	0.937276	0.133495	8	104
p.Val104Glu	1.1119	0.0656562	8	104
p.Val104Gly	0.981125	0.063553	16	104
p.Val104His	0.519334	0.179466	8	104
p.Val104Ile	1.01782	0.258682	8	104
p.Val104Leu	1.04973	0.131247	24	104
p.Val104Lys	1.07048	0.0870999	8	104
p.Val104Met	1.04349	0.115922	8	104
p.Val104Phe	0.765522	0.182306	8	104
p.Val104Pro	0.842756	0.264629	12	104
p.Val104Ser	0.929497	0.152379	24	104
p.Val104Ter	-0.299241	0.415354	8	104
p.Val104Thr	0.976107	0.184105	16	104
p.Val104Trp	0.979539	0.0706233	8	104
p.Val104Tyr	0.875203	0.172779	8	104
p.Ile105=	0.835849	0.200276	8	105
p.Ile105Ala	0.924527	0.157175	8	105
p.Ile105Arg	-0.00958279	0.208509	8	105
p.Ile105Asn	0.463538	0.208305	8	105
p.Ile105Cys	1.14926	0.18484	8	105
p.Ile105Gly	0.319935	0.214574	12	105
p.Ile105Leu	0.767805	0.28487	20	105
p.Ile105Lys	0.462055	0.255321	4	105
p.Ile105Met	0.866827	0.154228	8	105
p.Ile105Phe	0.851412	0.427747	12	105
p.Ile105Ser	0.939491	0.26224	16	105
p.Ile105Thr	0.762924	0.292673	20	105
p.Ile105Trp	0.359175	0.46201	4	105
p.Ile105Tyr	0.731028	0.147893	8	105
p.Ile105Val	1.00528	0.254716	20	105
p.Ser106=	1.06925	0.148234	32	106
p.Ser106Ala	0.977174	0.0563324	16	106
p.Ser106Arg	1.03606	0.113522	24	106
p.Ser106Asn	0.954946	0.0945204	8	106
p.Ser106Asp	1.09046	0.0488603	8	106
p.Ser106Cys	0.866589	0.0813063	8	106
p.Ser106Gln	1.05401	0.0593354	8	106
p.Ser106Glu	1.09261	0.0507438	8	106
p.Ser106Gly	0.931806	0.0617542	16	106
p.Ser106His	0.916228	0.0853009	8	106
[truncated: 911 more rows]

## Sheet: ClinVarVariants_LLRps
hgvs_pro	type	abundance map score	abundance map se	df	llr	llrCI	evidence_weight	pos
p.Ala2Val	proxy_benign	0.959428	0.0313651	32	-0.291706	[-0.338;-0.239]	undetermined	2
p.Thr3Arg	proxy_benign	0.99615	0.0471243	48	-0.320017	[-0.373;-0.246]	benign.support	3
p.Thr3Met	VUS	1.07753	0.0454411	16	-0.369418	[-0.407;-0.314]	benign.support	3
p.Lys4Glu	P/LP	0.904872	0.0729936	16	-0.246869	[-0.357;-0.101]	undetermined	4
p.Ala5Ser	P/LP	0.552037	0.316492	64	0.259844	[-0.414;0.932]	undetermined	5
p.Ala5Thr	P/LP	-0.187735	0.225797	32	0.652656	[0.088;0.888]	patho.moderate	5
p.Ala5Val	P/LP	-0.465619	0.238155	48	0.49896	[0.000;0.679]	patho.support	5
p.Val6Ala	VUS	0.963775	0.0298936	16	-0.295081	[-0.339;-0.248]	undetermined	6
p.Val6Met	VUS	-0.704084	0.11341	8	0	[0.000;0.473]	undetermined	6
p.Cys7Gly	P/LP	0.0256828	0.193271	32	0.688481	[0.540;0.931]	patho.moderate	7
p.Cys7Phe	P/LP	0.964765	0.210945	32	-0.295856	[-0.610;0.260]	undetermined	7
p.Cys7Ser	P/LP	0.892391	0.0823893	64	-0.235929	[-0.359;-0.067]	undetermined	7
p.Val8Met	proxy_benign	0.978227	0.026515	16	-0.306579	[-0.345;-0.265]	undetermined	8
p.Leu9Gln	VUS	-0.246033	0.315227	16	0.638628	[0.000;0.908]	patho.moderate	9
p.Leu9Val	VUS	0.994675	0.0537649	32	-0.31888	[-0.379;-0.232]	benign.support	9
p.Lys10Asn	proxy_benign	0.980631	0.0361502	32	-0.3084	[-0.360;-0.252]	undetermined	10
p.Lys10Gln	proxy_benign	0.88589	0.0326427	16	-0.230341	[-0.285;-0.167]	undetermined	10
p.Gly11Ala	P/LP	0.846476	0.0854126	48	-0.193963	[-0.333;0.011]	undetermined	11
p.Gly11Ser	proxy_benign	1.02436	0.0645686	72	-0.340595	[-0.400;-0.238]	benign.support	11
p.Asp12Asn	proxy_benign	0.715424	0.0989308	16	-0.043626	[-0.251;0.330]	undetermined	12
p.Asp12Glu	proxy_benign	1.00216	0.0471168	32	-0.324564	[-0.376;-0.251]	benign.support	12
p.Asp12Gly	proxy_benign	0.923011	0.0742288	40	-0.262597	[-0.366;-0.120]	undetermined	12
p.Asp12Tyr	P/LP	1.10252	0.169257	24	-0.3798	[-0.669;-0.055]	benign.support	12
p.Gly13Arg	P/LP	0.811311	0.102664	48	-0.156699	[-0.331;0.120]	undetermined	13
p.Gly13Asp	proxy_benign	0.959424	0.0403599	16	-0.291702	[-0.353;-0.224]	undetermined	13
p.Gly13Ser	proxy_benign	1.0156	0.084071	48	-0.33412	[-0.415;-0.199]	benign.support	13
p.Pro14Ser	proxy_benign	NA	NA	NA	NA	NA	NA	14
p.Val15Ala	proxy_benign	1.04242	0.1122	32	-0.353626	[-0.509;-0.171]	benign.support	15
p.Val15Gly	P/LP	0.590124	0.0828014	32	0.168018	[-0.090;0.567]	undetermined	15
p.Val15Leu	P/LP	0.852465	0.0929741	48	-0.200037	[-0.352;0.015]	undetermined	15
p.Val15Met	P/LP	-0.272829	0.304982	16	0.634919	[0.000;0.895]	patho.support	15
p.Gln16Arg	proxy_benign	1.02127	0.0883343	48	-0.338278	[-0.425;-0.200]	benign.support	16
p.Gln16Glu	proxy_benign	0.988762	0.0127261	16	-0.314391	[-0.333;-0.295]	undetermined	16
p.Gln16His	proxy_benign	1.00366	0.0561472	32	-0.325673	[-0.385;-0.237]	benign.support	16
p.Gly17Ala	P/LP	-0.202562	0.345382	40	0.64776	[0.000;0.920]	patho.moderate	17
p.Gly17Cys	P/LP	0.964506	0.279505	32	-0.295653	[-0.649;0.596]	undetermined	17
p.Gly17Ser	P/LP	0.265808	0.463753	48	0.93481	[-0.396;0.932]	patho.moderate	17
p.Gly17Val	proxy_benign	0.741069	0.312408	48	-0.0771014	[-0.545;0.914]	undetermined	17
p.Ile18Thr	proxy_benign	0.989564	0.0593056	16	-0.314993	[-0.382;-0.218]	undetermined	18
p.Ile18Val	proxy_benign	0.832016	0.101184	32	-0.178542	[-0.348;0.085]	undetermined	18
p.Ile19Met	proxy_benign	0.774757	0.0314433	16	-0.116883	[-0.183;-0.042]	undetermined	19
p.Ile19Phe	VUS	-0.130008	0.228231	16	0.652013	[0.252;0.910]	patho.moderate	19
p.Ile19Thr	VUS	-0.382705	0.276727	32	0.600527	[0.000;0.777]	patho.support	19
p.Asn20Ile	VUS	0.865445	0.0960812	8	-0.21226	[-0.359;0.011]	undetermined	20
p.Asn20Ser	Conflicting	0.935168	0.0520357	16	-0.2726	[-0.350;-0.183]	undetermined	20
p.Phe21Cys	P/LP	0.0843464	0.333776	8	0.72924	[-0.069;0.934]	patho.moderate	21
p.Phe21Leu	P/LP	0.840829	0.227261	48	-0.187917	[-0.512;0.673]	undetermined	21
p.Glu22Lys	P/LP	0.703207	0.0554923	16	-0.0272757	[-0.159;0.160]	undetermined	22
p.Gln23Arg	proxy_benign	-0.293413	0.294269	40	0.634602	[0.000;0.879]	patho.support	23
p.Gln23His	Conflicting	0.8689	0.0494763	32	-0.215442	[-0.296;-0.115]	undetermined	23
p.Gln23Leu	P/LP	-0.504894	0.273703	48	0.434666	[0.000;0.685]	patho.support	23
p.Gln23Pro	P/LP	0.349349	0.236462	32	0.787813	[-0.159;0.936]	patho.moderate	23
p.Lys24Gln	proxy_benign	0.909546	0.0219176	16	-0.251048	[-0.287;-0.214]	undetermined	24
p.Glu25Gly	proxy_benign	0.814572	0.177876	48	-0.160133	[-0.405;0.493]	undetermined	25
p.Ser26Asn	proxy_benign	0.807307	0.168217	16	-0.152482	[-0.393;0.475]	undetermined	26
p.Gly28Arg	proxy_benign	0.263117	0.216898	32	0.93254	[0.004;0.938]	patho.moderate	28
p.Pro29Arg	proxy_benign	0.755539	0.15143	48	-0.0947047	[-0.365;0.500]	undetermined	29
p.Lys31Arg	proxy_benign	1.10571	0.0268376	24	-0.381244	[-0.404;-0.360]	benign.support	31
p.Lys31Asn	VUS	1.01007	0.0543585	32	-0.330174	[-0.386;-0.245]	benign.support	31
p.Lys31Met	proxy_benign	0.0748203	0.299834	16	0.72174	[0.000;0.933]	patho.moderate	31
p.Val32Ala	Conflicting	0.962223	0.0908677	32	-0.29387	[-0.397;-0.125]	undetermined	32
p.Val32Gly	proxy_benign	-0.0290216	0.225802	32	0.656949	[0.421;0.927]	patho.moderate	32
p.Val32Leu	proxy_benign	0.945672	0.0799301	32	-0.280889	[-0.380;-0.132]	undetermined	32
p.Trp33Arg	VUS	0.883323	0.0955023	48	-0.228152	[-0.367;-0.019]	undetermined	33
p.Ser35Gly	proxy_benign	0.757973	0.114869	40	-0.0975799	[-0.311;0.305]	undetermined	35
p.Ser35Ile	proxy_benign	1.08954	0.0219739	32	-0.374213	[-0.393;-0.356]	benign.support	35
p.Ser35Thr	proxy_benign	1.08845	0.0468401	40	-0.373766	[-0.416;-0.321]	benign.support	35
p.Ile36Phe	VUS	-0.541344	0.319596	16	0.359023	[0.000;0.728]	patho.support	36
p.Gly38Arg	P/LP	0.47118	0.33696	80	0.469945	[-0.393;0.934]	patho.support	38
p.Leu39Gln	P/LP	0.582281	0.134181	16	0.185915	[-0.195;0.865]	undetermined	39
p.Leu39Val	P/LP	0.422469	0.232357	24	0.581236	[-0.222;0.936]	patho.support	39
p.Glu41Gly	Conflicting	0.597644	0.31766	48	0.151832	[-0.425;0.928]	undetermined	41
p.Glu41Lys	proxy_benign	1.16308	0.0272089	8	-0.406445	[-0.447;-0.383]	benign.support	41
p.Gly42Asp	P/LP	-0.301212	0.224431	16	0.634622	[0.000;0.773]	patho.support	42
p.Gly42Ser	P/LP	0.433516	0.435796	48	0.555894	[-0.455;0.929]	patho.support	42
p.His44Arg	P/LP	-0.270742	0.266266	32	0.635212	[0.000;0.880]	patho.support	44
p.His44Tyr	proxy_benign	1.10867	0.0299673	16	-0.382613	[-0.409;-0.357]	benign.support	44
p.Phe46Cys	P/LP	0.740999	0.0634956	32	-0.0770136	[-0.212;0.115]	undetermined	46
p.Phe46Leu	proxy_benign	0.935844	0.103251	48	-0.273149	[-0.397;-0.067]	undetermined	46
p.Phe46Val	proxy_benign	0.984098	0.0784547	48	-0.31093	[-0.395;-0.179]	undetermined	46
p.His47Arg	P/LP	0.964292	0.0345506	32	-0.295485	[-0.346;-0.241]	undetermined	47
p.His47Pro	proxy_benign	-0.444091	0.339991	8	0.528626	[0.000;0.818]	patho.support	47
p.Val48Ala	P/LP	-0.144784	0.281362	32	0.65116	[0.000;0.914]	patho.moderate	48
p.Val48Ile	VUS	1.20178	0.0399423	16	-0.432449	[-0.535;-0.390]	benign.support	48
p.Val48Phe	P/LP	0.872978	0.021021	16	-0.219067	[-0.255;-0.178]	undetermined	48
p.His49Arg	P/LP	0.800476	0.606784	16	-0.145273	[-0.641;0.916]	undetermined	49
p.Glu50Lys	VUS	0.771072	0.263915	16	-0.11278	[-0.496;0.869]	undetermined	50
p.Phe51Cys	proxy_benign	1.07344	0.0550304	8	-0.367853	[-0.417;-0.296]	benign.support	51
p.Phe51Leu	proxy_benign	0.913247	0.0797999	40	-0.254324	[-0.366;-0.093]	undetermined	51
p.Thr55Arg	proxy_benign	1.0534	0.200242	24	-0.360038	[-0.654;0.044]	benign.support	55
p.Thr55Ile	proxy_benign	0.904734	0.20474	24	-0.246746	[-0.543;0.354]	undetermined	55
p.Ala56Val	proxy_benign	0.915578	0.125215	40	-0.256333	[-0.409;0.028]	undetermined	56
p.Cys58Ser	proxy_benign	1.03296	0.0502576	24	-0.347028	[-0.393;-0.271]	benign.support	58
p.Ser60Asn	VUS	0.890806	0.0663463	16	-0.234561	[-0.338;-0.100]	undetermined	60
p.Ser60Ile	VUS	0.978246	0.00583444	16	-0.306594	[-0.315;-0.297]	undetermined	60
p.Ala61Glu	proxy_benign	0.991101	0.0425093	32	-0.316153	[-0.369;-0.250]	undetermined	61
p.Ala61Thr	proxy_benign	0.839521	0.0985975	40	-0.18652	[-0.347;0.071]	undetermined	61
p.Ala61Val	proxy_benign	0.964665	0.0497127	32	-0.295778	[-0.363;-0.214]	undetermined	61
p.Phe65Leu	Conflicting	0.95769	0.0301952	48	-0.290371	[-0.335;-0.241]	undetermined	65
p.Asn66Ser	P/LP	0.844536	0.110263	48	-0.191884	[-0.364;0.096]	undetermined	66
p.Leu68Val	proxy_benign	0.797447	0.364706	32	-0.142069	[-0.608;0.911]	undetermined	68
p.Ser69Phe	proxy_benign	1.06071	0.120651	32	-0.363184	[-0.568;-0.164]	benign.support	69
p.Ser69Pro	P/LP	0.519726	0.479062	16	0.340986	[-0.532;0.930]	patho.support	69
p.Ser69Tyr	proxy_benign	0.772564	0.150723	32	-0.114444	[-0.365;0.450]	undetermined	69
p.Arg70Gly	VUS	1.1201	0.038261	32	-0.387859	[-0.427;-0.355]	benign.support	70
p.His72Gln	VUS	0.937823	0.128815	32	-0.274764	[-0.424;-0.004]	undetermined	72
p.His72Tyr	P/LP	0.540384	0.189716	16	0.289851	[-0.250;0.931]	undetermined	72
p.Gly73Ala	proxy_benign	0.982941	0.181522	32	-0.310082	[-0.601;0.097]	undetermined	73
p.Gly73Cys	proxy_benign	0.929927	0.0286153	16	-0.268382	[-0.313;-0.220]	undetermined	73
p.Gly73Ser	P/LP	0.613688	0.147332	16	0.119964	[-0.243;0.852]	undetermined	73
p.Gly74Arg	VUS	0.778319	0.170891	32	-0.120905	[-0.385;0.537]	undetermined	74
p.Gly74Glu	proxy_benign	1.01612	0.119403	16	-0.334497	[-0.488;-0.125]	benign.support	74
p.Asp77Asn	proxy_benign	0.97786	0.0245632	16	-0.306296	[-0.341;-0.269]	undetermined	77
p.Asp77Tyr	P/LP	0.851211	0.20974	16	-0.198791	[-0.498;0.535]	undetermined	77
p.Asp77Val	P/LP	0.919399	0.0610909	32	-0.259605	[-0.351;-0.142]	undetermined	77
p.His81Arg	P/LP	0.597847	0.325672	32	0.151402	[-0.436;0.930]	undetermined	81
p.His81Tyr	P/LP	NA	NA	NA	NA	NA	NA	81
p.Leu85Phe	P/LP	0.593063	0.0378283	16	0.161612	[0.028;0.344]	undetermined	85
p.Leu85Val	P/LP	-0.659999	0.287661	32	0	[0.000;0.653]	undetermined	85
p.Gly86Arg	P/LP	0.0399239	0.494195	64	0.696522	[-0.313;0.928]	patho.moderate	86
p.Gly86Ser	P/LP	-0.273859	0.309393	48	0.634775	[0.000;0.901]	patho.support	86
p.Asn87Ser	P/LP	0.854025	0.054094	48	-0.201587	[-0.294;-0.085]	undetermined	87
p.Val88Ala	P/LP	0.66895	0.193887	32	0.0237756	[-0.354;0.885]	undetermined	88
p.Val88Leu	proxy_benign	1.01376	0.0733726	48	-0.332799	[-0.404;-0.216]	benign.support	88
p.Val88Met	P/LP	0.797125	0.160513	16	-0.141728	[-0.382;0.441]	undetermined	88
p.Thr89Ile	proxy_benign	1.09103	0.0337869	16	-0.37483	[-0.404;-0.342]	benign.support	89
p.Ala90Thr	Conflicting	0.604959	0.307797	32	0.136818	[-0.428;0.928]	undetermined	90
p.Ala90Val	P/LP	0.814067	0.0271007	32	-0.159601	[-0.214;-0.101]	undetermined	90
p.Asp91Ala	Conflicting	1.05189	0.0506808	32	-0.359305	[-0.401;-0.285]	benign.support	91
p.Asp91Asn	proxy_benign	0.979034	0.259964	32	-0.307204	[-0.645;0.485]	undetermined	91
p.Asp91Val	P/LP	0.0530235	0.230278	24	0.70543	[0.331;0.934]	patho.moderate	91
p.Lys92Asn	proxy_benign	0.962896	0.0449768	16	-0.294394	[-0.360;-0.221]	undetermined	92
p.Lys92Glu	proxy_benign	0.809816	0.0887358	32	-0.155124	[-0.312;0.081]	undetermined	92
p.Asp93Gly	proxy_benign	0.945765	0.0355138	32	-0.280963	[-0.333;-0.223]	undetermined	93
p.Asp93His	proxy_benign	0.832061	0.0151924	16	-0.17859	[-0.209;-0.147]	undetermined	93
p.Asp93Val	VUS	0.853252	0.0841663	32	-0.200818	[-0.337;-0.005]	undetermined	93
p.Gly94Ala	P/LP	0.299157	0.18298	32	0.915898	[0.042;0.939]	patho.moderate	94
p.Gly94Arg	P/LP	-0.32978	0.299359	48	0.634944	[0.000;0.865]	patho.support	94
p.Gly94Asp	P/LP	0.464591	0.0738634	16	0.484652	[0.131;0.868]	patho.support	94
p.Gly94Cys	P/LP	0.607985	0.0527403	16	0.130841	[-0.038;0.376]	undetermined	94
p.Gly94Ser	P/LP	0.399177	0.21146	48	0.643867	[-0.150;0.936]	patho.moderate	94
p.Val95Ala	proxy_benign	0.775636	0.162026	32	-0.117859	[-0.376;0.495]	undetermined	95
p.Ala96Thr	P/LP	0.604027	0.368491	40	0.13868	[-0.484;0.929]	undetermined	96
p.Ala96Val	VUS	1.01514	0.0509758	40	-0.33379	[-0.386;-0.256]	benign.support	96
p.Asp97Asn	VUS	1.07019	0.0165619	16	-0.366635	[-0.380;-0.350]	benign.support	97
p.Asp97Glu	proxy_benign	1.11801	0.131975	24	-0.386976	[-0.657;-0.200]	benign.support	97
p.Asp97His	proxy_benign	0.736776	0.0433361	16	-0.07166	[-0.168;0.052]	undetermined	97
p.Asp97Val	P/LP	0.984796	0.0459235	32	-0.311444	[-0.369;-0.238]	undetermined	97
p.Val98Leu	VUS	0.861373	0.213122	32	-0.208529	[-0.513;0.515]	undetermined	98
p.Val98Met	proxy_benign	0.720479	0.0340128	16	-0.0504199	[-0.133;0.050]	undetermined	98
p.Ile100Thr	proxy_benign	0.954088	0.0575545	32	-0.287597	[-0.365;-0.188]	undetermined	100
p.Ile100Val	proxy_benign	0.928495	0.0563687	32	-0.267198	[-0.351;-0.162]	undetermined	100
p.Glu101Gly	P/LP	0.411377	0.292998	48	0.609392	[-0.318;0.935]	patho.support	101
p.Glu101Lys	P/LP	0.961108	0.0565666	16	-0.293003	[-0.368;-0.198]	undetermined	101
p.Asp102Asn	P/LP	0.709021	0.0796644	16	-0.0350726	[-0.215;0.257]	undetermined	102
p.Asp102His	P/LP	0.528654	0.0911869	16	0.318819	[-0.037;0.783]	patho.support	102
p.Ser103Phe	proxy_benign	0.882579	0.0221665	16	-0.227519	[-0.265;-0.186]	undetermined	103
p.Ser103Thr	proxy_benign	0.982796	0.0129678	16	-0.309976	[-0.329;-0.290]	undetermined	103
p.Ile105Phe	P/LP	NA	NA	NA	NA	NA	NA	105
p.Ile105Thr	proxy_benign	0.926355	0.125628	16	-0.265394	[-0.411;0.007]	undetermined	105
p.Ile105Val	proxy_benign	0.838894	0.0526161	24	-0.185851	[-0.277;-0.069]	undetermined	105
p.Ser106Leu	P/LP	0.507511	0.32244	32	0.373777	[-0.391;0.931]	patho.support	106
p.Leu107Phe	P/LP	0.250169	0.485818	32	0.922374	[-0.398;0.931]	patho.moderate	107
p.Leu107Val	P/LP	-0.284307	0.32842	8	0.634612	[0.000;0.903]	patho.support	107
p.Gly109Arg	VUS	0.38083	0.444856	64	0.699468	[-0.415;0.931]	patho.moderate	109
p.Gly109Glu	proxy_benign	-0.265566	0.455055	24	0.635934	[0.000;0.919]	patho.support	109
p.Asp110Glu	proxy_benign	1.12581	0.0645513	32	-0.390337	[-0.492;-0.320]	benign.support	110
p.Asp110Tyr	VUS	0.837932	0.191046	16	-0.184826	[-0.441;0.485]	undetermined	110
p.His111Asp	proxy_benign	0.814287	0.0112692	16	-0.159833	[-0.183;-0.136]	undetermined	111
p.His111Tyr	VUS	0.948651	0.0179114	16	-0.283242	[-0.311;-0.255]	undetermined	111
p.Cys112Ser	proxy_benign	1.00444	0.0480614	48	-0.326252	[-0.378;-0.253]	benign.support	112
p.Cys112Tyr	P/LP	-0.0969421	0.210586	16	0.650078	[0.414;0.912]	patho.moderate	112
p.Ile113Thr	P/LP	0.532581	0.399667	48	0.309578	[-0.472;0.930]	undetermined	113
p.Ile114Met	P/LP	0.683726	0.0334669	16	0.00084673	[-0.088;0.109]	undetermined	114
p.Ile114Thr	P/LP	0.321542	0.251717	32	0.8656	[-0.159;0.937]	patho.moderate	114
p.Gly115Ala	P/LP	-0.0389668	0.33876	32	0.652475	[0.000;0.929]	patho.moderate	115
p.Gly115Asp	proxy_benign	0.328422	0.402915	32	0.848661	[-0.377;0.933]	patho.moderate	115
p.Gly115Ser	P/LP	0.491235	0.48846	64	0.419077	[-0.510;0.930]	patho.support	115
p.Arg116Cys	Conflicting	0.969718	0.0252527	32	-0.299782	[-0.337;-0.260]	undetermined	116
p.Arg116Gly	P/LP	0.332919	0.214093	48	0.834238	[-0.100;0.937]	patho.moderate	116
p.Arg116His	Conflicting	0.868264	0.0323613	32	-0.214855	[-0.269;-0.149]	undetermined	116
p.Leu118Val	Conflicting	0.857383	0.0901266	32	-0.204836	[-0.345;0.004]	undetermined	118
p.Val119Leu	VUS	0.381692	0.0888084	48	0.697093	[0.252;0.938]	patho.moderate	119
p.Val120Leu	P/LP	0.969934	0.0963525	64	-0.299955	[-0.406;-0.124]	undetermined	120
p.His121Arg	proxy_benign	0.893583	0.0658652	48	-0.236961	[-0.341;-0.103]	undetermined	121
p.His121Leu	VUS	1.01366	0.0343409	48	-0.332725	[-0.370;-0.281]	benign.support	121
p.Glu122Gly	proxy_benign	0.935445	0.0379785	48	-0.272826	[-0.329;-0.208]	undetermined	122
p.Asp125Ala	VUS	1.02138	0.0576469	32	-0.338363	[-0.394;-0.250]	benign.support	125
p.Asp125Glu	proxy_benign	0.707541	0.0852883	32	-0.033104	[-0.219;0.291]	undetermined	125
p.Asp125Gly	P/LP	0.909377	0.0130091	32	-0.250897	[-0.272;-0.229]	undetermined	125
p.Asp125Val	P/LP	0.900582	0.0827945	32	-0.243074	[-0.364;-0.074]	undetermined	125
p.Asp126Ala	P/LP	0.627296	0.328809	48	0.0950762	[-0.456;0.928]	undetermined	126
p.Asp126Asn	P/LP	0.930475	0.216262	24	-0.26882	[-0.593;0.357]	undetermined	126
p.Asp126His	VUS	0.978568	0.0870505	24	-0.306843	[-0.402;-0.154]	undetermined	126
p.Asp126Tyr	VUS	0.644282	0.0648945	16	0.0650649	[-0.114;0.343]	undetermined	126
p.Leu127Ser	P/LP	0.940267	0.0762117	48	-0.276677	[-0.375;-0.136]	undetermined	127
p.Gly128Ser	proxy_benign	0.925938	0.166798	40	-0.265044	[-0.492;0.151]	undetermined	128
p.Lys129Glu	proxy_benign	0.705979	0.0438188	24	-0.0310152	[-0.136;0.111]	undetermined	129
p.Gly130Arg	VUS	0.958231	0.0239422	48	-0.290785	[-0.327;-0.253]	undetermined	130
p.Gly130Ser	proxy_benign	1.02404	0.132573	48	-0.340355	[-0.541;-0.098]	benign.support	130
p.Gly131Arg	proxy_benign	0.991745	0.131843	48	-0.316641	[-0.489;-0.063]	undetermined	131
p.Gly131Glu	proxy_benign	0.742305	0.372764	32	-0.0786593	[-0.579;0.921]	undetermined	131
p.Asn132Lys	P/LP	0.77976	0.011232	16	-0.122538	[-0.147;-0.098]	undetermined	132
p.Asn132Ser	proxy_benign	0.93843	0.0961231	48	-0.275261	[-0.391;-0.082]	undetermined	132
p.Glu134Ala	Conflicting	0.874132	0.0269893	8	-0.220086	[-0.266;-0.166]	undetermined	134
p.Glu134Asp	proxy_benign	0.862893	0.150297	24	-0.209919	[-0.407;0.229]	undetermined	134
p.Glu134Gly	P/LP	1.05374	0.187854	32	-0.360195	[-0.654;0.000]	benign.support	134
p.Glu134Lys	P/LP	0.667661	0.320636	32	0.025805	[-0.483;0.925]	undetermined	134
p.Glu134Val	VUS	0.713822	0.125194	32	-0.0414928	[-0.292;0.471]	undetermined	134
p.Ser135Arg	proxy_benign	0.850622	0.0843182	32	-0.198207	[-0.334;-0.000]	undetermined	135
p.Ser135Asn	P/LP	0.845452	0.260469	16	-0.192866	[-0.569;0.791]	undetermined	135
p.Thr136Ile	proxy_benign	1.22869	0.189386	16	-0.461084	[-0.701;0.000]	benign.support	136
p.Lys137Gln	proxy_benign	NA	NA	NA	NA	NA	NA	137
p.Thr138Ala	Conflicting	0.557347	0.201941	32	0.246566	[-0.294;0.927]	undetermined	138
p.Thr138Ile	Conflicting	0.407905	0.174603	16	0.618454	[-0.089;0.937]	patho.support	138
p.Thr138Ser	proxy_benign	0.920082	0.189727	56	-0.260169	[-0.537;0.261]	undetermined	138
p.Gly139Glu	VUS	0.705886	0.0692944	16	-0.0308901	[-0.192;0.210]	undetermined	139
p.Gly139Val	VUS	0.80138	0.155777	40	-0.146228	[-0.381;0.405]	undetermined	139
p.Asn140Asp	proxy_benign	1.07577	0.0469159	16	-0.368739	[-0.408;-0.311]	benign.support	140
p.Asn140Lys	P/LP	1.03465	0.101388	32	-0.348264	[-0.466;-0.182]	benign.support	140
p.Ala141Gly	VUS	0.917701	0.0655059	32	-0.258174	[-0.355;-0.132]	undetermined	141
p.Ala141Pro	VUS	1.02716	0.0506544	32	-0.342729	[-0.389;-0.266]	benign.support	141
p.Ala141Thr	proxy_benign	1.0731	0.0706005	32	-0.367727	[-0.443;-0.273]	benign.support	141
p.Gly142Ala	Conflicting	0.972374	0.0824698	40	-0.301919	[-0.394;-0.155]	undetermined	142
p.Gly142Val	P/LP	0.767423	0.189533	48	-0.108642	[-0.393;0.681]	undetermined	142
p.Ser143Asn	proxy_benign	0.959186	0.0182855	16	-0.29152	[-0.319;-0.262]	undetermined	143
p.Arg144Cys	proxy_benign	0.919038	0.0185613	16	-0.259307	[-0.289;-0.228]	undetermined	144
p.Arg144Gly	proxy_benign	1.03217	0.0501279	32	-0.346452	[-0.392;-0.273]	benign.support	144
p.Arg144His	proxy_benign	0.880337	0.0275938	16	-0.225599	[-0.272;-0.172]	undetermined	144
p.Arg144Ser	proxy_benign	1.0664	0.04763	48	-0.365241	[-0.405;-0.301]	benign.support	144
p.Leu145Phe	P/LP	1.03044	0.0828402	24	-0.345205	[-0.423;-0.215]	benign.support	145
p.Leu145Ser	P/LP	0.927026	0.0879567	48	-0.265958	[-0.378;-0.090]	undetermined	145
p.Ala146Asp	P/LP	0.492667	0.0454501	16	0.414936	[0.190;0.632]	patho.support	146
p.Ala146Thr	P/LP	-0.237651	0.290011	16	0.639775	[0.000;0.898]	patho.moderate	146
p.Ala146Val	P/LP	0.775795	0.174138	24	-0.11804	[-0.387;0.551]	undetermined	146
p.Cys147Arg	P/LP	0.40249	0.150235	48	0.634115	[-0.016;0.937]	patho.moderate	147
p.Gly148Asp	P/LP	-0.153168	0.381395	16	0.651342	[0.000;0.920]	patho.moderate	148
p.Gly148Cys	P/LP	0.482112	0.020381	16	0.443458	[0.336;0.535]	patho.support	148
p.Val149Gly	P/LP	0.172554	0.0991836	48	0.836091	[0.651;0.938]	patho.moderate	149
p.Val149Ile	P/LP	0.988321	0.0994914	24	-0.314061	[-0.418;-0.141]	undetermined	149
p.Ile150Asn	P/LP	-0.0408443	0.352867	16	0.651952	[0.000;0.929]	patho.moderate	150
p.Ile150Met	P/LP	0.213598	0.18872	16	0.88876	[0.180;0.938]	patho.moderate	150
p.Ile150Ser	P/LP	0.0147678	0.298743	48	0.683769	[0.000;0.930]	patho.moderate	150
p.Ile150Thr	P/LP	0.218605	0.272873	24	0.894509	[-0.107;0.936]	patho.moderate	150
p.Ile150Val	VUS	0.935453	0.0371891	32	-0.272832	[-0.329;-0.211]	undetermined	150
p.Ile152Ser	VUS	0.473245	0.458042	32	0.465149	[-0.509;0.931]	patho.support	152
p.Ile152Thr	P/LP	1.02671	0.109849	40	-0.34238	[-0.473;-0.159]	benign.support	152
p.Ala153Thr	VUS	0.78808	0.187288	40	-0.131764	[-0.404;0.580]	undetermined	153
p.Ala153Val	proxy_benign	0.939286	0.0924774	48	-0.27592	[-0.390;-0.092]	undetermined	153
p.Gln154Arg	proxy_benign	NA	NA	NA	NA	NA	NA	154

## Sheet: ClinVar_ReferenceSet
hgvs_pro	referenceSet	Source	abundance_score	abundance_se	abundance_df	activity_score	activity_se	activity_df	pos	abundance_impact	activity_impact
p.Ala2Val	Negative	gnomAD	0.959428	0.0313651	32	0.873632	0.112725	16	2	neutral	neutral
p.Thr3Arg	Negative	gnomAD	0.99615	0.0471243	48	0.937304	0.111047	24	3	neutral	neutral
p.Val8Met	Negative	gnomAD	0.978227	0.026515	16	0.976143	0.106404	8	8	neutral	neutral
p.Lys10Asn	Negative	gnomAD	0.980631	0.0361502	32	1.02138	0.0726738	8	10	neutral	neutral
p.Lys10Gln	Negative	gnomAD	0.88589	0.0326427	16	0.956228	0.0506358	8	10	neutral	neutral
p.Gly11Ser	Negative	gnomAD	1.02436	0.0645686	72	1.0255	0.0459439	24	11	neutral	neutral
p.Asp12Asn	Negative	gnomAD	0.715424	0.0989308	16	0.967684	0.168068	16	12	neutral	neutral
p.Asp12Glu	Negative	gnomAD	1.00216	0.0471168	32	1.15507	0.168441	16	12	neutral	neutral
p.Asp12Gly	Negative	gnomAD	0.923011	0.0742288	40	0.989005	0.137143	24	12	neutral	neutral
p.Gly13Asp	Negative	gnomAD	0.959424	0.0403599	16	0.89672	0.12919	16	13	neutral	neutral
p.Gly13Ser	Negative	gnomAD	1.0156	0.084071	48	0.903834	0.0594726	24	13	neutral	neutral
p.Pro14Ser	Negative	gnomAD	NA	NA	NA	0.798276	0.999339	8	14	NA	neutral
p.Val15Ala	Negative	gnomAD	1.04242	0.1122	32	0.911913	0.09156	16	15	neutral	neutral
p.Gln16Arg	Negative	gnomAD	1.02127	0.0883343	48	1.04852	0.0973479	24	16	neutral	neutral
p.Gln16Glu	Negative	gnomAD	0.988762	0.0127261	16	1.03692	0.0610435	8	16	neutral	neutral
p.Gln16His	Negative	gnomAD	1.00366	0.0561472	32	0.918376	0.110084	8	16	neutral	neutral
p.Gly17Val	Negative	gnomAD	0.741069	0.312408	48	-0.498523	0.207588	16	17	neutral	deleterious
p.Ile18Thr	Negative	gnomAD	0.989564	0.0593056	16	1.03458	0.192451	24	18	neutral	neutral
p.Ile18Val	Negative	gnomAD	0.832016	0.101184	32	1.00008	0.155837	24	18	neutral	neutral
p.Ile19Met	Negative	gnomAD	0.774757	0.0314433	16	1.11072	0.0442997	8	19	neutral	neutral
p.Gln23Arg	Negative	gnomAD	-0.293413	0.294269	40	0.959174	0.127271	24	23	deleterious	neutral
p.Lys24Gln	Negative	gnomAD	0.909546	0.0219176	16	0.830983	0.115271	8	24	neutral	neutral
p.Glu25Gly	Negative	gnomAD	0.814572	0.177876	48	1.01389	0.184208	24	25	neutral	neutral
p.Ser26Asn	Negative	gnomAD	0.807308	0.168217	16	0.874664	0.239786	8	26	neutral	neutral
p.Gly28Arg	Negative	gnomAD	0.263117	0.216898	32	0.905545	0.18797	16	28	deleterious	neutral
p.Pro29Arg	Negative	gnomAD	0.755539	0.15143	48	1.07853	0.172611	24	29	neutral	neutral
p.Lys31Arg	Negative	gnomAD	1.10571	0.0268376	24	0.862239	0.16743	24	31	neutral	neutral
p.Lys31Met	Negative	gnomAD	0.0748203	0.299834	16	1.02445	0.128465	8	31	deleterious	neutral
p.Val32Gly	Negative	gnomAD	-0.0290216	0.225802	32	0.993629	0.0583382	16	32	deleterious	neutral
p.Val32Leu	Negative	gnomAD	0.945672	0.0799301	32	0.925597	0.117086	24	32	neutral	neutral
p.Ser35Gly	Negative	gnomAD	0.757973	0.114869	40	0.991379	0.0763376	24	35	neutral	neutral
p.Ser35Ile	Negative	gnomAD	1.08954	0.0219739	32	1.00527	0.0649325	16	35	neutral	neutral
p.Ser35Thr	Negative	gnomAD	1.08845	0.0468401	40	1.0623	0.102912	24	35	neutral	neutral
p.Glu41Lys	Negative	gnomAD	1.16308	0.0272089	8	1.12562	0.135541	8	41	neutral	neutral
p.His44Tyr	Negative	gnomAD	1.10867	0.0299673	16	0.652144	0.336554	8	44	neutral	neutral
p.Phe46Leu	Negative	gnomAD	0.935844	0.103251	48	1.00439	0.0895221	24	46	neutral	neutral
p.Phe46Val	Negative	gnomAD	0.984098	0.0784547	48	0.964424	0.0891453	20	46	neutral	neutral
p.His47Pro	Negative	gnomAD	-0.444091	0.339991	8	0.0304002	0.423858	12	47	deleterious	deleterious
p.Phe51Cys	Negative	gnomAD	1.07344	0.0550304	8	NA	NA	NA	51	neutral	NA
p.Phe51Leu	Negative	gnomAD	0.913247	0.0797999	40	0.785079	0.159798	24	51	neutral	neutral
p.Thr55Arg	Negative	gnomAD	1.0534	0.200242	24	0.743178	0.255311	24	55	neutral	neutral
p.Thr55Ile	Negative	gnomAD	0.904734	0.20474	24	0.260435	0.129133	8	55	neutral	deleterious
p.Ala56Val	Negative	gnomAD	0.915578	0.125215	40	0.942487	0.0790333	24	56	neutral	neutral
p.Cys58Ser	Negative	gnomAD	1.03296	0.0502576	24	0.214932	0.417557	16	58	neutral	deleterious
p.Ala61Glu	Negative	gnomAD	0.9911	0.0425093	32	-0.12384	0.194514	8	61	neutral	deleterious
p.Ala61Thr	Negative	gnomAD	0.839521	0.0985975	40	0.670434	0.198848	24	61	neutral	neutral
p.Ala61Val	Negative	gnomAD	0.964665	0.0497128	32	0.605438	0.189508	24	61	neutral	neutral
p.Leu68Val	Negative	gnomAD	0.797447	0.364706	32	0.632834	0.215462	16	68	neutral	neutral
p.Ser69Phe	Negative	gnomAD	1.06071	0.120651	32	1.23485	0.196654	16	69	neutral	neutral
p.Ser69Tyr	Negative	gnomAD	0.772565	0.150723	32	0.907377	0.163462	8	69	neutral	neutral
p.Gly73Ala	Negative	gnomAD	0.982941	0.181522	32	0.899671	0.118981	16	73	neutral	neutral
p.Gly73Cys	Negative	gnomAD	0.929927	0.0286153	16	0.42754	0.193817	8	73	neutral	deleterious
p.Gly74Glu	Negative	gnomAD	1.01612	0.119403	16	1.20755	0.183173	8	74	neutral	neutral
p.Asp77Asn	Negative	gnomAD	0.97786	0.0245632	16	0.945647	0.103517	8	77	neutral	neutral
p.Val88Leu	Negative	gnomAD	1.01376	0.0733726	48	1.00382	0.130725	24	88	neutral	neutral
p.Thr89Ile	Negative	gnomAD	1.09103	0.0337869	16	0.955298	0.071189	8	89	neutral	neutral
p.Asp91Asn	Negative	gnomAD	0.979034	0.259964	32	0.895559	0.230372	16	91	neutral	neutral
p.Lys92Asn	Negative	gnomAD	0.962896	0.0449768	16	1.05909	0.187357	16	92	neutral	neutral
p.Lys92Glu	Negative	gnomAD	0.809816	0.0887358	32	0.959738	0.16193	16	92	neutral	neutral
p.Asp93Gly	Negative	gnomAD	0.945765	0.0355138	32	1.1038	0.0525954	16	93	neutral	neutral
p.Asp93His	Negative	gnomAD	0.832061	0.0151924	16	0.958294	0.0743261	8	93	neutral	neutral
p.Val95Ala	Negative	gnomAD	0.775636	0.162026	32	0.919047	0.142733	16	95	neutral	neutral
p.Asp97Glu	Negative	gnomAD	1.11801	0.131975	24	0.975764	0.0598938	8	97	neutral	neutral
p.Asp97His	Negative	gnomAD	0.736776	0.0433361	16	0.8305	0.0871801	8	97	neutral	neutral
p.Val98Met	Negative	gnomAD	0.720479	0.0340128	16	0.679434	0.158621	8	98	neutral	neutral
p.Ile100Thr	Negative	gnomAD	0.954088	0.0575544	32	1.02134	0.0583196	16	100	neutral	neutral
p.Ile100Val	Negative	gnomAD	0.928495	0.0563687	32	1.04837	0.0942199	16	100	neutral	neutral
p.Ser103Phe	Negative	gnomAD	0.882579	0.0221665	16	1.17179	0.0731898	8	103	neutral	neutral
p.Ser103Thr	Negative	gnomAD	0.982796	0.0129678	16	0.836104	0.134639	16	103	neutral	neutral
p.Ile105Thr	Negative	gnomAD	0.926355	0.125628	16	0.762924	0.292673	20	105	neutral	neutral
p.Ile105Val	Negative	gnomAD	0.838894	0.0526161	24	1.00528	0.254716	20	105	neutral	neutral
p.Gly109Glu	Negative	gnomAD	-0.265566	0.455055	24	0.899641	0.110124	8	109	deleterious	neutral
p.Asp110Glu	Negative	gnomAD	1.12581	0.0645513	32	0.94286	0.0789171	8	110	neutral	neutral
p.His111Asp	Negative	gnomAD	0.814287	0.0112692	16	0.98897	0.0843309	8	111	neutral	neutral
p.Cys112Ser	Negative	gnomAD	1.00444	0.0480614	48	1.02544	0.147863	28	112	neutral	neutral
p.Gly115Asp	Negative	gnomAD	0.328422	0.402915	32	-0.233747	0.29965	12	115	deleterious	deleterious
p.His121Arg	Negative	gnomAD	0.893583	0.0658652	48	-0.241018	0.231376	24	121	neutral	deleterious
p.Glu122Gly	Negative	gnomAD	0.935445	0.0379785	48	1.03829	0.0919399	24	122	neutral	neutral
p.Asp125Glu	Negative	gnomAD	0.707541	0.0852883	32	0.137687	0.0942579	8	125	neutral	deleterious
p.Gly128Ser	Negative	gnomAD	0.925938	0.166798	40	0.867149	0.143404	32	128	neutral	neutral
p.Lys129Glu	Negative	gnomAD	0.705979	0.0438188	24	1.02314	0.173652	12	129	neutral	neutral
p.Gly130Ser	Negative	gnomAD	1.02404	0.132573	48	0.933096	0.134412	24	130	neutral	neutral
p.Gly131Arg	Negative	gnomAD	0.991745	0.131843	48	0.968439	0.229028	36	131	neutral	neutral
p.Gly131Glu	Negative	gnomAD	0.742305	0.372764	32	0.994144	0.107944	8	131	neutral	neutral
p.Asn132Ser	Negative	gnomAD	0.93843	0.0961231	48	1.04657	0.0818785	24	132	neutral	neutral
p.Glu134Asp	Negative	gnomAD	0.862893	0.150297	24	0.905433	0.166551	8	134	neutral	neutral
p.Ser135Arg	Negative	gnomAD	0.850622	0.0843182	32	-0.259736	0.277472	16	135	neutral	deleterious
p.Thr136Ile	Negative	gnomAD	1.22869	0.189386	16	0.974976	0.221782	12	136	neutral	neutral
p.Lys137Gln	Negative	gnomAD	NA	NA	NA	0.803811	0.190727	8	137	NA	neutral
p.Thr138Ser	Negative	gnomAD	0.920082	0.189727	56	0.856473	0.217196	24	138	neutral	neutral
p.Asn140Asp	Negative	gnomAD	1.07577	0.0469159	16	0.938325	0.0602411	8	140	neutral	neutral
p.Ala141Thr	Negative	gnomAD	1.0731	0.0706005	32	0.699807	0.190355	16	141	neutral	neutral
p.Ser143Asn	Negative	gnomAD	0.959186	0.0182855	16	0.96983	0.0673405	8	143	neutral	neutral
p.Arg144Cys	Negative	gnomAD	0.919038	0.0185613	16	NA	NA	NA	144	neutral	NA
p.Arg144Gly	Negative	gnomAD	1.03217	0.050128	32	0.112649	0.274725	16	144	neutral	deleterious
p.Arg144His	Negative	gnomAD	0.880337	0.0275937	16	NA	NA	NA	144	neutral	NA
p.Arg144Ser	Negative	gnomAD	1.0664	0.04763	48	-0.226152	0.377991	24	144	neutral	deleterious
p.Ala153Val	Negative	gnomAD	0.939286	0.0924774	48	0.890488	0.118656	8	153	neutral	neutral
p.Gln154Arg	Negative	gnomAD	NA	NA	NA	NA	NA	NA	NA	NA	NA
p.Lys4Glu	Positive	ClinVar	0.904872	0.0729936	16	1.01071	0.17641	8	4	neutral	neutral
p.Ala5Ser	Positive	ClinVar	0.552037	0.316492	64	1.02769	0.0785004	24	5	neutral	neutral
p.Ala5Thr	Positive	ClinVar	-0.187735	0.225797	32	0.946963	0.114142	16	5	deleterious	neutral
p.Ala5Val	Positive	ClinVar	-0.465619	0.238155	48	1.04231	0.112434	24	5	deleterious	neutral
p.Val15Leu	Positive	ClinVar	0.852465	0.0929741	48	0.996936	0.11046	24	15	neutral	neutral
p.Val15Met	Positive	ClinVar	-0.272829	0.304982	16	0.946076	0.0739096	8	15	deleterious	neutral
p.Gly17Ala	Positive	ClinVar	-0.202562	0.345382	40	0.933365	0.0860377	16	17	deleterious	neutral
p.Gln23Leu	Positive	ClinVar	-0.504894	0.273703	48	1.16246	0.124739	24	23	deleterious	neutral
p.Gly38Arg	Positive	ClinVar	0.47118	0.33696	80	0.829645	0.0824147	24	38	deleterious	neutral
p.Leu39Val	Positive	ClinVar	0.422469	0.232357	24	0.913764	0.0865998	16	39	deleterious	neutral
p.Gly42Asp	Positive	ClinVar	-0.301212	0.224431	16	0.760188	0.0927025	8	42	deleterious	neutral
p.Gly42Ser	Positive	ClinVar	0.433516	0.435796	48	0.837196	0.197535	32	42	deleterious	neutral
p.His44Arg	Positive	ClinVar	-0.270742	0.266266	32	0.696257	0.345045	24	44	deleterious	neutral
p.His47Arg	Positive	ClinVar	0.964292	0.0345506	32	0.151407	0.276838	12	47	neutral	deleterious
p.His49Arg	Positive	ClinVar	0.800476	0.606784	16	-0.233414	0.304833	4	49	neutral	deleterious
p.Asn66Ser	Positive	ClinVar	0.844536	0.110263	48	1.02557	0.103354	24	66	neutral	neutral
p.Gly73Ser	Positive	ClinVar	0.613688	0.147332	16	0.842005	0.188335	24	73	neutral	neutral
p.Asp77Tyr	Positive	ClinVar	0.851211	0.20974	16	0.899757	0.112971	8	77	neutral	neutral
p.Asp77Val	Positive	ClinVar	0.919399	0.0610909	32	1.08919	0.0837013	16	77	neutral	neutral
p.Gly86Ser	Positive	ClinVar	-0.273859	0.309393	48	0.787418	0.120082	32	86	deleterious	neutral
p.Asn87Ser	Positive	ClinVar	0.854025	0.054094	48	0.912283	0.0595648	24	87	neutral	neutral
p.Val88Ala	Positive	ClinVar	0.66895	0.193887	32	1.11683	0.129989	16	88	neutral	neutral
p.Val88Met	Positive	ClinVar	0.797125	0.160513	16	0.80916	0.150409	8	88	neutral	neutral
p.Ala90Val	Positive	ClinVar	0.814067	0.0271007	32	0.947996	0.0804031	16	90	neutral	neutral
p.Gly94Arg	Positive	ClinVar	-0.329781	0.299359	48	0.928321	0.0771928	24	94	deleterious	neutral
p.Glu101Gly	Positive	ClinVar	0.411377	0.292998	48	0.971108	0.169853	24	101	deleterious	neutral
p.Glu101Lys	Positive	ClinVar	0.961108	0.0565666	16	1.01086	0.0721353	8	101	neutral	neutral
p.Ser106Leu	Positive	ClinVar	0.507511	0.32244	32	0.90378	0.195903	32	106	neutral	neutral
p.Leu107Val	Positive	ClinVar	-0.284307	0.32842	8	1.03107	0.205058	16	107	deleterious	neutral
p.Ile114Thr	Positive	ClinVar	0.321542	0.251717	32	0.95627	0.108857	16	114	deleterious	neutral
p.Arg116Gly	Positive	ClinVar	0.332919	0.214093	48	-0.821504	0.19589	16	116	deleterious	deleterious
p.Val120Leu	Positive	ClinVar	0.969934	0.0963525	64	0.998587	0.116102	28	120	neutral	neutral
p.Asp125Gly	Positive	ClinVar	0.909377	0.0130091	32	-0.249314	0.150851	16	125	neutral	deleterious
p.Asp125Val	Positive	ClinVar	0.900582	0.0827945	32	-0.232351	0.240864	16	125	neutral	deleterious
p.Asn140Lys	Positive	ClinVar	1.03465	0.101388	32	0.862193	0.192276	16	140	neutral	neutral
p.Leu145Phe	Positive	ClinVar	1.03044	0.0828402	24	0.692859	0.326276	8	145	neutral	neutral
p.Leu145Ser	Positive	ClinVar	0.927026	0.0879567	48	0.933968	0.0783946	24	145	neutral	neutral
p.Gly148Asp	Positive	ClinVar	-0.153168	0.381395	16	0.746517	0.0651536	8	148	deleterious	neutral
p.Val149Gly	Positive	ClinVar	0.172554	0.0991836	48	0.638382	0.150361	20	149	deleterious	neutral
p.Val149Ile	Positive	ClinVar	0.988321	0.0994914	24	1.00428	0.0833384	16	149	neutral	neutral
p.Ile150Thr	Positive	ClinVar	0.218605	0.272873	24	0.80322	0.208336	16	150	deleterious	neutral

## Sheet: Labcorp_ReferenceSet
hgvs_pro	referenceSet	Source	abundance_score	abundance_se	abundance_df	activity_score	activity_se	activity_df	pos	abundance_impact	activity_impact	evidence_weight_based_on_abundance_LLRp_and_LabCorp_as_RefSet
p.Ala141Thr	Negative	gnomAD	1.0731	0.0706005	32	0.699807	0.190355	16	141	neutral	neutral	benign.support
p.Ala153Val	Negative	gnomAD	0.939286	0.0924774	48	0.890488	0.118656	8	153	neutral	neutral	undetermined
p.Ala2Val	Negative	gnomAD	0.959428	0.0313651	32	0.873632	0.112725	16	2	neutral	neutral	undetermined
p.Ala56Val	Negative	gnomAD	0.915578	0.125215	40	0.942487	0.0790333	24	56	neutral	neutral	undetermined
p.Ala61Glu	Negative	gnomAD	0.9911	0.0425093	32	-0.12384	0.194514	8	61	neutral	deleterious	undetermined
p.Ala61Thr	Negative	gnomAD	0.839521	0.0985975	40	0.670434	0.198848	24	61	neutral	neutral	undetermined
p.Ala61Val	Negative	gnomAD	0.964665	0.0497128	32	0.605438	0.189508	24	61	neutral	neutral	undetermined
p.Arg144Cys	Negative	gnomAD	0.919038	0.0185613	16	NA	NA	NA	144	neutral	NA	undetermined
p.Arg144Gly	Negative	gnomAD	1.03217	0.050128	32	0.112649	0.274725	16	144	neutral	deleterious	benign.support
p.Arg144His	Negative	gnomAD	0.880337	0.0275937	16	NA	NA	NA	144	neutral	NA	undetermined
p.Arg144Ser	Negative	gnomAD	1.0664	0.04763	48	-0.226152	0.377991	24	144	neutral	deleterious	benign.support
p.Asn132Ser	Negative	gnomAD	0.93843	0.0961231	48	1.04657	0.0818785	24	132	neutral	neutral	undetermined
p.Asn140Asp	Negative	gnomAD	1.07577	0.0469159	16	0.938325	0.0602411	8	140	neutral	neutral	benign.support
p.Asn20Ser	Negative	Labcorp	0.935167	0.0520357	16	0.883661	0.142923	24	20	neutral	neutral	undetermined
p.Asp110Glu	Negative	gnomAD	1.12581	0.0645513	32	0.94286	0.0789171	8	110	neutral	neutral	benign.support
p.Asp125Glu	Negative	gnomAD	0.707541	0.0852883	32	0.137687	0.0942579	8	125	neutral	deleterious	undetermined
p.Asp12Asn	Negative	gnomAD	0.715424	0.0989308	16	0.967684	0.168068	16	12	neutral	neutral	undetermined
p.Asp12Glu	Negative	gnomAD	1.00216	0.0471168	32	1.15507	0.168441	16	12	neutral	neutral	benign.support
p.Asp12Gly	Negative	gnomAD	0.923011	0.0742288	40	0.989005	0.137143	24	12	neutral	neutral	undetermined
p.Asp77Asn	Negative	gnomAD	0.97786	0.0245632	16	0.945647	0.103517	8	77	neutral	neutral	undetermined
p.Asp91Asn	Negative	gnomAD	0.979034	0.259964	32	0.895559	0.230372	16	91	neutral	neutral	undetermined
p.Asp93Gly	Negative	gnomAD	0.945765	0.0355138	32	1.1038	0.0525954	16	93	neutral	neutral	undetermined
p.Asp93His	Negative	gnomAD	0.832061	0.0151924	16	0.958294	0.0743261	8	93	neutral	neutral	undetermined
p.Asp97Glu	Negative	gnomAD	1.11801	0.131975	24	0.975764	0.0598938	8	97	neutral	neutral	benign.support
p.Asp97His	Negative	gnomAD	0.736776	0.0433361	16	0.8305	0.0871801	8	97	neutral	neutral	undetermined
p.Cys112Ser	Negative	gnomAD	1.00444	0.0480614	48	1.02544	0.147863	28	112	neutral	neutral	benign.support
p.Cys58Ser	Negative	gnomAD	1.03296	0.0502576	24	0.214932	0.417557	16	58	neutral	deleterious	benign.support
p.Gln154Arg	Negative	gnomAD	NA	NA	NA	NA	NA	NA	NA	NA	NA	NA
p.Gln16Arg	Negative	gnomAD	1.02127	0.0883343	48	1.04852	0.0973479	24	16	neutral	neutral	benign.support
p.Gln16Glu	Negative	gnomAD	0.988762	0.0127261	16	1.03692	0.0610435	8	16	neutral	neutral	undetermined
p.Gln16His	Negative	gnomAD	1.00366	0.0561472	32	0.918376	0.110084	8	16	neutral	neutral	benign.support
p.Gln23Arg	Negative	gnomAD	-0.293413	0.294269	40	0.959174	0.127271	24	23	deleterious	neutral	patho.support
p.Glu122Gly	Negative	gnomAD	0.935445	0.0379785	48	1.03829	0.0919399	24	122	neutral	neutral	undetermined
p.Glu134Asp	Negative	gnomAD	0.862893	0.150297	24	0.905433	0.166551	8	134	neutral	neutral	undetermined
p.Glu25Gly	Negative	gnomAD	0.814572	0.177876	48	1.01389	0.184208	24	25	neutral	neutral	undetermined
p.Glu41Lys	Negative	gnomAD	1.16308	0.0272089	8	1.12562	0.135541	8	41	neutral	neutral	benign.support
p.Gly109Glu	Negative	gnomAD	-0.265566	0.455055	24	0.899641	0.110124	8	109	deleterious	neutral	patho.support
p.Gly115Asp	Negative	gnomAD	0.328422	0.402915	32	-0.233747	0.29965	12	115	deleterious	deleterious	patho.moderate
p.Gly11Ser	Negative	gnomAD	1.02436	0.0645686	72	1.0255	0.0459439	24	11	neutral	neutral	benign.support
p.Gly128Ser	Negative	gnomAD	0.925938	0.166798	40	0.867149	0.143404	32	128	neutral	neutral	undetermined
p.Gly130Ser	Negative	gnomAD	1.02404	0.132573	48	0.933096	0.134412	24	130	neutral	neutral	benign.support
p.Gly131Arg	Negative	gnomAD	0.991745	0.131843	48	0.968439	0.229028	36	131	neutral	neutral	undetermined
p.Gly131Glu	Negative	gnomAD	0.742305	0.372764	32	0.994144	0.107944	8	131	neutral	neutral	undetermined
p.Gly13Asp	Negative	gnomAD	0.959424	0.0403599	16	0.89672	0.12919	16	13	neutral	neutral	undetermined
p.Gly13Ser	Negative	gnomAD	1.0156	0.084071	48	0.903834	0.0594726	24	13	neutral	neutral	benign.support
p.Gly17Val	Negative	gnomAD	0.741069	0.312408	48	-0.498523	0.207588	16	17	neutral	deleterious	undetermined
p.Gly28Arg	Negative	gnomAD	0.263117	0.216898	32	0.905545	0.18797	16	28	deleterious	neutral	patho.moderate
p.Gly73Ala	Negative	gnomAD	0.982941	0.181522	32	0.899671	0.118981	16	73	neutral	neutral	undetermined
p.Gly73Cys	Negative	gnomAD	0.929927	0.0286153	16	0.42754	0.193817	8	73	neutral	deleterious	undetermined
p.Gly74Glu	Negative	gnomAD	1.01612	0.119403	16	1.20755	0.183173	8	74	neutral	neutral	benign.support
p.His111Asp	Negative	gnomAD	0.814287	0.0112692	16	0.98897	0.0843309	8	111	neutral	neutral	undetermined
p.His121Arg	Negative	gnomAD	0.893583	0.0658652	48	-0.241018	0.231376	24	121	neutral	deleterious	undetermined
p.His44Tyr	Negative	gnomAD	1.10867	0.0299673	16	0.652144	0.336554	8	44	neutral	neutral	benign.support
p.His47Pro	Negative	gnomAD	-0.444091	0.339991	8	0.0304002	0.423858	12	47	deleterious	deleterious	patho.support
p.Ile100Thr	Negative	gnomAD	0.954088	0.0575544	32	1.02134	0.0583196	16	100	neutral	neutral	undetermined
p.Ile100Val	Negative	gnomAD	0.928495	0.0563687	32	1.04837	0.0942199	16	100	neutral	neutral	undetermined
p.Ile105Thr	Negative	gnomAD	0.926355	0.125628	16	0.762924	0.292673	20	105	neutral	neutral	undetermined
p.Ile105Val	Negative	gnomAD	0.838894	0.0526161	24	1.00528	0.254716	20	105	neutral	neutral	undetermined
p.Ile18Thr	Negative	gnomAD	0.989564	0.0593056	16	1.03458	0.192451	24	18	neutral	neutral	undetermined
p.Ile18Val	Negative	gnomAD	0.832016	0.101184	32	1.00008	0.155837	24	18	neutral	neutral	undetermined
p.Ile19Met	Negative	gnomAD	0.774757	0.0314433	16	1.11072	0.0442997	8	19	neutral	neutral	undetermined
p.Leu68Val	Negative	gnomAD	0.797447	0.364706	32	0.632834	0.215462	16	68	neutral	neutral	undetermined
p.Lys10Asn	Negative	gnomAD	0.980631	0.0361502	32	1.02138	0.0726738	8	10	neutral	neutral	undetermined
p.Lys10Gln	Negative	gnomAD	0.88589	0.0326427	16	0.956228	0.0506358	8	10	neutral	neutral	undetermined
p.Lys129Glu	Negative	gnomAD	0.705979	0.0438188	24	1.02314	0.173652	12	129	neutral	neutral	undetermined
p.Lys137Gln	Negative	gnomAD	NA	NA	NA	0.803811	0.190727	8	137	NA	neutral	NA
p.Lys24Gln	Negative	gnomAD	0.909546	0.0219176	16	0.830983	0.115271	8	24	neutral	neutral	undetermined
p.Lys31Arg	Negative	gnomAD	1.10571	0.0268376	24	0.862239	0.16743	24	31	neutral	neutral	benign.support
p.Lys31Met	Negative	gnomAD	0.0748203	0.299834	16	1.02445	0.128465	8	31	deleterious	neutral	patho.moderate
p.Lys92Asn	Negative	gnomAD	0.962896	0.0449768	16	1.05909	0.187357	16	92	neutral	neutral	undetermined
p.Lys92Glu	Negative	gnomAD	0.809816	0.0887358	32	0.959738	0.16193	16	92	neutral	neutral	undetermined
p.Phe46Leu	Negative	gnomAD	0.935844	0.103251	48	1.00439	0.0895221	24	46	neutral	neutral	undetermined
p.Phe46Val	Negative	gnomAD	0.984098	0.0784547	48	0.964424	0.0891453	20	46	neutral	neutral	undetermined
p.Phe51Cys	Negative	gnomAD	1.07344	0.0550304	8	NA	NA	NA	51	neutral	NA	benign.support
p.Phe51Leu	Negative	gnomAD	0.913247	0.0797999	40	0.785079	0.159798	24	51	neutral	neutral	undetermined
p.Pro14Ser	Negative	gnomAD	NA	NA	NA	0.798276	0.999339	8	14	NA	neutral	NA
p.Pro29Arg	Negative	gnomAD	0.755539	0.15143	48	1.07853	0.172611	24	29	neutral	neutral	undetermined
p.Ser103Phe	Negative	gnomAD	0.882579	0.0221665	16	1.17179	0.0731898	8	103	neutral	neutral	undetermined
p.Ser103Thr	Negative	gnomAD	0.982796	0.0129678	16	0.836104	0.134639	16	103	neutral	neutral	undetermined
p.Ser135Arg	Negative	gnomAD	0.850622	0.0843182	32	-0.259736	0.277472	16	135	neutral	deleterious	undetermined
p.Ser143Asn	Negative	gnomAD	0.959186	0.0182855	16	0.96983	0.0673405	8	143	neutral	neutral	undetermined
p.Ser26Asn	Negative	gnomAD	0.807308	0.168217	16	0.874664	0.239786	8	26	neutral	neutral	undetermined
p.Ser35Gly	Negative	gnomAD	0.757973	0.114869	40	0.991379	0.0763376	24	35	neutral	neutral	undetermined
p.Ser35Ile	Negative	gnomAD	1.08954	0.0219739	32	1.00527	0.0649325	16	35	neutral	neutral	benign.support
p.Ser35Thr	Negative	gnomAD	1.08845	0.0468401	40	1.0623	0.102912	24	35	neutral	neutral	benign.support
p.Ser69Phe	Negative	gnomAD	1.06071	0.120651	32	1.23485	0.196654	16	69	neutral	neutral	benign.support
p.Ser69Tyr	Negative	gnomAD	0.772565	0.150723	32	0.907377	0.163462	8	69	neutral	neutral	undetermined
p.Thr136Ile	Negative	gnomAD	1.22869	0.189386	16	0.974976	0.221782	12	136	neutral	neutral	benign.support
p.Thr138Ser	Negative	gnomAD	0.920082	0.189727	56	0.856473	0.217196	24	138	neutral	neutral	undetermined
p.Thr3Arg	Negative	gnomAD	0.99615	0.0471243	48	0.937304	0.111047	24	3	neutral	neutral	benign.support
p.Thr55Arg	Negative	gnomAD	1.0534	0.200242	24	0.743178	0.255311	24	55	neutral	neutral	benign.support
p.Thr55Ile	Negative	gnomAD	0.904734	0.20474	24	0.260435	0.129133	8	55	neutral	deleterious	undetermined
p.Thr89Ile	Negative	gnomAD	1.09103	0.0337869	16	0.955298	0.071189	8	89	neutral	neutral	benign.support
p.Val15Ala	Negative	gnomAD	1.04242	0.1122	32	0.911913	0.09156	16	15	neutral	neutral	benign.support
p.Val32Gly	Negative	gnomAD	-0.0290216	0.225802	32	0.993629	0.0583382	16	32	deleterious	neutral	patho.moderate
p.Val32Leu	Negative	gnomAD	0.945672	0.0799301	32	0.925597	0.117086	24	32	neutral	neutral	undetermined
p.Val88Leu	Negative	gnomAD	1.01376	0.0733726	48	1.00382	0.130725	24	88	neutral	neutral	benign.support
p.Val8Met	Negative	gnomAD	0.978227	0.026515	16	0.976143	0.106404	8	8	neutral	neutral	undetermined
p.Val95Ala	Negative	gnomAD	0.775636	0.162026	32	0.919047	0.142733	16	95	neutral	neutral	undetermined
p.Val98Met	Negative	gnomAD	0.720479	0.0340128	16	0.679434	0.158621	8	98	neutral	neutral	undetermined
p.Ala146Thr	Positive	Labcorp	-0.237651	0.290011	16	0.804735	0.166733	16	146	deleterious	neutral	patho.moderate
p.Ala146Val	Positive	Labcorp	0.775795	0.174138	24	0.719644	0.160734	16	146	neutral	neutral	undetermined
p.Ala5Ser	Positive	Labcorp	0.552037	0.316492	64	1.02769	0.0785004	24	5	neutral	neutral	undetermined
p.Ala5Thr	Positive	Labcorp	-0.187735	0.225797	32	0.946963	0.114142	16	5	deleterious	neutral	patho.moderate
p.Ala5Val	Positive	Labcorp	-0.465619	0.238155	48	1.04231	0.112434	24	5	deleterious	neutral	patho.support
p.Ala90Thr	Positive	Labcorp	0.604959	0.307797	32	0.918079	0.0786811	16	90	neutral	neutral	undetermined
p.Ala90Val	Positive	Labcorp	0.814067	0.0271007	32	0.947996	0.0804031	16	90	neutral	neutral	undetermined
p.Ala96Thr	Positive	Labcorp	0.604027	0.368491	40	0.823284	0.16863	24	96	neutral	neutral	undetermined
p.Arg116Cys	Positive	Labcorp	0.969718	0.0252527	32	-0.396085	0.313935	16	116	neutral	deleterious	undetermined
p.Arg116Gly	Positive	Labcorp	0.332919	0.214093	48	-0.821504	0.19589	16	116	deleterious	deleterious	patho.moderate
p.Arg116His	Positive	Labcorp	0.868264	0.0323613	32	-0.248471	0.180424	16	116	neutral	deleterious	undetermined
p.Asn140Lys	Positive	Labcorp	1.03465	0.101388	32	0.862193	0.192276	16	140	neutral	neutral	benign.support
p.Asn66Ser	Positive	Labcorp	0.844536	0.110263	48	1.02557	0.103354	24	66	neutral	neutral	undetermined
p.Asn87Ser	Positive	Labcorp	0.854025	0.054094	48	0.912283	0.0595648	24	87	neutral	neutral	undetermined
p.Asp102Asn	Positive	Labcorp	0.709021	0.0796644	16	1.03343	0.127054	8	102	neutral	neutral	undetermined
p.Asp102His	Positive	Labcorp	0.528654	0.0911869	16	0.7954	0.104743	8	102	neutral	neutral	patho.support
p.Asp125Gly	Positive	Labcorp	0.909377	0.0130091	32	-0.249314	0.150851	16	125	neutral	deleterious	undetermined
p.Asp125Val	Positive	Labcorp	0.900582	0.0827945	32	-0.232351	0.240864	16	125	neutral	deleterious	undetermined
p.Asp77Tyr	Positive	Labcorp	0.851211	0.20974	16	0.899757	0.112971	8	77	neutral	neutral	undetermined
p.Asp77Val	Positive	Labcorp	0.919399	0.0610909	32	1.08919	0.0837013	16	77	neutral	neutral	undetermined
p.Cys112Tyr	Positive	Labcorp	-0.0969421	0.210586	16	0.987763	0.177	16	112	deleterious	neutral	patho.moderate
p.Cys147Arg	Positive	Labcorp	0.40249	0.150235	48	0.608005	0.0858157	8	147	deleterious	neutral	patho.moderate
p.Cys7Gly	Positive	Labcorp	0.0256828	0.193271	32	0.921634	0.152162	16	7	deleterious	neutral	patho.moderate
p.Cys7Ser	Positive	Labcorp	0.892391	0.0823893	64	1.08045	0.0790176	24	7	neutral	neutral	undetermined
p.Gln23His	Positive	Labcorp	0.8689	0.0494763	32	0.693497	1.36738	4	23	neutral	neutral	undetermined
p.Gln23Pro	Positive	Labcorp	0.349349	0.236462	32	0.996438	0.125609	16	23	deleterious	neutral	patho.moderate
p.Glu101Gly	Positive	Labcorp	0.411377	0.292998	48	0.971108	0.169853	24	101	deleterious	neutral	patho.support
p.Glu101Lys	Positive	Labcorp	0.961108	0.0565666	16	1.01086	0.0721353	8	101	neutral	neutral	undetermined
p.Glu134Ala	Positive	Labcorp	0.874132	0.0269893	8	0.938557	0.163487	16	134	neutral	neutral	undetermined
p.Glu134Gly	Positive	Labcorp	1.05374	0.187854	32	0.913044	0.202567	20	134	neutral	neutral	benign.support
p.Gly115Ala	Positive	Labcorp	-0.0389668	0.33876	32	0.848364	0.0763739	16	115	deleterious	neutral	patho.moderate
p.Gly115Ser	Positive	Labcorp	0.491235	0.48846	64	0.501833	0.251225	28	115	deleterious	neutral	patho.support
p.Gly13Arg	Positive	Labcorp	0.811311	0.102664	48	0.891598	0.0934932	24	13	neutral	neutral	undetermined
p.Gly142Ala	Positive	Labcorp	0.972374	0.0824698	40	0.955738	0.0847568	16	142	neutral	neutral	undetermined
p.Gly142Val	Positive	Labcorp	0.767423	0.189533	48	-0.0494594	0.212588	16	142	neutral	deleterious	undetermined
p.Gly148Asp	Positive	Labcorp	-0.153168	0.381395	16	0.746517	0.0651536	8	148	deleterious	neutral	patho.moderate
p.Gly148Cys	Positive	Labcorp	0.482112	0.020381	16	0.781381	0.0566984	8	148	deleterious	neutral	patho.support
p.Gly17Ala	Positive	Labcorp	-0.202562	0.345382	40	0.933365	0.0860377	16	17	deleterious	neutral	patho.moderate
p.Gly17Cys	Positive	Labcorp	0.964506	0.279505	32	0.910014	0.0649017	8	17	neutral	neutral	undetermined
p.Gly38Arg	Positive	Labcorp	0.47118	0.33696	80	0.829645	0.0824147	24	38	deleterious	neutral	patho.support
p.Gly42Asp	Positive	Labcorp	-0.301212	0.224431	16	0.760188	0.0927025	8	42	deleterious	neutral	patho.support
p.Gly42Ser	Positive	Labcorp	0.433516	0.435796	48	0.837196	0.197535	32	42	deleterious	neutral	patho.support
p.Gly73Ser	Positive	Labcorp	0.613688	0.147332	16	0.842005	0.188335	24	73	neutral	neutral	undetermined
p.Gly86Arg	Positive	Labcorp	0.039924	0.494195	64	-0.037858	0.179637	32	86	deleterious	deleterious	patho.moderate
p.Gly86Ser	Positive	Labcorp	-0.273859	0.309393	48	0.787418	0.120082	32	86	deleterious	neutral	patho.support
p.Gly94Ala	Positive	Labcorp	0.299157	0.18298	32	0.913756	0.109472	16	94	deleterious	neutral	patho.moderate
p.Gly94Arg	Positive	Labcorp	-0.329781	0.299359	48	0.928321	0.0771928	24	94	deleterious	neutral	patho.support
p.Gly94Asp	Positive	Labcorp	0.464591	0.0738634	16	1.00775	0.0618344	8	94	deleterious	neutral	patho.support
p.Gly94Cys	Positive	Labcorp	0.607985	0.0527403	16	0.999221	0.0761317	8	94	neutral	neutral	undetermined
p.Gly94Ser	Positive	Labcorp	0.399177	0.21146	48	0.930921	0.116841	24	94	deleterious	neutral	patho.moderate
p.His44Arg	Positive	Labcorp	-0.270742	0.266266	32	0.696257	0.345045	24	44	deleterious	neutral	patho.support
p.His47Arg	Positive	Labcorp	0.964292	0.0345506	32	0.151407	0.276838	12	47	neutral	deleterious	undetermined
p.His49Arg	Positive	Labcorp	0.800476	0.606784	16	-0.233414	0.304833	4	49	neutral	deleterious	undetermined
p.His81Arg	Positive	Labcorp	0.597847	0.325672	32	0.0336637	0.2258	8	81	neutral	deleterious	undetermined
p.His81Tyr	Positive	Labcorp	NA	NA	NA	0.748147	1.26965	8	81	NA	neutral	NA
p.Ile113Thr	Positive	Labcorp	0.532581	0.399667	48	0.962083	0.159538	24	113	neutral	neutral	undetermined
p.Ile114Met	Positive	Labcorp	0.683726	0.0334669	16	0.961335	0.0515545	8	114	neutral	neutral	undetermined
p.Ile114Thr	Positive	Labcorp	0.321542	0.251717	32	0.95627	0.108857	16	114	deleterious	neutral	patho.moderate
p.Ile150Thr	Positive	Labcorp	0.218605	0.272873	24	0.80322	0.208336	16	150	deleterious	neutral	patho.moderate
p.Leu107Phe	Positive	Labcorp	0.250169	0.485818	32	0.93548	0.0800034	8	107	deleterious	neutral	patho.moderate
p.Leu107Val	Positive	Labcorp	-0.284307	0.32842	8	1.03107	0.205058	16	107	deleterious	neutral	patho.support
p.Leu118Val	Positive	Labcorp	0.857383	0.0901266	32	1.03966	0.0795676	16	118	neutral	neutral	undetermined
p.Leu127Ser	Positive	Labcorp	0.940267	0.0762117	48	0.868444	0.133625	24	127	neutral	neutral	undetermined
p.Leu145Phe	Positive	Labcorp	1.03044	0.0828402	24	0.692859	0.326276	8	145	neutral	neutral	benign.support
p.Leu145Ser	Positive	Labcorp	0.927026	0.0879567	48	0.933968	0.0783946	24	145	neutral	neutral	undetermined
p.Leu39Gln	Positive	Labcorp	0.582281	0.134181	16	1.06727	0.0852714	8	39	neutral	neutral	undetermined
p.Leu39Val	Positive	Labcorp	0.422469	0.232357	24	0.913764	0.0865998	16	39	deleterious	neutral	patho.support
p.Leu85Phe	Positive	Labcorp	0.593063	0.0378283	16	1.01677	0.0733791	8	85	neutral	neutral	undetermined
p.Lys4Glu	Positive	Labcorp	0.904872	0.0729936	16	1.01071	0.17641	8	4	neutral	neutral	undetermined
p.Phe21Cys	Positive	Labcorp	0.0843464	0.333776	8	0.604986	0.115748	8	21	deleterious	neutral	patho.moderate
p.Phe21Leu	Positive	Labcorp	0.840829	0.227261	48	0.884118	0.208075	24	21	neutral	neutral	undetermined
p.Phe65Leu	Positive	Labcorp	0.95769	0.0301952	48	1.04604	0.0604187	24	65	neutral	neutral	undetermined
p.Ser106Leu	Positive	Labcorp	0.507511	0.32244	32	0.90378	0.195903	32	106	neutral	neutral	patho.support
p.Thr138Ala	Positive	Labcorp	0.557347	0.201941	32	0.781886	0.162431	24	138	neutral	neutral	undetermined
p.Thr138Ile	Positive	Labcorp	0.407905	0.174603	16	0.52832	0.174386	12	138	deleterious	neutral	patho.support
p.Val120Leu	Positive	Labcorp	0.969934	0.0963525	64	0.998587	0.116102	28	120	neutral	neutral	undetermined
p.Val149Gly	Positive	Labcorp	0.172554	0.0991836	48	0.638382	0.150361	20	149	deleterious	neutral	patho.moderate
p.Val149Ile	Positive	Labcorp	0.988321	0.0994914	24	1.00428	0.0833384	16	149	neutral	neutral	undetermined
p.Val15Gly	Positive	Labcorp	0.590124	0.0828014	32	1.03678	0.0566098	16	15	neutral	neutral	undetermined
p.Val15Leu	Positive	Labcorp	0.852465	0.0929741	48	0.996936	0.11046	24	15	neutral	neutral	undetermined
p.Val15Met	Positive	Labcorp	-0.272829	0.304982	16	0.946076	0.0739096	8	15	deleterious	neutral	patho.support
p.Val48Ala	Positive	Labcorp	-0.144784	0.281362	32	0.932903	0.158723	16	48	deleterious	neutral	patho.moderate
p.Val88Ala	Positive	Labcorp	0.66895	0.193887	32	1.11683	0.129989	16	88	neutral	neutral	undetermined
p.Val88Met	Positive	Labcorp	0.797125	0.160513	16	0.80916	0.150409	8	88	neutral	neutral	undetermined

## Sheet: QuadrantID_aminoacidlevel
hgvs_pro	abundance	abundance_se	activity	activity_se	quadrant	pos	associated
p.Ala2Arg	0.561784	0.282444	0.930929	0.148155	neutral_in_both_maps	2	NA
p.Ala2Asp	0.806507	0.0239742	0.534655	0.154941	neutral_in_both_maps	2	NA
p.Ala2Cys	0.739338	0.0753031	1.00917	0.0762374	neutral_in_both_maps	2	NA
p.Ala2Gln	0.0816976	0.325588	0.99667	0.0562179	deleterious_in_abundance_map	2	NA
p.Ala2Glu	1.13363	0.0174517	1.00726	0.225589	neutral_in_both_maps	2	NA
p.Ala2Gly	0.909041	0.0624291	1.05068	0.0795306	neutral_in_both_maps	2	NA
p.Ala2His	1.00001	0.0263556	0.836543	0.213246	neutral_in_both_maps	2	NA
p.Ala2Ile	0.880099	0.0239145	0.87158	0.125304	neutral_in_both_maps	2	NA
p.Ala2Leu	0.558191	0.150914	0.971305	0.0970933	neutral_in_both_maps	2	NA
p.Ala2Met	0.873094	0.145458	0.942067	0.0916285	neutral_in_both_maps	2	NA
p.Ala2Phe	0.865347	0.0328095	0.945576	0.105191	neutral_in_both_maps	2	NA
p.Ala2Pro	1.14779	0.0612743	0.713419	0.233927	neutral_in_both_maps	2	NA
p.Ala2Ser	0.96105	0.0834481	1.07461	0.151193	neutral_in_both_maps	2	NA
p.Ala2Thr	1.02713	0.0478878	0.929882	0.112137	neutral_in_both_maps	2	NA
p.Ala2Trp	0.583497	0.174874	0.766964	0.137063	neutral_in_both_maps	2	NA
p.Ala2Tyr	0.0975152	0.227736	0.854787	0.233929	deleterious_in_abundance_map	2	NA
p.Ala2Val	0.959428	0.0313651	0.873632	0.112725	neutral_in_both_maps	2	NA
p.Thr3Ala	0.979977	0.0679754	-0.312289	0.187121	deleterious_in_activity_map	3	NA
p.Thr3Arg	0.99615	0.0471243	0.937304	0.111047	neutral_in_both_maps	3	NA
p.Thr3Asn	0.627407	0.144253	1.05522	0.0888773	neutral_in_both_maps	3	NA
p.Thr3Asp	0.908686	0.0243245	1.09371	0.135236	neutral_in_both_maps	3	NA
p.Thr3Cys	1.03624	0.042463	0.924803	0.0572938	neutral_in_both_maps	3	NA
p.Thr3Gln	0.659479	0.142668	0.847418	0.0976288	neutral_in_both_maps	3	NA
p.Thr3Glu	0.0689743	0.334951	0.902969	0.102067	deleterious_in_abundance_map	3	NA
p.Thr3Gly	0.979224	0.0141712	0.910917	0.124789	neutral_in_both_maps	3	NA
p.Thr3His	0.396594	0.167124	0.919236	0.118642	deleterious_in_abundance_map	3	NA
p.Thr3Ile	0.803491	0.034197	0.791523	0.0592719	neutral_in_both_maps	3	NA
p.Thr3Leu	0.988265	0.0541307	0.947967	0.055355	neutral_in_both_maps	3	NA
p.Thr3Met	1.07753	0.0454412	0.812652	0.251285	neutral_in_both_maps	3	NA
p.Thr3Phe	0.940564	0.0235229	1.03011	0.063729	neutral_in_both_maps	3	NA
p.Thr3Pro	0.412625	0.176216	0.785439	0.10382	deleterious_in_abundance_map	3	NA
p.Thr3Ser	0.92763	0.054601	0.979136	0.0950915	neutral_in_both_maps	3	NA
p.Thr3Trp	0.523215	0.157586	1.04369	0.0655588	neutral_in_both_maps	3	NA
p.Thr3Tyr	0.91334	0.0423256	1.05368	0.100914	neutral_in_both_maps	3	NA
p.Thr3Val	0.999896	0.0368696	0.790017	0.113655	neutral_in_both_maps	3	NA
p.Lys4Ala	1.0338	0.0902123	0.919412	0.0705841	neutral_in_both_maps	4	NA
p.Lys4Arg	0.867448	0.127368	1.00253	0.194514	neutral_in_both_maps	4	NA
p.Lys4Asn	1.13966	0.055424	0.967969	0.352646	neutral_in_both_maps	4	NA
p.Lys4Asp	0.722373	0.0302566	0.823973	0.0988005	neutral_in_both_maps	4	NA
p.Lys4Cys	0.947761	0.00746183	1.01955	0.100549	neutral_in_both_maps	4	NA
p.Lys4Glu	0.904872	0.0729936	1.01071	0.17641	neutral_in_both_maps	4	NA
p.Lys4Gly	0.405011	0.141166	0.945258	0.0899724	deleterious_in_abundance_map	4	NA
p.Lys4His	0.780701	0.0712168	0.784102	0.111273	neutral_in_both_maps	4	NA
p.Lys4Ile	1.0624	0.0483972	0.980356	0.127818	neutral_in_both_maps	4	NA
p.Lys4Leu	0.952647	0.0719225	0.896802	0.110656	neutral_in_both_maps	4	NA
p.Lys4Met	-0.343804	0.0612244	0.79006	0.111517	deleterious_in_abundance_map	4	NA
p.Lys4Phe	0.956091	0.00619994	0.928912	0.0747148	neutral_in_both_maps	4	NA
p.Lys4Pro	-0.437012	0.250099	0.896302	0.207094	deleterious_in_abundance_map	4	NA
p.Lys4Ser	1.02897	0.0837342	0.866587	0.142476	neutral_in_both_maps	4	NA
p.Lys4Thr	0.889287	0.104714	0.866147	0.142552	neutral_in_both_maps	4	NA
p.Lys4Trp	1.0475	0.0134525	0.564405	0.129003	neutral_in_both_maps	4	NA
p.Lys4Tyr	0.909639	0.0353579	0.945695	0.119552	neutral_in_both_maps	4	NA
p.Lys4Val	0.955839	0.107548	0.98712	0.0472614	neutral_in_both_maps	4	NA
p.Ala5Arg	-0.307401	0.314607	0.335755	0.188261	deleterious_in_both_maps	5	DI
p.Ala5Asn	0.0298371	0.213916	0.886512	0.0751293	deleterious_in_abundance_map	5	DI
p.Ala5Asp	0.818884	0.23595	0.257372	0.440775	deleterious_in_activity_map	5	DI
p.Ala5Cys	0.316406	0.187252	0.986174	0.0602924	deleterious_in_abundance_map	5	DI
p.Ala5Gln	0.441882	0.169631	0.766642	0.0673928	deleterious_in_abundance_map	5	DI
p.Ala5Glu	-0.00349225	0.210626	0.290486	0.135611	deleterious_in_both_maps	5	DI
p.Ala5Gly	0.743692	0.0843721	1.02991	0.115201	neutral_in_both_maps	5	DI
p.Ala5His	-0.533502	0.224851	0.697565	0.113708	deleterious_in_abundance_map	5	DI
p.Ala5Ile	-0.070121	0.214015	0.655288	0.072098	deleterious_in_abundance_map	5	DI
p.Ala5Leu	-0.335714	0.276405	1.0286	0.0923516	deleterious_in_abundance_map	5	DI
p.Ala5Lys	-0.131287	0.224028	-0.272755	0.116108	deleterious_in_both_maps	5	DI
p.Ala5Met	-0.490924	0.229475	0.770949	0.0974522	deleterious_in_abundance_map	5	DI
p.Ala5Phe	-0.0641584	0.217381	0.981333	0.102872	deleterious_in_abundance_map	5	DI
p.Ala5Pro	0.128611	0.238595	-0.398299	0.22797	deleterious_in_both_maps	5	DI
p.Ala5Ser	0.552037	0.316492	1.02769	0.0785004	neutral_in_both_maps	5	DI
p.Ala5Thr	-0.187735	0.225797	0.946963	0.114142	deleterious_in_abundance_map	5	DI
p.Ala5Trp	-0.348182	0.223674	0.501549	0.138593	deleterious_in_abundance_map	5	DI
p.Ala5Tyr	0.00599256	0.231696	1.00636	0.0472015	deleterious_in_abundance_map	5	DI
p.Ala5Val	-0.465619	0.238155	1.04231	0.112434	deleterious_in_abundance_map	5	DI
p.Val6Ala	0.963775	0.0298936	0.982354	0.144209	neutral_in_both_maps	6	DI,CCS
p.Val6Arg	0.973472	0.0857397	0.959159	0.148835	neutral_in_both_maps	6	DI,CCS
p.Val6Asn	1.17317	0.00660186	0.844118	0.106702	neutral_in_both_maps	6	DI,CCS
p.Val6Asp	0.904669	0.0270604	0.765982	0.056738	neutral_in_both_maps	6	DI,CCS
p.Val6Cys	0.230198	0.192719	1.03126	0.0740027	deleterious_in_abundance_map	6	DI,CCS
p.Val6Gln	1.16518	0.0158974	0.873461	0.0650052	neutral_in_both_maps	6	DI,CCS
p.Val6Glu	0.937355	0.0175585	0.892438	0.158184	neutral_in_both_maps	6	DI,CCS
p.Val6Gly	-0.130179	0.398766	0.821827	0.0762915	deleterious_in_abundance_map	6	DI,CCS
p.Val6His	0.924505	0.0358906	0.89375	0.0594102	neutral_in_both_maps	6	DI,CCS
p.Val6Ile	1.11717	0.0104039	0.785471	0.0771234	neutral_in_both_maps	6	DI,CCS
p.Val6Leu	1.03352	0.0532179	0.968609	0.100432	neutral_in_both_maps	6	DI,CCS
p.Val6Lys	1.10198	0.0227746	1.00043	0.0863282	neutral_in_both_maps	6	DI,CCS
p.Val6Met	-0.704084	0.11341	0.885779	0.171011	deleterious_in_abundance_map	6	DI,CCS
p.Val6Phe	0.875489	0.0123511	0.948883	0.0853123	neutral_in_both_maps	6	DI,CCS
p.Val6Pro	0.284387	0.197288	0.0510757	0.396012	deleterious_in_both_maps	6	DI,CCS
p.Val6Ser	1.02252	0.0703088	0.848832	0.0863121	neutral_in_both_maps	6	DI,CCS
p.Val6Thr	0.997102	0.125849	0.916178	0.100204	neutral_in_both_maps	6	DI,CCS
p.Val6Trp	0.303752	0.208511	-0.321465	0.268582	deleterious_in_both_maps	6	DI,CCS
p.Val6Tyr	0.984504	0.0262857	0.86378	0.107335	neutral_in_both_maps	6	DI,CCS
p.Cys7Ala	0.881676	0.0734315	0.804562	0.0983807	neutral_in_both_maps	7	DI
p.Cys7Arg	0.560106	0.445511	-0.083726	0.275255	deleterious_in_activity_map	7	DI
p.Cys7Asn	-0.160042	0.226709	0.0276163	0.130422	deleterious_in_both_maps	7	DI
p.Cys7Asp	0.493941	0.0827881	-0.422377	0.321586	deleterious_in_both_maps	7	DI
p.Cys7Gln	-0.250959	0.217308	0.156624	0.127148	deleterious_in_both_maps	7	DI
p.Cys7Glu	0.268309	0.127592	0.14057	0.202673	deleterious_in_both_maps	7	DI
p.Cys7Gly	0.0256828	0.193271	0.921634	0.152162	deleterious_in_abundance_map	7	DI
p.Cys7His	-0.251791	0.300327	-0.189443	0.603708	deleterious_in_both_maps	7	DI
p.Cys7Ile	-0.412865	0.223551	1.03365	0.0336622	deleterious_in_abundance_map	7	DI
p.Cys7Leu	-0.179308	0.27287	0.966286	0.058519	deleterious_in_abundance_map	7	DI
p.Cys7Lys	-0.281003	0.225516	-0.0160583	0.21644	deleterious_in_both_maps	7	DI
p.Cys7Met	-0.442252	0.22363	0.785624	0.0967457	deleterious_in_abundance_map	7	DI
p.Cys7Phe	0.964765	0.210945	-0.48581	0.482841	deleterious_in_activity_map	7	DI
p.Cys7Pro	-0.344653	0.233654	-0.199033	0.343902	deleterious_in_both_maps	7	DI
p.Cys7Ser	0.892391	0.0823893	1.08045	0.0790176	neutral_in_both_maps	7	DI
p.Cys7Thr	0.685682	0.131423	0.99314	0.0887289	neutral_in_both_maps	7	DI
p.Cys7Trp	-0.154838	0.255899	-0.284731	0.169335	deleterious_in_both_maps	7	DI
p.Cys7Tyr	-0.267727	0.195022	-0.00336961	0.140294	deleterious_in_both_maps	7	DI
p.Cys7Val	0.741101	0.161469	0.795329	0.0957038	neutral_in_both_maps	7	DI
p.Val8Ala	0.872809	0.0559982	0.964714	0.10386	neutral_in_both_maps	8	DI,CCS,CCSimm
p.Val8Arg	1.00314	0.064652	0.827573	0.159606	neutral_in_both_maps	8	DI,CCS,CCSimm
p.Val8Asn	0.729214	0.0557654	0.983586	0.053965	neutral_in_both_maps	8	DI,CCS,CCSimm
p.Val8Asp	0.678229	0.0149669	1.05842	0.10674	neutral_in_both_maps	8	DI,CCS,CCSimm
p.Val8Cys	1.06615	0.00594209	1.05847	0.0383681	neutral_in_both_maps	8	DI,CCS,CCSimm
p.Val8Gln	0.958019	0.0170994	1.0299	0.0545792	neutral_in_both_maps	8	DI,CCS,CCSimm
p.Val8Glu	0.94477	0.0244517	1.0711	0.0960903	neutral_in_both_maps	8	DI,CCS,CCSimm
p.Val8Gly	0.418481	0.085246	0.72222	0.226587	deleterious_in_abundance_map	8	DI,CCS,CCSimm
p.Val8His	1.00981	0.018965	0.838968	0.101408	neutral_in_both_maps	8	DI,CCS,CCSimm
p.Val8Ile	0.770604	0.0147219	1.04994	0.0485355	neutral_in_both_maps	8	DI,CCS,CCSimm
p.Val8Leu	1.03834	0.0921357	0.770315	0.248752	neutral_in_both_maps	8	DI,CCS,CCSimm
p.Val8Lys	0.923744	0.0119974	0.961848	0.0662235	neutral_in_both_maps	8	DI,CCS,CCSimm
p.Val8Met	0.978227	0.026515	0.976143	0.106404	neutral_in_both_maps	8	DI,CCS,CCSimm
p.Val8Phe	1.05097	0.0238486	0.738245	0.0501053	neutral_in_both_maps	8	DI,CCS,CCSimm
p.Val8Pro	-0.0855746	0.23237	0.347509	0.195648	deleterious_in_both_maps	8	DI,CCS,CCSimm
p.Val8Ser	1.0163	0.0638668	0.805659	0.126084	neutral_in_both_maps	8	DI,CCS,CCSimm
p.Val8Thr	0.963208	0.0244374	0.910196	0.0897333	neutral_in_both_maps	8	DI,CCS,CCSimm
p.Val8Trp	1.06138	0.0180013	0.918172	0.0555427	neutral_in_both_maps	8	DI,CCS,CCSimm
p.Val8Tyr	1.01412	0.0197728	1.01625	0.0819437	neutral_in_both_maps	8	DI,CCS,CCSimm
p.Leu9Ala	-0.14323	0.264008	1.04189	0.0871857	deleterious_in_abundance_map	9	NA
p.Leu9Arg	-0.312187	0.265977	-0.205515	0.17291	deleterious_in_both_maps	9	NA
p.Leu9Asn	-0.481796	0.226508	0.128285	0.118732	deleterious_in_both_maps	9	NA
p.Leu9Asp	0.487071	0.0177621	-0.241577	0.173163	deleterious_in_both_maps	9	NA
p.Leu9Cys	-0.0476095	0.210286	1.04119	0.047483	deleterious_in_abundance_map	9	NA
p.Leu9Gln	-0.246033	0.315227	0.882199	0.0905011	deleterious_in_abundance_map	9	NA
p.Leu9Glu	0.0485299	0.192269	0.0717219	0.167893	deleterious_in_both_maps	9	NA
p.Leu9Gly	-0.000826445	0.271844	-0.439974	0.175554	deleterious_in_both_maps	9	NA
p.Leu9His	0.0420864	0.194293	-0.231161	0.124687	deleterious_in_both_maps	9	NA
p.Leu9Ile	0.970417	0.018684	0.919424	0.0520706	neutral_in_both_maps	9	NA
p.Leu9Lys	-0.092226	0.23134	-0.779349	0.190236	deleterious_in_both_maps	9	NA
p.Leu9Met	0.979476	0.0141137	1.05799	0.0689546	neutral_in_both_maps	9	NA
p.Leu9Phe	0.389252	0.0257771	1.04803	0.0403483	deleterious_in_abundance_map	9	NA
p.Leu9Pro	-0.0781163	0.16583	0.780615	0.173165	deleterious_in_abundance_map	9	NA
p.Leu9Ser	0.280142	0.167241	0.628256	0.0786669	deleterious_in_abundance_map	9	NA
p.Leu9Thr	-0.481173	0.271604	1.1243	0.112879	deleterious_in_abundance_map	9	NA
p.Leu9Trp	-0.545437	0.226455	1.03007	0.095445	deleterious_in_abundance_map	9	NA
p.Leu9Tyr	-0.15362	0.228672	1.06308	0.0530546	deleterious_in_abundance_map	9	NA
p.Leu9Val	0.994675	0.0537649	0.995247	0.0481433	neutral_in_both_maps	9	NA
p.Lys10Ala	0.993042	0.0904333	1.033	0.0472155	neutral_in_both_maps	10	CCSimm
p.Lys10Arg	1.03243	0.023715	1.01208	0.0715247	neutral_in_both_maps	10	CCSimm
p.Lys10Asn	0.980631	0.0361502	1.02138	0.0726738	neutral_in_both_maps	10	CCSimm
p.Lys10Asp	0.85289	0.0206788	1.04253	0.0509248	neutral_in_both_maps	10	CCSimm
p.Lys10Cys	0.920527	0.0291877	1.1058	0.0428402	neutral_in_both_maps	10	CCSimm
p.Lys10Gln	0.88589	0.0326427	0.956228	0.0506358	neutral_in_both_maps	10	CCSimm
p.Lys10Glu	1.01994	0.00883544	1.11867	0.0637915	neutral_in_both_maps	10	CCSimm
p.Lys10Gly	1.00532	0.0201146	1.08357	0.0370936	neutral_in_both_maps	10	CCSimm
p.Lys10His	0.952776	0.0049246	1.05331	0.0514668	neutral_in_both_maps	10	CCSimm
p.Lys10Ile	0.896031	0.0132747	1.07628	0.0563082	neutral_in_both_maps	10	CCSimm
p.Lys10Leu	0.88944	0.0615262	1.05293	0.0801063	neutral_in_both_maps	10	CCSimm
p.Lys10Met	1.04054	0.0179779	1.03032	0.0498632	neutral_in_both_maps	10	CCSimm
p.Lys10Phe	0.214321	0.0253625	1.10359	0.0270848	deleterious_in_abundance_map	10	CCSimm
p.Lys10Pro	-0.272578	0.191946	0.858388	0.0439555	deleterious_in_abundance_map	10	CCSimm
p.Lys10Ser	1.03739	0.0542522	1.0786	0.0573977	neutral_in_both_maps	10	CCSimm
p.Lys10Thr	1.04104	0.0178295	1.06192	0.0588269	neutral_in_both_maps	10	CCSimm
p.Lys10Trp	0.600452	0.0182373	1.08086	0.0394077	neutral_in_both_maps	10	CCSimm
p.Lys10Tyr	0.899133	0.016473	1.13038	0.0587518	neutral_in_both_maps	10	CCSimm
p.Lys10Val	1.02895	0.0451884	1.08991	0.0608802	neutral_in_both_maps	10	CCSimm
p.Gly11Ala	0.846476	0.0854126	0.926569	0.170109	neutral_in_both_maps	11	NA
p.Gly11Arg	0.290971	0.403377	0.952981	0.122251	deleterious_in_abundance_map	11	NA
p.Gly11Asn	0.870087	0.0102098	0.919451	0.0503079	neutral_in_both_maps	11	NA
p.Gly11Asp	0.746521	0.0196264	0.922011	0.19886	neutral_in_both_maps	11	NA
p.Gly11Cys	0.691971	0.188297	1.09466	0.0545469	neutral_in_both_maps	11	NA
p.Gly11Gln	0.42852	0.0742877	1.01147	0.107285	deleterious_in_abundance_map	11	NA
p.Gly11Glu	0.617876	0.0135037	1.1239	0.0306291	neutral_in_both_maps	11	NA
p.Gly11His	-0.703612	0.22401	0.939258	0.053168	deleterious_in_abundance_map	11	NA
p.Gly11Ile	-0.274278	0.227398	0.942065	0.0582695	deleterious_in_abundance_map	11	NA
p.Gly11Leu	-0.172102	0.321594	0.972073	0.0706187	deleterious_in_abundance_map	11	NA
p.Gly11Lys	-0.132038	0.197851	1.00268	0.0678615	deleterious_in_abundance_map	11	NA
p.Gly11Met	-0.332079	0.227215	0.909814	0.0872403	deleterious_in_abundance_map	11	NA
p.Gly11Phe	-0.656631	0.221525	0.970073	0.0347868	deleterious_in_abundance_map	11	NA
p.Gly11Pro	0.244573	0.164753	0.769303	0.074053	deleterious_in_abundance_map	11	NA
p.Gly11Ser	1.02436	0.0645686	1.0255	0.0459439	neutral_in_both_maps	11	NA
p.Gly11Thr	0.284466	0.124774	0.965295	0.076157	deleterious_in_abundance_map	11	NA
p.Gly11Trp	-0.0237973	0.198206	0.977719	0.0720488	deleterious_in_abundance_map	11	NA
p.Gly11Tyr	-0.241817	0.230925	1.03222	0.0575646	deleterious_in_abundance_map	11	NA
p.Gly11Val	0.531405	0.348299	0.998607	0.0411982	neutral_in_both_maps	11	NA
p.Asp12Ala	1.02933	0.0603654	0.97349	0.0557119	neutral_in_both_maps	12	NA
p.Asp12Arg	1.0051	0.114393	1.01101	0.135691	neutral_in_both_maps	12	NA
p.Asp12Asn	0.715424	0.0989308	0.967684	0.168068	neutral_in_both_maps	12	NA
p.Asp12Cys	0.922633	0.0266351	0.851301	0.144129	neutral_in_both_maps	12	NA
p.Asp12Gln	0.951941	0.0370309	1.2025	0.0946027	neutral_in_both_maps	12	NA
p.Asp12Glu	1.00216	0.0471168	1.15507	0.168441	neutral_in_both_maps	12	NA
p.Asp12Gly	0.923011	0.0742288	0.989005	0.137143	neutral_in_both_maps	12	NA
p.Asp12His	0.898128	0.0386012	1.05177	0.0886726	neutral_in_both_maps	12	NA
p.Asp12Ile	-0.360958	0.230819	0.988331	0.144472	deleterious_in_abundance_map	12	NA
p.Asp12Leu	1.02969	0.0812802	0.891739	0.152278	neutral_in_both_maps	12	NA
p.Asp12Lys	1.07086	0.031209	0.928717	0.0821032	neutral_in_both_maps	12	NA
p.Asp12Met	-0.0204024	0.332813	0.975684	0.0648398	deleterious_in_abundance_map	12	NA
p.Asp12Phe	0.968015	0.0251163	0.844792	0.0885591	neutral_in_both_maps	12	NA
p.Asp12Pro	1.11143	0.142886	1.07114	0.142459	neutral_in_both_maps	12	NA
p.Asp12Ser	1.02231	0.0464721	1.02565	0.134378	neutral_in_both_maps	12	NA
p.Asp12Thr	0.50025	0.167765	1.00035	0.134963	neutral_in_both_maps	12	NA
p.Asp12Trp	0.560374	0.0684028	1.04413	0.135187	neutral_in_both_maps	12	NA
p.Asp12Tyr	1.10252	0.169257	0.904496	0.0972033	neutral_in_both_maps	12	NA
p.Asp12Val	0.893696	0.0518896	0.97572	0.058949	neutral_in_both_maps	12	NA
p.Gly13Ala	0.90424	0.036039	0.98068	0.131218	neutral_in_both_maps	13	NA
p.Gly13Arg	0.811311	0.102664	0.891598	0.0934932	neutral_in_both_maps	13	NA
p.Gly13Asn	0.943162	0.0497233	1.13194	0.0901753	neutral_in_both_maps	13	NA
p.Gly13Asp	0.959424	0.0403599	0.89672	0.12919	neutral_in_both_maps	13	NA
p.Gly13Cys	0.992806	0.132101	0.933935	0.0516307	neutral_in_both_maps	13	NA
p.Gly13Gln	0.408419	0.0758689	0.953077	0.126053	deleterious_in_abundance_map	13	NA
p.Gly13Glu	0.689663	0.0371741	0.831621	0.0557521	neutral_in_both_maps	13	NA
p.Gly13Ile	-0.00517987	0.2264	0.856026	0.129629	deleterious_in_abundance_map	13	NA
p.Gly13Leu	0.721074	0.106793	0.866363	0.103919	neutral_in_both_maps	13	NA
p.Gly13Lys	0.943812	0.0171327	0.931576	0.0964903	neutral_in_both_maps	13	NA
p.Gly13Met	0.178704	0.142778	0.88748	0.0696262	deleterious_in_abundance_map	13	NA
p.Gly13Phe	0.875352	0.0798491	0.946791	0.104134	neutral_in_both_maps	13	NA
p.Gly13Pro	1.04286	0.0814294	0.786359	0.0870199	neutral_in_both_maps	13	NA
p.Gly13Ser	1.0156	0.084071	0.903834	0.0594726	neutral_in_both_maps	13	NA
p.Gly13Thr	1.22472	0.0157929	1.13796	0.126673	neutral_in_both_maps	13	NA
p.Gly13Trp	0.523606	0.0523873	0.777125	0.101921	neutral_in_both_maps	13	NA
p.Gly13Tyr	0.0118458	0.231666	0.948454	0.0718163	deleterious_in_abundance_map	13	NA
p.Gly13Val	0.809778	0.181644	0.998867	0.0970353	neutral_in_both_maps	13	NA
p.Pro14Ala	1.03201	0.0212659	0.740341	0.417446	neutral_in_both_maps	14	NA
p.Pro14Arg	0.963648	0.0387486	0.93008	0.322804	neutral_in_both_maps	14	NA
p.Pro14Glu	0.995164	0.0463205	0.782653	0.161608	neutral_in_both_maps	14	NA
p.Pro14Gly	1.10518	0.0312314	0.907363	0.141525	neutral_in_both_maps	14	NA
p.Pro14Lys	0.941358	0.0380354	0.805489	0.277942	neutral_in_both_maps	14	NA
p.Pro14Thr	1.10481	0.0248933	0.965508	0.272543	neutral_in_both_maps	14	NA
p.Pro14Val	1.05585	0.0418659	0.928865	0.193333	neutral_in_both_maps	14	NA
p.Val15Ala	1.04242	0.1122	0.911913	0.09156	neutral_in_both_maps	15	NA
p.Val15Arg	0.112854	0.279197	0.98641	0.104103	deleterious_in_abundance_map	15	NA
p.Val15Asn	-0.0861928	0.226709	0.982521	0.048315	deleterious_in_abundance_map	15	NA
p.Val15Asp	0.406064	0.139057	1.02209	0.047743	deleterious_in_abundance_map	15	NA
p.Val15Cys	0.812301	0.0206549	1.04119	0.0600675	neutral_in_both_maps	15	NA
p.Val15Gln	0.666609	0.0600792	0.966125	0.0708151	neutral_in_both_maps	15	NA
p.Val15Glu	1.14085	0.0177632	1.06752	0.112756	neutral_in_both_maps	15	NA
p.Val15Gly	0.590124	0.0828014	1.03678	0.0566098	neutral_in_both_maps	15	NA
p.Val15His	-0.245119	0.227585	0.914312	0.0953376	deleterious_in_abundance_map	15	NA
p.Val15Ile	1.11329	0.0282702	0.97814	0.0910104	neutral_in_both_maps	15	NA
p.Val15Leu	0.852465	0.0929741	0.996936	0.11046	neutral_in_both_maps	15	NA
p.Val15Lys	-0.322176	0.23395	0.892443	0.0683592	deleterious_in_abundance_map	15	NA
p.Val15Met	-0.272829	0.304982	0.946076	0.0739096	deleterious_in_abundance_map	15	NA
p.Val15Phe	0.308044	0.157331	0.973719	0.125666	deleterious_in_abundance_map	15	NA
p.Val15Pro	0.575614	0.120816	0.897486	0.0905689	neutral_in_both_maps	15	NA
p.Val15Ser	0.723688	0.0999998	0.972337	0.122497	neutral_in_both_maps	15	NA
p.Val15Thr	0.730936	0.115449	0.989012	0.126113	neutral_in_both_maps	15	NA
p.Val15Trp	0.131367	0.206388	0.951624	0.0837974	deleterious_in_abundance_map	15	NA
p.Val15Tyr	-0.193515	0.224169	1.07356	0.106299	deleterious_in_abundance_map	15	NA
p.Gln16Ala	0.948412	0.119084	1.06982	0.0807964	neutral_in_both_maps	16	NA
p.Gln16Arg	1.02127	0.0883343	1.04852	0.0973479	neutral_in_both_maps	16	NA
p.Gln16Asn	0.992079	0.0187017	0.885361	0.138335	neutral_in_both_maps	16	NA
p.Gln16Asp	1.15447	0.0201414	0.917203	0.0575702	neutral_in_both_maps	16	NA
p.Gln16Cys	0.590321	0.0724196	0.917987	0.0847342	neutral_in_both_maps	16	NA
p.Gln16Glu	0.988762	0.0127261	1.03692	0.0610435	neutral_in_both_maps	16	NA
p.Gln16Gly	0.819968	0.107024	1.04719	0.0947414	neutral_in_both_maps	16	NA
p.Gln16His	1.00366	0.0561472	0.918376	0.110084	neutral_in_both_maps	16	NA
p.Gln16Ile	0.771936	0.0401243	1.07512	0.117116	neutral_in_both_maps	16	NA
p.Gln16Leu	0.955242	0.0362094	0.998137	0.0925163	neutral_in_both_maps	16	NA
p.Gln16Lys	1.04726	0.0158282	1.05031	0.112516	neutral_in_both_maps	16	NA
p.Gln16Met	1.10073	0.0161227	1.03697	0.102003	neutral_in_both_maps	16	NA
p.Gln16Phe	1.1076	0.0133679	1.03248	0.0781347	neutral_in_both_maps	16	NA
p.Gln16Pro	0.598552	0.28913	0.816935	0.0961128	neutral_in_both_maps	16	NA
p.Gln16Ser	1.02703	0.100325	0.977342	0.0899606	neutral_in_both_maps	16	NA
p.Gln16Thr	1.18137	0.0922787	0.934633	0.0828582	neutral_in_both_maps	16	NA
p.Gln16Trp	1.03487	0.0295277	1.01383	0.102139	neutral_in_both_maps	16	NA
p.Gln16Tyr	0.827478	0.122298	0.930825	0.104454	neutral_in_both_maps	16	NA
p.Gln16Val	0.967085	0.109414	0.951028	0.105831	neutral_in_both_maps	16	NA
p.Gly17Ala	-0.202562	0.345382	0.933365	0.0860377	deleterious_in_abundance_map	17	NA
p.Gly17Arg	0.333002	0.451183	-0.106427	0.352369	deleterious_in_both_maps	17	NA
p.Gly17Asn	-0.32863	0.298405	0.776772	0.0988	deleterious_in_abundance_map	17	NA
p.Gly17Asp	0.193257	0.200829	0.673033	0.138318	deleterious_in_abundance_map	17	NA
p.Gly17Cys	0.964506	0.279505	0.910014	0.0649017	neutral_in_both_maps	17	NA
p.Gly17Gln	-0.0332913	0.224146	-0.166366	0.157105	deleterious_in_both_maps	17	NA
p.Gly17Glu	0.164452	0.198199	-0.329498	0.116275	deleterious_in_both_maps	17	NA
p.Gly17His	-0.281184	0.317276	0.49767	0.170768	deleterious_in_both_maps	17	NA
p.Gly17Leu	-0.127729	0.296754	0.0333037	0.303956	deleterious_in_both_maps	17	NA
p.Gly17Lys	-0.206447	0.223146	-0.903501	0.526031	deleterious_in_both_maps	17	NA
p.Gly17Met	-0.219705	0.226593	0.71955	0.0764113	deleterious_in_abundance_map	17	NA
p.Gly17Phe	-0.264747	0.225541	0.912538	0.0811882	deleterious_in_abundance_map	17	NA
p.Gly17Pro	-0.295544	0.2591	-0.111499	0.298994	deleterious_in_both_maps	17	NA
p.Gly17Ser	0.265808	0.463753	0.604901	0.172894	deleterious_in_abundance_map	17	NA
p.Gly17Thr	0.501921	0.203498	0.334903	0.307681	deleterious_in_activity_map	17	NA
p.Gly17Trp	0.0172201	0.190392	0.658624	0.0562483	deleterious_in_abundance_map	17	NA
p.Gly17Tyr	-0.172456	0.227136	1.07383	0.105123	deleterious_in_abundance_map	17	NA
p.Gly17Val	0.741069	0.312408	-0.498523	0.207588	deleterious_in_activity_map	17	NA
p.Ile18Ala	0.35173	0.193564	0.972885	0.145159	deleterious_in_abundance_map	18	CCS
p.Ile18Arg	0.78968	0.204109	0.961459	0.110308	neutral_in_both_maps	18	CCS
p.Ile18Asn	0.910255	0.0706569	0.942709	0.133528	neutral_in_both_maps	18	CCS
p.Ile18Cys	0.906774	0.0428294	0.856518	0.0743377	neutral_in_both_maps	18	CCS
p.Ile18Gln	1.25877	0.0418815	1.03273	0.0792399	neutral_in_both_maps	18	CCS
p.Ile18Glu	0.510232	0.208128	0.953828	0.0757364	neutral_in_both_maps	18	CCS
p.Ile18Gly	0.58111	0.165078	1.06151	0.124392	neutral_in_both_maps	18	CCS
p.Ile18His	-0.0192538	0.226971	1.01793	0.08294	deleterious_in_abundance_map	18	CCS
p.Ile18Leu	0.664068	0.229683	0.853271	0.164051	neutral_in_both_maps	18	CCS
p.Ile18Lys	1.1342	0.0145971	1.0739	0.112436	neutral_in_both_maps	18	CCS
p.Ile18Met	1.05037	0.0228396	0.859832	0.0698371	neutral_in_both_maps	18	CCS
p.Ile18Phe	0.864632	0.0553892	0.966079	0.0813362	neutral_in_both_maps	18	CCS
p.Ile18Ser	0.883827	0.149135	1.0207	0.110814	neutral_in_both_maps	18	CCS
p.Ile18Thr	0.989564	0.0593056	1.03458	0.192451	neutral_in_both_maps	18	CCS
p.Ile18Trp	0.214884	0.195828	0.918159	0.128525	deleterious_in_abundance_map	18	CCS
p.Ile18Tyr	1.20514	0.0329908	1.07802	0.144614	neutral_in_both_maps	18	CCS
p.Ile18Val	0.832016	0.101184	1.00008	0.155837	neutral_in_both_maps	18	CCS
p.Ile19Ala	0.640414	0.0528136	0.891272	0.0799234	neutral_in_both_maps	19	DI
p.Ile19Arg	-0.428809	0.252869	0.0101758	0.247608	deleterious_in_both_maps	19	DI
p.Ile19Asn	-0.529677	0.219128	0.284637	0.524598	deleterious_in_both_maps	19	DI
p.Ile19Asp	0.392013	0.177452	0.0522611	0.289471	deleterious_in_both_maps	19	DI
p.Ile19Cys	0.362653	0.0627717	0.9541	0.103075	deleterious_in_abundance_map	19	DI
p.Ile19Gln	-0.271632	0.241787	0.224316	0.15957	deleterious_in_both_maps	19	DI
p.Ile19Glu	-0.451648	0.217684	-0.457193	0.457518	deleterious_in_both_maps	19	DI
p.Ile19Gly	-0.0660081	0.277999	-0.298967	0.218149	deleterious_in_both_maps	19	DI
p.Ile19His	-0.491532	0.21825	0.0604264	0.184947	deleterious_in_both_maps	19	DI
p.Ile19Leu	0.753473	0.15907	1.03255	0.100414	neutral_in_both_maps	19	DI
p.Ile19Lys	0.00360647	0.21406	-0.394036	0.136352	deleterious_in_both_maps	19	DI
p.Ile19Met	0.774757	0.0314433	1.11072	0.0442997	neutral_in_both_maps	19	DI
p.Ile19Phe	-0.130008	0.228231	0.943219	0.0427807	deleterious_in_abundance_map	19	DI
p.Ile19Pro	-0.0335871	0.245246	-0.0645605	0.356123	deleterious_in_both_maps	19	DI
p.Ile19Ser	0.0936066	0.183339	0.146568	0.213318	deleterious_in_both_maps	19	DI
p.Ile19Thr	-0.382705	0.276727	0.742022	0.154473	deleterious_in_abundance_map	19	DI
p.Ile19Trp	-0.272375	0.22105	-0.26626	0.157836	deleterious_in_both_maps	19	DI
p.Ile19Tyr	0.0967347	0.211554	0.200568	0.117456	deleterious_in_both_maps	19	DI
p.Ile19Val	0.87438	0.11576	1.00518	0.121124	neutral_in_both_maps	19	DI
p.Asn20Ala	0.583977	0.0806826	0.960986	0.216292	neutral_in_both_maps	20	NA
p.Asn20Arg	0.900674	0.0854496	1.00634	0.15362	neutral_in_both_maps	20	NA
p.Asn20Asp	0.912172	0.0387078	1.03767	0.150815	neutral_in_both_maps	20	NA
p.Asn20Cys	0.728918	0.088916	0.853763	0.0948135	neutral_in_both_maps	20	NA
p.Asn20Glu	-0.0977891	0.306706	1.09202	0.0917023	deleterious_in_abundance_map	20	NA
p.Asn20Gly	0.754372	0.130923	0.935176	0.139906	neutral_in_both_maps	20	NA
p.Asn20His	0.673977	0.219429	0.872597	0.0959456	neutral_in_both_maps	20	NA
p.Asn20Ile	0.865445	0.0960812	0.838893	0.131474	neutral_in_both_maps	20	NA
p.Asn20Leu	0.0784916	0.489397	0.965198	0.173202	deleterious_in_abundance_map	20	NA
p.Asn20Lys	0.954995	0.0871027	1.07192	0.0892531	neutral_in_both_maps	20	NA
p.Asn20Met	1.08175	0.0304334	1.05589	0.0962747	neutral_in_both_maps	20	NA
p.Asn20Pro	-0.0302104	0.221769	-0.458052	0.423106	deleterious_in_both_maps	20	NA
p.Asn20Ser	0.935167	0.0520357	0.883661	0.142923	neutral_in_both_maps	20	NA
p.Asn20Trp	1.03312	0.0332768	0.926201	0.105115	neutral_in_both_maps	20	NA
p.Asn20Tyr	0.793562	0.0370322	1.10174	0.110854	neutral_in_both_maps	20	NA
p.Asn20Val	0.599682	0.214051	0.836086	0.170059	neutral_in_both_maps	20	NA
p.Phe21Ala	0.0766842	0.216243	0.894169	0.162504	deleterious_in_abundance_map	21	NA
p.Phe21Cys	0.0843464	0.333776	0.604986	0.115748	deleterious_in_abundance_map	21	NA
p.Phe21Glu	0.603986	0.103336	0.73938	0.714045	neutral_in_both_maps	21	NA
p.Phe21Gly	0.47283	0.279039	0.20731	0.388029	deleterious_in_both_maps	21	NA
p.Phe21Leu	0.840829	0.227261	0.884118	0.208075	neutral_in_both_maps	21	NA
p.Phe21Lys	0.546797	0.0696434	-0.206023	0.411099	deleterious_in_activity_map	21	NA
p.Phe21Ser	0.78029	0.328881	0.0369814	0.377382	deleterious_in_activity_map	21	NA
p.Phe21Thr	-0.256358	0.387591	0.074692	0.293348	deleterious_in_both_maps	21	NA
p.Phe21Trp	-0.288601	0.220994	1.0522	0.110782	deleterious_in_abundance_map	21	NA
p.Phe21Tyr	0.247071	0.282031	0.869456	0.172615	deleterious_in_abundance_map	21	NA
p.Phe21Val	-0.297995	0.220742	0.68745	0.282391	deleterious_in_abundance_map	21	NA
p.Glu22Ala	0.882392	0.0799744	1.01659	0.0950622	neutral_in_both_maps	22	NA
p.Glu22Arg	0.637058	0.0993062	0.974284	0.0874545	neutral_in_both_maps	22	NA
p.Glu22Asn	0.527464	0.227218	1.00999	0.112929	neutral_in_both_maps	22	NA
p.Glu22Asp	0.901018	0.0132612	0.964174	0.0595223	neutral_in_both_maps	22	NA
p.Glu22Cys	0.750348	0.0470035	0.932386	0.0743412	neutral_in_both_maps	22	NA
p.Glu22Gln	0.73674	0.0570302	0.917329	0.0867953	neutral_in_both_maps	22	NA
p.Glu22Gly	0.448558	0.176662	0.926644	0.0595085	deleterious_in_abundance_map	22	NA
p.Glu22Ile	1.02823	0.0234626	0.923692	0.0683558	neutral_in_both_maps	22	NA
p.Glu22Leu	1.0069	0.0988095	0.962196	0.16324	neutral_in_both_maps	22	NA
p.Glu22Lys	0.703207	0.0554923	1.01249	0.175889	neutral_in_both_maps	22	NA
p.Glu22Met	0.906983	0.0289268	1.04979	0.0650205	neutral_in_both_maps	22	NA
p.Glu22Pro	-0.271934	0.229533	-0.0417929	1.13776	deleterious_in_both_maps	22	NA
p.Glu22Ser	0.865359	0.0507918	0.961508	0.138965	neutral_in_both_maps	22	NA
p.Glu22Thr	0.83101	0.135061	0.901582	0.130307	neutral_in_both_maps	22	NA
p.Glu22Trp	0.895924	0.0112206	1.0181	0.0678172	neutral_in_both_maps	22	NA
p.Glu22Tyr	0.746137	0.0314015	0.890416	0.0949759	neutral_in_both_maps	22	NA
p.Glu22Val	0.772335	0.100155	0.996644	0.0672835	neutral_in_both_maps	22	NA
p.Gln23Ala	0.476727	0.122028	0.983762	0.10698	deleterious_in_abundance_map	23	NA
p.Gln23Arg	-0.293413	0.294269	0.959174	0.127271	deleterious_in_abundance_map	23	NA
p.Gln23Asn	-0.00475423	0.306018	1.14169	0.183457	deleterious_in_abundance_map	23	NA
p.Gln23Asp	-0.155828	0.226162	0.770031	0.107411	deleterious_in_abundance_map	23	NA
p.Gln23Cys	-0.166476	0.319417	1.01439	0.109536	deleterious_in_abundance_map	23	NA
p.Gln23Glu	0.582341	0.0960794	0.98557	0.136883	neutral_in_both_maps	23	NA
p.Gln23Gly	-0.347274	0.22634	1.00708	0.109819	deleterious_in_abundance_map	23	NA
p.Gln23His	0.8689	0.0494763	0.693497	1.36738	neutral_in_both_maps	23	NA
p.Gln23Leu	-0.504894	0.273703	1.16246	0.124739	deleterious_in_abundance_map	23	NA
p.Gln23Lys	0.931262	0.0258522	1.27283	0.23109	neutral_in_both_maps	23	NA
p.Gln23Met	0.632615	0.110408	0.737319	0.116463	neutral_in_both_maps	23	NA
p.Gln23Phe	-0.495877	0.315402	0.932835	0.144023	deleterious_in_abundance_map	23	NA
p.Gln23Pro	0.349349	0.236462	0.996438	0.125609	deleterious_in_abundance_map	23	NA
p.Gln23Ser	0.657098	0.254393	1.02146	0.124178	neutral_in_both_maps	23	NA
p.Gln23Thr	0.441378	0.0907887	0.820074	0.274544	deleterious_in_abundance_map	23	NA
p.Gln23Trp	-0.253731	0.319086	0.916954	0.0894218	deleterious_in_abundance_map	23	NA
p.Gln23Tyr	0.142397	0.226195	1.0861	0.136946	deleterious_in_abundance_map	23	NA
p.Gln23Val	-0.245196	0.221152	1.04099	0.148899	deleterious_in_abundance_map	23	NA
p.Lys24Ala	0.959071	0.0502592	0.966131	0.0969502	neutral_in_both_maps	24	NA
p.Lys24Arg	0.991051	0.248772	1.01394	0.0910506	neutral_in_both_maps	24	NA
p.Lys24Asn	1.06762	0.0465482	-0.23055	1.0398	deleterious_in_activity_map	24	NA
p.Lys24Asp	0.850338	0.207008	1.17616	0.172233	neutral_in_both_maps	24	NA
p.Lys24Cys	0.737185	0.191564	1.00747	0.0935416	neutral_in_both_maps	24	NA
p.Lys24Gln	0.909546	0.0219176	0.830983	0.115271	neutral_in_both_maps	24	NA
p.Lys24Glu	0.96175	0.0142027	1.19825	0.157712	neutral_in_both_maps	24	NA
p.Lys24Gly	0.92865	0.0610319	0.946291	0.103195	neutral_in_both_maps	24	NA
p.Lys24His	1.03025	0.0330384	1.0382	0.119971	neutral_in_both_maps	24	NA
p.Lys24Leu	1.06718	0.099788	0.97086	0.132243	neutral_in_both_maps	24	NA
p.Lys24Met	0.925728	0.0311345	0.939326	0.107294	neutral_in_both_maps	24	NA
p.Lys24Phe	-0.0637028	0.228663	1.02924	0.108015	deleterious_in_abundance_map	24	NA
p.Lys24Pro	0.760132	0.0245171	0.921402	0.188224	neutral_in_both_maps	24	NA
p.Lys24Ser	0.863388	0.0871398	0.86947	0.142827	neutral_in_both_maps	24	NA
p.Lys24Thr	0.898549	0.176452	0.9593	0.115757	neutral_in_both_maps	24	NA
p.Lys24Trp	0.648948	0.191327	1.1109	0.0858901	neutral_in_both_maps	24	NA
p.Lys24Tyr	0.935971	0.040726	0.908018	0.16391	neutral_in_both_maps	24	NA
p.Lys24Val	0.77096	0.225266	0.997896	0.118412	neutral_in_both_maps	24	NA
p.Glu25Ala	0.911714	0.11345	0.88407	0.197379	neutral_in_both_maps	25	NA
p.Glu25Arg	0.435054	0.229226	1.01176	0.203767	deleterious_in_abundance_map	25	NA
p.Glu25Asn	0.916519	0.0289335	0.947368	0.180117	neutral_in_both_maps	25	NA
p.Glu25Asp	0.946183	0.0633322	0.749581	0.11948	neutral_in_both_maps	25	NA
p.Glu25Cys	0.484921	0.292285	0.808933	0.184895	deleterious_in_abundance_map	25	NA
p.Glu25Gln	0.493661	0.547663	1.04377	0.165587	deleterious_in_abundance_map	25	NA
p.Glu25Gly	0.814572	0.177876	1.01389	0.184208	neutral_in_both_maps	25	NA
p.Glu25Leu	0.365516	0.236448	0.636317	0.159689	deleterious_in_abundance_map	25	NA
p.Glu25Lys	1.18054	0.153628	0.768668	0.182829	neutral_in_both_maps	25	NA
p.Glu25Met	0.963814	0.0486117	0.728218	0.0930226	neutral_in_both_maps	25	NA
p.Glu25Phe	0.7694	0.107875	0.953148	0.125188	neutral_in_both_maps	25	NA
p.Glu25Pro	0.244733	0.193373	1.43935	0.472523	deleterious_in_abundance_map	25	NA
p.Glu25Thr	1.23587	0.0556608	0.891186	0.275483	neutral_in_both_maps	25	NA
p.Glu25Trp	-0.128158	0.319788	0.625365	0.171342	deleterious_in_abundance_map	25	NA
p.Glu25Tyr	0.712246	0.159831	0.594142	0.226479	neutral_in_both_maps	25	NA
p.Glu25Val	0.509175	0.161802	0.99417	0.0664197	neutral_in_both_maps	25	NA
p.Ser26Ala	0.896904	0.105442	0.952716	0.236533	neutral_in_both_maps	26	NA
p.Ser26Arg	1.00266	0.220502	1.02266	0.161502	neutral_in_both_maps	26	NA
p.Ser26Asn	0.807308	0.168217	0.874664	0.239786	neutral_in_both_maps	26	NA
p.Ser26Asp	0.584536	0.195056	1.13708	0.181226	neutral_in_both_maps	26	NA
p.Ser26Cys	0.850044	0.101718	0.970464	0.249452	neutral_in_both_maps	26	NA
p.Ser26Glu	-0.0690047	0.223216	1.35437	0.206838	deleterious_in_abundance_map	26	NA
p.Ser26Gly	0.998135	0.0350921	0.956928	0.155602	neutral_in_both_maps	26	NA
p.Ser26Ile	1.04804	0.0199782	1.00016	0.540681	neutral_in_both_maps	26	NA
p.Ser26Leu	0.802121	0.0170815	0.887569	0.221904	neutral_in_both_maps	26	NA
p.Ser26Met	0.680613	0.0942965	0.918063	0.155661	neutral_in_both_maps	26	NA
p.Ser26Pro	-0.0746757	0.325476	0.555188	0.223297	deleterious_in_abundance_map	26	NA
p.Ser26Thr	1.00694	0.141928	1.06799	0.278829	neutral_in_both_maps	26	NA
p.Ser26Trp	0.958438	0.0350967	1.14816	0.0866133	neutral_in_both_maps	26	NA
p.Ser26Tyr	1.29316	0.0128514	1.14898	0.260215	neutral_in_both_maps	26	NA
p.Ser26Val	1.10179	0.0834757	1.08481	0.155093	neutral_in_both_maps	26	NA
p.Asn27Ala	1.06298	0.0507201	0.942177	0.161093	neutral_in_both_maps	27	NA
p.Asn27Arg	1.05206	0.220537	0.779006	0.293629	neutral_in_both_maps	27	NA
p.Asn27Asp	1.09543	0.0183764	1.15616	0.385382	neutral_in_both_maps	27	NA
p.Asn27Cys	0.917664	0.0619633	1.07485	0.119586	neutral_in_both_maps	27	NA
p.Asn27Gln	1.31916	0.0516826	0.600451	0.180556	neutral_in_both_maps	27	NA
p.Asn27Gly	0.787	0.0537148	0.946033	0.190923	neutral_in_both_maps	27	NA
p.Asn27His	0.907314	0.0567012	1.09217	0.170705	neutral_in_both_maps	27	NA
p.Asn27Ile	0.387505	0.508735	1.28162	0.527669	deleterious_in_abundance_map	27	NA
p.Asn27Leu	1.04363	0.159593	0.965073	0.168374	neutral_in_both_maps	27	NA
p.Asn27Lys	0.448934	0.162586	1.09329	0.105549	deleterious_in_abundance_map	27	NA
p.Asn27Met	0.645161	0.100105	0.896651	0.0937217	neutral_in_both_maps	27	NA
p.Asn27Phe	0.38194	0.194536	1.27614	0.174106	deleterious_in_abundance_map	27	NA
p.Asn27Pro	1.07743	0.0138614	1.076	0.187035	neutral_in_both_maps	27	NA
p.Asn27Ser	1.0183	0.429713	1.10325	0.132924	neutral_in_both_maps	27	NA
p.Asn27Thr	0.324678	0.202173	0.758011	0.247382	deleterious_in_abundance_map	27	NA
p.Asn27Trp	0.904618	0.108863	0.870577	0.219845	neutral_in_both_maps	27	NA
p.Asn27Tyr	1.15641	0.0431407	0.963234	0.114342	neutral_in_both_maps	27	NA
p.Asn27Val	1.03151	0.176586	1.03472	0.15317	neutral_in_both_maps	27	NA
p.Gly28Arg	0.263117	0.216898	0.905545	0.18797	deleterious_in_abundance_map	28	NA
p.Gly28Asp	0.796904	0.175343	0.924497	0.212488	neutral_in_both_maps	28	NA
p.Gly28Cys	0.623268	0.0670411	0.572731	0.179875	neutral_in_both_maps	28	NA
p.Gly28Glu	1.02281	0.151154	0.930939	0.155387	neutral_in_both_maps	28	NA
p.Gly28His	1.20869	0.0103008	1.0197	0.46509	neutral_in_both_maps	28	NA
p.Gly28Ser	-0.147066	0.298935	0.630451	0.381698	deleterious_in_abundance_map	28	NA
p.Gly28Thr	0.0151473	0.305832	1.11998	0.179431	deleterious_in_abundance_map	28	NA
p.Gly28Trp	0.726301	0.188677	0.808974	0.149491	neutral_in_both_maps	28	NA
p.Gly28Val	0.738512	0.157541	0.980298	0.16283	neutral_in_both_maps	28	NA
p.Pro29Arg	0.755539	0.15143	1.07853	0.172611	neutral_in_both_maps	29	NA
p.Pro29Gln	1.06621	0.025479	0.934668	0.0851404	neutral_in_both_maps	29	NA
p.Pro29Glu	-0.116729	0.319194	1.19435	0.124592	deleterious_in_abundance_map	29	NA
p.Pro29Gly	0.727198	0.0539945	1.2074	0.274148	neutral_in_both_maps	29	NA
p.Pro29Leu	0.561261	0.134156	1.11979	0.173204	neutral_in_both_maps	29	NA
p.Pro29Met	0.741949	0.0467356	1.16067	0.170923	neutral_in_both_maps	29	NA
p.Pro29Ser	1.06744	0.031741	0.95184	0.205172	neutral_in_both_maps	29	NA
p.Pro29Thr	1.13898	0.277339	0.846586	0.163294	neutral_in_both_maps	29	NA
p.Pro29Trp	-0.350172	0.299265	0.653018	0.169652	deleterious_in_abundance_map	29	NA
p.Pro29Tyr	0.0700222	0.331131	0.807569	0.360613	deleterious_in_abundance_map	29	NA
p.Pro29Val	0.0420295	0.305054	1.03663	0.185326	deleterious_in_abundance_map	29	NA
p.Val30Ala	-0.290455	0.358288	0.898546	0.171871	deleterious_in_abundance_map	30	NA
p.Val30Arg	-0.157708	0.256227	0.582465	0.238574	deleterious_in_abundance_map	30	NA
p.Val30Asp	-0.098874	0.226469	0.160154	0.197611	deleterious_in_both_maps	30	NA
p.Val30Cys	0.947183	0.0529957	0.790854	0.0780308	neutral_in_both_maps	30	NA
p.Val30Gln	-0.168051	0.231076	0.171497	0.261285	deleterious_in_both_maps	30	NA
p.Val30Glu	0.211486	0.272698	0.389369	0.468965	deleterious_in_both_maps	30	NA
p.Val30Gly	0.37074	0.172136	0.725489	0.100324	deleterious_in_abundance_map	30	NA
p.Val30Ile	-0.108986	0.231977	0.998246	0.0948451	deleterious_in_abundance_map	30	NA
p.Val30Leu	0.726481	0.168101	1.10248	0.094957	neutral_in_both_maps	30	NA
p.Val30Lys	-0.299402	0.222256	0.485066	0.113906	deleterious_in_both_maps	30	NA
p.Val30Met	-0.656175	0.0440476	0.966971	0.0735678	deleterious_in_abundance_map	30	NA
p.Val30Phe	0.0564915	0.23225	0.96678	0.188078	deleterious_in_abundance_map	30	NA
p.Val30Ser	0.368551	0.273996	0.874646	0.183216	deleterious_in_abundance_map	30	NA
p.Val30Thr	0.87545	0.0188664	0.862095	0.120386	neutral_in_both_maps	30	NA
p.Val30Trp	-0.27592	0.227796	0.731716	0.161898	deleterious_in_abundance_map	30	NA
p.Val30Tyr	-0.0865211	0.228649	0.474655	0.114389	deleterious_in_both_maps	30	NA
p.Lys31Ala	0.769854	0.0472636	0.796207	0.171057	neutral_in_both_maps	31	NA
p.Lys31Arg	1.10571	0.0268376	0.862239	0.16743	neutral_in_both_maps	31	NA
p.Lys31Asn	1.01007	0.0543584	1.07161	0.12612	neutral_in_both_maps	31	NA
p.Lys31Cys	0.120362	0.260288	0.895415	0.08821	deleterious_in_abundance_map	31	NA
p.Lys31Gln	0.39379	0.374505	0.941777	0.242847	deleterious_in_abundance_map	31	NA
p.Lys31Glu	-0.259529	0.201983	1.01595	0.175349	deleterious_in_abundance_map	31	NA
p.Lys31Gly	0.112109	0.175871	1.19767	0.145174	deleterious_in_abundance_map	31	NA
p.Lys31Ile	0.974748	0.0381928	1.0664	0.0993481	neutral_in_both_maps	31	NA
p.Lys31Leu	1.05719	0.132127	0.885132	0.122632	neutral_in_both_maps	31	NA
p.Lys31Met	0.0748203	0.299834	1.02445	0.128465	deleterious_in_abundance_map	31	NA
p.Lys31Phe	0.686923	0.104169	1.15231	0.118275	neutral_in_both_maps	31	NA
p.Lys31Pro	-0.207208	0.225267	0.436493	0.338544	deleterious_in_both_maps	31	NA
p.Lys31Ser	0.995122	0.0478259	1.0386	0.182554	neutral_in_both_maps	31	NA
p.Lys31Thr	0.949966	0.0710605	1.0435	0.181356	neutral_in_both_maps	31	NA
p.Lys31Trp	1.02958	0.0339144	0.892903	0.107035	neutral_in_both_maps	31	NA
p.Lys31Tyr	0.694474	0.299251	0.935825	0.139923	neutral_in_both_maps	31	NA
p.Lys31Val	0.896172	0.064921	0.925972	0.114434	neutral_in_both_maps	31	NA
p.Val32Ala	0.962223	0.0908677	0.932943	0.0555725	neutral_in_both_maps	32	NA
p.Val32Arg	-0.147751	0.225593	0.0216207	0.131188	deleterious_in_both_maps	32	NA
p.Val32Asp	-0.163997	0.212367	0.171078	0.121296	deleterious_in_both_maps	32	NA
p.Val32Cys	0.984903	0.0103229	1.01118	0.0698294	neutral_in_both_maps	32	NA
p.Val32Gln	-0.259163	0.200604	0.708753	0.0714177	deleterious_in_abundance_map	32	NA
p.Val32Glu	0.317121	0.269737	0.456044	0.114862	deleterious_in_both_maps	32	NA
p.Val32Gly	-0.0290216	0.225802	0.993629	0.0583382	deleterious_in_abundance_map	32	NA
p.Val32His	0.0255018	0.324743	-0.585011	0.417641	deleterious_in_both_maps	32	NA
p.Val32Ile	1.18466	0.0300445	0.89676	0.0922688	neutral_in_both_maps	32	NA
p.Val32Leu	0.945672	0.0799301	0.925597	0.117086	neutral_in_both_maps	32	NA
p.Val32Lys	-0.0683946	0.220007	-0.243588	0.219447	deleterious_in_both_maps	32	NA
p.Val32Met	1.027	0.0179409	1.07032	0.0630094	neutral_in_both_maps	32	NA
p.Val32Phe	0.704022	0.281687	1.04399	0.0948378	neutral_in_both_maps	32	NA
p.Val32Pro	-0.0432646	0.206302	-0.149468	0.385911	deleterious_in_both_maps	32	NA
p.Val32Ser	-0.00544109	0.287967	0.986979	0.114473	deleterious_in_abundance_map	32	NA
p.Val32Thr	-0.147737	0.224935	0.881972	0.148274	deleterious_in_abundance_map	32	NA
p.Val32Trp	0.0151238	0.182628	0.785741	0.0675389	deleterious_in_abundance_map	32	NA
p.Val32Tyr	0.0101315	0.230368	0.915932	0.128188	deleterious_in_abundance_map	32	NA
p.Trp33Ala	0.957197	0.066581	0.954844	0.121838	neutral_in_both_maps	33	NA
p.Trp33Arg	0.883323	0.0955023	0.995635	0.1285	neutral_in_both_maps	33	NA
p.Trp33Asn	0.963477	0.0248671	0.932881	0.105176	neutral_in_both_maps	33	NA
p.Trp33Asp	0.843302	0.0145401	1.01309	0.0515521	neutral_in_both_maps	33	NA
p.Trp33Cys	1.07351	0.0431252	1.03809	0.0628857	neutral_in_both_maps	33	NA
p.Trp33Gln	1.06282	0.0240116	0.93213	0.0462976	neutral_in_both_maps	33	NA
p.Trp33Glu	1.04151	0.0172978	1.0003	0.0568806	neutral_in_both_maps	33	NA
p.Trp33Gly	0.84381	0.0560888	1.01189	0.0498395	neutral_in_both_maps	33	NA
p.Trp33His	0.321715	0.242961	0.967281	0.0602802	deleterious_in_abundance_map	33	NA
p.Trp33Ile	0.772294	0.0593057	1.17693	0.117773	neutral_in_both_maps	33	NA
p.Trp33Leu	0.916225	0.116864	0.95039	0.0736757	neutral_in_both_maps	33	NA
p.Trp33Lys	0.974436	0.0149041	1.12383	0.0382876	neutral_in_both_maps	33	NA
p.Trp33Met	0.909496	0.0518761	0.994194	0.0647427	neutral_in_both_maps	33	NA
p.Trp33Phe	0.823576	0.0331742	0.976086	0.0871812	neutral_in_both_maps	33	NA
p.Trp33Pro	0.485253	0.166745	0.453086	0.313914	deleterious_in_both_maps	33	NA
p.Trp33Ser	1.00022	0.0635712	0.97484	0.0768621	neutral_in_both_maps	33	NA
p.Trp33Thr	1.15112	0.0212267	0.961692	0.0653929	neutral_in_both_maps	33	NA
p.Trp33Tyr	0.973478	0.025507	0.902749	0.11977	neutral_in_both_maps	33	NA
p.Trp33Val	1.15588	0.0548965	0.955773	0.11615	neutral_in_both_maps	33	NA
p.Gly34Ala	0.183489	0.491207	0.907142	0.0765228	deleterious_in_abundance_map	34	NA
p.Gly34Arg	0.00412315	0.259648	0.607266	0.329293	deleterious_in_abundance_map	34	NA
p.Gly34Asn	-0.419313	0.299482	0.0497498	0.209093	deleterious_in_both_maps	34	NA
p.Gly34Asp	-0.0715733	0.17286	-0.448133	0.208877	deleterious_in_both_maps	34	NA
p.Gly34Cys	0.00537391	0.189384	0.822537	0.0473272	deleterious_in_abundance_map	34	NA
p.Gly34Gln	-0.344522	0.224851	-0.416925	0.215692	deleterious_in_both_maps	34	NA
p.Gly34Glu	0.170832	0.422718	0.647033	0.386683	deleterious_in_abundance_map	34	NA
p.Gly34His	-0.211177	0.224168	-0.179615	0.283417	deleterious_in_both_maps	34	NA
p.Gly34Ile	-0.215424	0.232965	0.790417	0.100374	deleterious_in_abundance_map	34	NA
p.Gly34Leu	-0.424359	0.258954	0.388452	0.140293	deleterious_in_both_maps	34	NA
p.Gly34Lys	0.39538	0.154892	0.225524	0.464332	deleterious_in_both_maps	34	NA
p.Gly34Met	-0.432048	0.224391	0.771675	0.110903	deleterious_in_abundance_map	34	NA
p.Gly34Phe	-0.418335	0.220273	0.138763	0.0865691	deleterious_in_both_maps	34	NA
p.Gly34Pro	-0.332464	0.260845	0.122159	0.240747	deleterious_in_both_maps	34	NA
p.Gly34Ser	0.0599102	0.202673	0.70848	0.117081	deleterious_in_abundance_map	34	NA
p.Gly34Thr	-0.517818	0.222245	0.538603	0.119484	deleterious_in_abundance_map	34	NA
p.Gly34Trp	0.0211328	0.169568	-0.586661	0.232856	deleterious_in_both_maps	34	NA
p.Gly34Tyr	-0.274175	0.224343	0.456038	0.101734	deleterious_in_both_maps	34	NA
p.Gly34Val	0.646561	0.367021	0.944854	0.107832	neutral_in_both_maps	34	NA
p.Ser35Ala	0.883537	0.116218	1.07107	0.0922495	neutral_in_both_maps	35	NA
p.Ser35Arg	1.06278	0.086727	1.00816	0.099697	neutral_in_both_maps	35	NA
p.Ser35Asn	0.98338	0.200442	0.942146	0.0799972	neutral_in_both_maps	35	NA
p.Ser35Asp	0.896495	0.124367	0.990347	0.0751115	neutral_in_both_maps	35	NA
p.Ser35Cys	0.91343	0.0374633	0.979364	0.0999842	neutral_in_both_maps	35	NA
p.Ser35Gln	1.09555	0.00979888	0.941034	0.0435313	neutral_in_both_maps	35	NA
p.Ser35Glu	0.986195	0.0248725	0.99117	0.0934712	neutral_in_both_maps	35	NA
p.Ser35Gly	0.757973	0.114869	0.991379	0.0763376	neutral_in_both_maps	35	NA
p.Ser35His	0.948244	0.0407951	1.06565	0.106123	neutral_in_both_maps	35	NA
p.Ser35Ile	1.08954	0.0219739	1.00527	0.0649325	neutral_in_both_maps	35	NA
p.Ser35Leu	1.01885	0.116147	1.0529	0.116613	neutral_in_both_maps	35	NA
p.Ser35Lys	0.999728	0.0296188	1.06404	0.0912617	neutral_in_both_maps	35	NA
p.Ser35Met	0.591613	0.018615	0.952369	0.0773411	neutral_in_both_maps	35	NA
p.Ser35Phe	1.09772	0.0443966	1.12439	0.0901491	neutral_in_both_maps	35	NA
p.Ser35Pro	0.152337	0.241891	0.953901	0.130873	deleterious_in_abundance_map	35	NA
p.Ser35Thr	1.08845	0.0468401	1.0623	0.102912	neutral_in_both_maps	35	NA
p.Ser35Trp	0.939046	0.00858197	1.07933	0.0785802	neutral_in_both_maps	35	NA
p.Ser35Tyr	0.443009	0.214649	0.979495	0.0893602	deleterious_in_abundance_map	35	NA
p.Ser35Val	1.03656	0.0847396	1.03834	0.0829524	neutral_in_both_maps	35	NA
p.Ile36Ala	-0.282168	0.201613	0.986034	0.0581613	deleterious_in_abundance_map	36	NA
p.Ile36Arg	-0.336448	0.267123	-0.176437	0.15423	deleterious_in_both_maps	36	NA
p.Ile36Asn	-0.319977	0.335169	0.176517	0.124005	deleterious_in_both_maps	36	NA
p.Ile36Asp	0.302987	0.0257077	-0.126093	0.155441	deleterious_in_both_maps	36	NA
p.Ile36Cys	0.0963519	0.119717	0.977748	0.0632393	deleterious_in_abundance_map	36	NA
p.Ile36Gln	-0.452782	0.22983	0.130854	0.142707	deleterious_in_both_maps	36	NA
p.Ile36Glu	0.19677	0.0667477	-0.0216448	0.160651	deleterious_in_both_maps	36	NA
p.Ile36Gly	-0.265598	0.167553	-0.087624	0.0836577	deleterious_in_both_maps	36	NA
p.Ile36His	-0.000359283	0.196252	-0.386649	0.06994	deleterious_in_both_maps	36	NA
p.Ile36Leu	0.914795	0.0503288	1.07526	0.0773229	neutral_in_both_maps	36	NA
p.Ile36Lys	-0.184074	0.178036	-0.353422	0.11034	deleterious_in_both_maps	36	NA
p.Ile36Met	0.58883	0.0225054	0.961455	0.0270483	neutral_in_both_maps	36	NA
p.Ile36Phe	-0.541344	0.319596	1.06859	0.0399046	deleterious_in_abundance_map	36	NA
p.Ile36Pro	0.380353	0.193848	0.160267	0.238476	deleterious_in_both_maps	36	NA
p.Ile36Ser	-0.13285	0.24855	0.515941	0.0788192	deleterious_in_abundance_map	36	NA
p.Ile36Thr	-0.754404	0.185504	0.96503	0.064942	deleterious_in_abundance_map	36	NA
p.Ile36Trp	-0.436472	0.211065	0.264627	0.0963033	deleterious_in_both_maps	36	NA
p.Ile36Tyr	-0.154328	0.172002	0.641376	0.0441422	deleterious_in_abundance_map	36	NA
p.Ile36Val	0.87445	0.0833914	1.10421	0.0326126	neutral_in_both_maps	36	NA
p.Lys37Ala	0.89197	0.0754495	0.952368	0.0700907	neutral_in_both_maps	37	NA
p.Lys37Arg	0.95684	0.176756	1.07105	0.141399	neutral_in_both_maps	37	NA
p.Lys37Asn	0.962851	0.0470197	0.925717	0.126435	neutral_in_both_maps	37	NA
p.Lys37Asp	1.00288	0.0119133	0.836576	0.0446689	neutral_in_both_maps	37	NA
p.Lys37Cys	0.92387	0.039806	0.897722	0.0627824	neutral_in_both_maps	37	NA
p.Lys37Gln	0.466659	0.273585	0.952257	0.0388808	deleterious_in_abundance_map	37	NA
p.Lys37Glu	1.09799	0.012325	1.0139	0.166702	neutral_in_both_maps	37	NA
p.Lys37Gly	1.00431	0.0920615	0.992895	0.0653593	neutral_in_both_maps	37	NA
p.Lys37His	1.12814	0.0331169	1.00093	0.0600621	neutral_in_both_maps	37	NA
p.Lys37Ile	1.04808	0.0404261	0.906063	0.155302	neutral_in_both_maps	37	NA
p.Lys37Leu	0.824077	0.054159	0.976452	0.0893846	neutral_in_both_maps	37	NA
p.Lys37Met	1.14119	0.0166309	0.947895	0.0787944	neutral_in_both_maps	37	NA
p.Lys37Phe	1.00962	0.0252682	0.817513	0.0836721	neutral_in_both_maps	37	NA
p.Lys37Pro	0.100737	0.274374	0.890349	0.095032	deleterious_in_abundance_map	37	NA
p.Lys37Ser	1.10051	0.0699377	1.00657	0.07113	neutral_in_both_maps	37	NA
p.Lys37Thr	1.0652	0.143379	0.930322	0.124905	neutral_in_both_maps	37	NA
p.Lys37Trp	1.02357	0.0354489	0.880404	0.0637051	neutral_in_both_maps	37	NA
p.Lys37Tyr	0.73424	0.0216541	0.783381	0.0905541	neutral_in_both_maps	37	NA
p.Lys37Val	0.899095	0.0817836	0.972701	0.0928549	neutral_in_both_maps	37	NA
p.Gly38Ala	0.534728	0.33238	0.973673	0.0966667	neutral_in_both_maps	38	NA
p.Gly38Arg	0.47118	0.33696	0.829645	0.0824147	deleterious_in_abundance_map	38	NA
p.Gly38Asp	0.29176	0.100748	1.1203	0.0571497	deleterious_in_abundance_map	38	NA
p.Gly38Cys	-0.0256988	0.207332	0.999356	0.0436052	deleterious_in_abundance_map	38	NA
p.Gly38Gln	0.0441176	0.206326	0.956783	0.0763083	deleterious_in_abundance_map	38	NA
p.Gly38Glu	-0.221984	0.228527	0.86362	0.072854	deleterious_in_abundance_map	38	NA
p.Gly38His	0.460396	0.160976	0.836813	0.051484	deleterious_in_abundance_map	38	NA
p.Gly38Ile	-0.183941	0.221552	0.88224	0.0755873	deleterious_in_abundance_map	38	NA
p.Gly38Leu	0.239759	0.349175	1.00274	0.181094	deleterious_in_abundance_map	38	NA
p.Gly38Lys	-0.0665617	0.220282	0.795635	0.135333	deleterious_in_abundance_map	38	NA
p.Gly38Phe	-0.416785	0.231877	0.808894	0.0444889	deleterious_in_abundance_map	38	NA
p.Gly38Pro	-0.339947	0.226378	0.907639	0.099349	deleterious_in_abundance_map	38	NA
p.Gly38Ser	0.186865	0.304701	0.978788	0.0942467	deleterious_in_abundance_map	38	NA
p.Gly38Thr	-0.380589	0.223717	0.781511	0.137939	deleterious_in_abundance_map	38	NA
p.Gly38Trp	-0.464117	0.204505	0.904997	0.0454859	deleterious_in_abundance_map	38	NA
p.Gly38Tyr	-0.25852	0.217457	0.96454	0.0410214	deleterious_in_abundance_map	38	NA
p.Gly38Val	0.155294	0.183048	0.901764	0.0627036	deleterious_in_abundance_map	38	NA
p.Leu39Ala	-0.227368	0.231307	0.982318	0.12014	deleterious_in_abundance_map	39	NA
p.Leu39Arg	-0.474553	0.272653	-0.331777	0.209712	deleterious_in_both_maps	39	NA
p.Leu39Asn	0.0421906	0.225303	0.864542	0.322294	deleterious_in_abundance_map	39	NA
p.Leu39Asp	0.235211	0.33097	-0.413777	0.27943	deleterious_in_both_maps	39	NA
p.Leu39Cys	-0.245171	0.223671	0.889371	0.0819748	deleterious_in_abundance_map	39	NA
p.Leu39Gln	0.582281	0.134181	1.06727	0.0852714	neutral_in_both_maps	39	NA
p.Leu39Glu	-0.354985	0.219028	0.241335	0.128357	deleterious_in_both_maps	39	NA
p.Leu39Gly	-0.307042	0.250311	0.839222	0.0826864	deleterious_in_abundance_map	39	NA
p.Leu39His	-0.00291705	0.229484	0.658142	0.117623	deleterious_in_abundance_map	39	NA
p.Leu39Ile	0.0154118	0.226899	0.808182	0.0981061	deleterious_in_abundance_map	39	NA
p.Leu39Lys	-0.162023	0.205023	-0.049978	0.133009	deleterious_in_both_maps	39	NA
p.Leu39Met	0.81463	0.0172483	0.829066	0.102459	neutral_in_both_maps	39	NA
p.Leu39Phe	-0.471497	0.218202	0.825518	0.126007	deleterious_in_abundance_map	39	NA
p.Leu39Pro	0.59378	0.24519	0.713514	0.17407	neutral_in_both_maps	39	NA
p.Leu39Ser	-0.419119	0.249533	0.888684	0.126052	deleterious_in_abundance_map	39	NA
p.Leu39Thr	-0.159855	0.228918	0.978742	0.098815	deleterious_in_abundance_map	39	NA
p.Leu39Trp	-0.00490157	0.219335	0.825654	0.0908264	deleterious_in_abundance_map	39	NA
p.Leu39Val	0.422469	0.232357	0.913764	0.0865998	deleterious_in_abundance_map	39	NA
p.Thr40Ala	0.971405	0.0656442	1.01059	0.0579882	neutral_in_both_maps	40	NA
p.Thr40Arg	0.972979	0.0490668	1.00286	0.0568018	neutral_in_both_maps	40	NA
p.Thr40Asn	0.938053	0.0102212	1.00549	0.0370643	neutral_in_both_maps	40	NA
p.Thr40Asp	0.829551	0.01589	1.00785	0.0412653	neutral_in_both_maps	40	NA
p.Thr40Cys	1.11479	0.0261124	1.05999	0.0548888	neutral_in_both_maps	40	NA
p.Thr40Gln	0.831896	0.0223047	0.968805	0.0297742	neutral_in_both_maps	40	NA
p.Thr40Glu	0.871372	0.0144533	1.06925	0.0343304	neutral_in_both_maps	40	NA
p.Thr40Gly	0.998592	0.0537562	0.852669	0.050104	neutral_in_both_maps	40	NA
p.Thr40His	1.02405	0.0156818	1.00623	0.0370815	neutral_in_both_maps	40	NA
p.Thr40Ile	0.87308	0.0221711	0.97833	0.0527053	neutral_in_both_maps	40	NA
p.Thr40Leu	0.820533	0.1115	0.974246	0.0668592	neutral_in_both_maps	40	NA
p.Thr40Lys	0.897401	0.0126198	1.05624	0.0594285	neutral_in_both_maps	40	NA
p.Thr40Met	0.947096	0.0185594	0.916603	0.0725205	neutral_in_both_maps	40	NA
p.Thr40Phe	0.474209	0.0377363	0.869114	0.0739153	deleterious_in_abundance_map	40	NA
p.Thr40Pro	0.956349	0.124064	0.939815	0.100386	neutral_in_both_maps	40	NA
p.Thr40Ser	0.971036	0.0297444	0.975266	0.0485016	neutral_in_both_maps	40	NA
p.Thr40Trp	0.165321	0.200973	0.904692	0.0801181	deleterious_in_abundance_map	40	NA
p.Thr40Tyr	0.211855	0.0313791	0.9702	0.102287	deleterious_in_abundance_map	40	NA
p.Thr40Val	0.985254	0.0541792	1.04298	0.0913825	neutral_in_both_maps	40	NA
p.Glu41Ala	0.998853	0.0849445	0.996734	0.137332	neutral_in_both_maps	41	NA
p.Glu41Arg	0.66108	0.0325051	0.959489	0.16251	neutral_in_both_maps	41	NA
p.Glu41Asn	0.406078	0.198301	1.01475	0.156099	deleterious_in_abundance_map	41	NA
p.Glu41Asp	0.88126	0.125506	0.946895	0.18672	neutral_in_both_maps	41	NA
p.Glu41Cys	0.969438	0.0316391	0.782946	0.211962	neutral_in_both_maps	41	NA
p.Glu41Gln	1.10614	0.0488262	0.933487	0.333338	neutral_in_both_maps	41	NA
p.Glu41Gly	0.597644	0.31766	1.02224	0.146521	neutral_in_both_maps	41	NA
p.Glu41Ile	0.809382	0.0304201	1.04443	0.104924	neutral_in_both_maps	41	NA
p.Glu41Leu	-0.0125288	0.331481	0.993578	0.249778	deleterious_in_abundance_map	41	NA
p.Glu41Lys	1.16308	0.0272089	1.12562	0.135541	neutral_in_both_maps	41	NA
p.Glu41Met	1.11847	0.0326634	1.06674	0.0959013	neutral_in_both_maps	41	NA
p.Glu41Phe	-0.398728	0.318081	0.800744	0.0932171	deleterious_in_abundance_map	41	NA
p.Glu41Pro	1.18584	0.0486408	0.888068	0.261253	neutral_in_both_maps	41	NA
p.Glu41Ser	0.884416	0.0547574	0.967376	0.167937	neutral_in_both_maps	41	NA
p.Glu41Thr	0.0881341	0.337634	0.777393	0.208345	deleterious_in_abundance_map	41	NA
p.Glu41Tyr	0.408102	0.186183	1.13552	0.148806	deleterious_in_abundance_map	41	NA
p.Glu41Val	1.00324	0.106103	1.00416	0.0786017	neutral_in_both_maps	41	NA
p.Gly42Ala	-0.245816	0.271446	0.821604	0.0814674	deleterious_in_abundance_map	42	NA
p.Gly42Arg	-0.297739	0.31223	0.893828	0.139926	deleterious_in_abundance_map	42	NA
p.Gly42Asn	-0.0923641	0.223919	0.623753	0.576957	deleterious_in_abundance_map	42	NA
p.Gly42Asp	-0.301212	0.224431	0.760188	0.0927025	deleterious_in_abundance_map	42	NA
p.Gly42Cys	0.841448	0.231834	0.802477	0.105187	neutral_in_both_maps	42	NA
p.Gly42Gln	-0.325763	0.315144	0.784165	0.187877	deleterious_in_abundance_map	42	NA
p.Gly42Glu	-0.394307	0.218203	0.902548	0.0783615	deleterious_in_abundance_map	42	NA
p.Gly42Leu	-0.0838415	0.321425	0.930959	0.242731	deleterious_in_abundance_map	42	NA
p.Gly42Lys	-0.0832877	0.322505	0.91576	0.105079	deleterious_in_abundance_map	42	NA
p.Gly42Met	-0.238597	0.317014	1.0811	0.14969	deleterious_in_abundance_map	42	NA
p.Gly42Ser	0.433516	0.435796	0.837196	0.197535	deleterious_in_abundance_map	42	NA
p.Gly42Thr	-0.284223	0.264585	0.777246	0.362885	deleterious_in_abundance_map	42	NA
p.Gly42Trp	-0.200601	0.222958	0.91685	0.0374445	deleterious_in_abundance_map	42	NA
p.Gly42Tyr	-0.622464	0.315848	0.499755	0.19393	deleterious_in_both_maps	42	NA
p.Gly42Val	0.879716	0.318178	0.860152	0.205346	neutral_in_both_maps	42	NA
p.Leu43Ala	0.916852	0.0597471	0.877635	0.129101	neutral_in_both_maps	43	NA
p.Leu43Arg	1.08018	0.0344256	1.05956	0.090445	neutral_in_both_maps	43	NA
p.Leu43Asn	0.250394	0.331582	0.871186	0.166699	deleterious_in_abundance_map	43	NA
p.Leu43Asp	0.0813786	0.328158	0.92971	0.127787	deleterious_in_abundance_map	43	NA
p.Leu43Cys	0.805924	0.0264635	1.14975	0.0787081	neutral_in_both_maps	43	NA
p.Leu43Gln	0.59659	0.049927	0.981747	0.0781456	neutral_in_both_maps	43	NA
p.Leu43Gly	0.854995	0.0483588	0.848202	0.122269	neutral_in_both_maps	43	NA
p.Leu43His	0.728611	0.0509498	1.05444	0.136421	neutral_in_both_maps	43	NA
p.Leu43Ile	-0.0958949	0.211412	1.0255	0.103658	deleterious_in_abundance_map	43	NA
p.Leu43Lys	0.906054	0.0461564	1.09199	0.09747	neutral_in_both_maps	43	NA
p.Leu43Met	1.0157	0.0174278	1.00459	0.107413	neutral_in_both_maps	43	NA
p.Leu43Pro	1.00848	0.115929	0.96343	0.150399	neutral_in_both_maps	43	NA
p.Leu43Ser	0.426951	0.253647	0.993476	0.120225	deleterious_in_abundance_map	43	NA
p.Leu43Thr	1.12895	0.027933	0.90263	0.173034	neutral_in_both_maps	43	NA
p.Leu43Trp	0.603174	0.100234	0.910736	0.0635962	neutral_in_both_maps	43	NA
p.Leu43Tyr	1.09408	0.0359419	0.914611	0.0763156	neutral_in_both_maps	43	NA
p.Leu43Val	1.14491	0.0461481	0.939823	0.079139	neutral_in_both_maps	43	NA
p.His44Ala	-0.115791	0.25682	0.965058	0.228686	deleterious_in_abundance_map	44	NA
p.His44Arg	-0.270742	0.266266	0.696257	0.345045	deleterious_in_abundance_map	44	NA
p.His44Asn	0.871072	0.0280816	1.68604	0.540018	neutral_in_both_maps	44	NA
p.His44Asp	0.392476	0.139632	0.250911	0.513703	deleterious_in_both_maps	44	NA
p.His44Cys	-0.0200473	0.304226	0.977033	0.168619	deleterious_in_abundance_map	44	NA
p.His44Gln	0.271707	0.296727	0.743047	0.0884971	deleterious_in_abundance_map	44	NA
p.His44Glu	-0.258885	0.219144	-0.0961623	0.14117	deleterious_in_both_maps	44	NA
p.His44Gly	-0.209848	0.247854	0.848611	0.290866	deleterious_in_abundance_map	44	NA
p.His44Ile	-0.410947	0.22928	0.531361	0.103759	deleterious_in_abundance_map	44	NA
p.His44Leu	-0.209055	0.226317	0.619946	0.27718	deleterious_in_abundance_map	44	NA
p.His44Lys	-0.109208	0.219138	0.94464	0.224309	deleterious_in_abundance_map	44	NA
p.His44Met	-0.363832	0.219508	1.02355	0.13627	deleterious_in_abundance_map	44	NA
p.His44Phe	0.959436	0.0323642	0.940847	0.0919831	neutral_in_both_maps	44	NA
p.His44Pro	-0.21858	0.286332	-0.340065	0.493783	deleterious_in_both_maps	44	NA
p.His44Ser	-0.309954	0.364592	0.868354	0.13097	deleterious_in_abundance_map	44	NA
p.His44Thr	-0.237086	0.239182	0.395021	0.323131	deleterious_in_both_maps	44	NA
p.His44Tyr	1.10867	0.0299673	0.652144	0.336554	neutral_in_both_maps	44	NA
p.His44Val	-0.291715	0.219713	0.594465	0.168414	deleterious_in_abundance_map	44	NA
p.Gly45Ala	1.007	0.0417388	0.804758	0.0817688	neutral_in_both_maps	45	NA
p.Gly45Arg	0.770633	0.117513	0.0648152	0.16077	deleterious_in_activity_map	45	NA
p.Gly45Asp	0.164359	0.330517	0.17159	0.341345	deleterious_in_both_maps	45	NA
p.Gly45Cys	0.847314	0.0806194	-0.663559	0.300898	deleterious_in_activity_map	45	NA
p.Gly45Gln	-0.17755	0.22456	0.141539	0.161974	deleterious_in_both_maps	45	NA
p.Gly45Glu	0.818099	0.0896071	-0.233796	0.23134	deleterious_in_activity_map	45	NA
p.Gly45Leu	-0.137483	0.252436	-0.465525	0.425609	deleterious_in_both_maps	45	NA
p.Gly45Lys	-0.189338	0.299026	0.243158	0.219065	deleterious_in_both_maps	45	NA
p.Gly45Met	0.751082	0.0482481	-0.287631	0.194148	deleterious_in_activity_map	45	NA
p.Gly45Phe	-0.139167	0.224161	0.288633	0.196531	deleterious_in_both_maps	45	NA
p.Gly45Pro	1.032	0.0630386	0.413492	0.25697	deleterious_in_activity_map	45	NA
p.Gly45Ser	0.985758	0.0477798	0.327907	0.230795	deleterious_in_activity_map	45	NA
p.Gly45Thr	0.0337795	0.372126	-0.115754	0.317366	deleterious_in_both_maps	45	NA
p.Gly45Trp	-0.0192844	0.186097	-0.135452	0.0965188	deleterious_in_both_maps	45	NA
p.Gly45Tyr	-0.462951	0.29861	-0.0388644	0.738517	deleterious_in_both_maps	45	NA
p.Gly45Val	0.186645	0.215306	-0.0926428	0.164965	deleterious_in_both_maps	45	NA
p.Phe46Ala	0.107193	0.239745	0.976798	0.0592278	deleterious_in_abundance_map	46	NA
p.Phe46Arg	-0.228078	0.284224	0.013965	0.29426	deleterious_in_both_maps	46	NA
p.Phe46Asn	-0.518383	0.224897	0.691073	0.0881642	deleterious_in_abundance_map	46	NA
p.Phe46Asp	0.0235334	0.186874	-0.148466	0.244671	deleterious_in_both_maps	46	NA
p.Phe46Cys	0.740999	0.0634956	1.04155	0.207703	neutral_in_both_maps	46	NA
p.Phe46Glu	-0.120389	0.229289	-0.251142	0.118158	deleterious_in_both_maps	46	NA
p.Phe46Gly	0.189853	0.185371	0.522817	0.0660494	deleterious_in_abundance_map	46	NA
p.Phe46His	-0.188317	0.218645	0.95824	0.431894	deleterious_in_abundance_map	46	NA
p.Phe46Ile	0.888749	0.123887	1.03141	0.0623882	neutral_in_both_maps	46	NA
p.Phe46Leu	0.935844	0.103251	1.00439	0.0895221	neutral_in_both_maps	46	NA
p.Phe46Lys	-0.00509234	0.176817	0.267402	0.132897	deleterious_in_both_maps	46	NA
p.Phe46Met	1.12337	0.0109426	0.983471	0.0471845	neutral_in_both_maps	46	NA
p.Phe46Pro	-0.319096	0.224719	0.130883	0.212123	deleterious_in_both_maps	46	NA
p.Phe46Ser	-0.249245	0.335307	0.898613	0.156362	deleterious_in_abundance_map	46	NA
p.Phe46Thr	-0.0969467	0.283535	1.01177	0.106786	deleterious_in_abundance_map	46	NA
p.Phe46Trp	0.770312	0.0269314	0.814244	0.0490204	neutral_in_both_maps	46	NA
p.Phe46Tyr	-0.291854	0.486586	0.812577	0.0702038	deleterious_in_abundance_map	46	NA
p.Phe46Val	0.984098	0.0784547	0.964424	0.0891453	neutral_in_both_maps	46	NA
p.His47Arg	0.964292	0.0345506	0.151407	0.276838	deleterious_in_activity_map	47	Cu_bind
p.His47Asp	0.819505	0.17137	0.454884	0.408857	deleterious_in_activity_map	47	Cu_bind
p.His47Cys	-0.205655	0.316398	0.0448643	0.347069	deleterious_in_both_maps	47	Cu_bind
p.His47Gln	0.879436	0.0840574	0.262826	1.43079	deleterious_in_activity_map	47	Cu_bind
p.His47Glu	0.261218	0.317283	0.282706	0.225452	deleterious_in_both_maps	47	Cu_bind
p.His47Ile	-0.278659	0.300404	-0.0719465	0.547271	deleterious_in_both_maps	47	Cu_bind
p.His47Leu	1.08365	0.12919	0.0689306	0.838409	deleterious_in_activity_map	47	Cu_bind
p.His47Lys	0.551439	0.324536	-0.0480887	0.223482	deleterious_in_activity_map	47	Cu_bind
p.His47Pro	-0.444091	0.339991	0.0304002	0.423858	deleterious_in_both_maps	47	Cu_bind
p.His47Ser	0.520612	0.223014	-0.0924214	0.311648	deleterious_in_activity_map	47	Cu_bind
p.Val48Ala	-0.144784	0.281362	0.932903	0.158723	deleterious_in_abundance_map	48	NA
p.Val48Arg	-0.331203	0.225226	0.144751	0.341365	deleterious_in_both_maps	48	NA
p.Val48Asn	-0.591234	0.315314	-0.185944	0.308913	deleterious_in_both_maps	48	NA
p.Val48Asp	-0.747319	0.303484	0.411046	0.239811	deleterious_in_both_maps	48	NA
p.Val48Cys	0.307267	0.129007	1.08368	0.0458994	deleterious_in_abundance_map	48	NA
p.Val48Glu	-0.476278	0.22317	-0.113651	0.248636	deleterious_in_both_maps	48	NA
p.Val48Gly	-0.686985	0.251815	0.139564	0.0851806	deleterious_in_both_maps	48	NA
p.Val48Ile	1.20178	0.0399423	1.15889	0.173026	neutral_in_both_maps	48	NA
p.Val48Leu	0.846871	0.178052	0.946016	0.209053	neutral_in_both_maps	48	NA
p.Val48Met	-0.14074	0.247126	1.05609	0.116878	deleterious_in_abundance_map	48	NA
p.Val48Phe	0.872978	0.0210209	1.08102	0.0937801	neutral_in_both_maps	48	NA
p.Val48Ser	-0.250794	0.303004	0.711294	0.192554	deleterious_in_abundance_map	48	NA
p.Val48Trp	-0.56876	0.217936	0.259714	0.389608	deleterious_in_both_maps	48	NA
p.Val48Tyr	-0.0258529	0.18194	-0.0511327	0.284846	deleterious_in_both_maps	48	NA
p.His49Ala	1.20418	0.0299766	0.106226	0.232648	deleterious_in_activity_map	49	Cu_bind
p.His49Arg	0.800476	0.606784	-0.233414	0.304833	deleterious_in_activity_map	49	Cu_bind
p.His49Leu	0.924004	0.194032	-0.348945	0.687198	deleterious_in_activity_map	49	Cu_bind
p.His49Pro	0.327199	0.376339	-0.472743	1.11274	deleterious_in_both_maps	49	Cu_bind
p.His49Ser	0.782638	0.126316	-0.154241	0.631261	deleterious_in_activity_map	49	Cu_bind
p.His49Val	-0.0261717	0.30468	-0.296877	0.6277	deleterious_in_both_maps	49	Cu_bind
p.Glu50Ala	0.999382	0.0543881	1.00507	0.194407	neutral_in_both_maps	50	NA
p.Glu50Arg	0.111582	0.28333	0.808553	0.255186	deleterious_in_abundance_map	50	NA
p.Glu50Asp	0.866786	0.0691774	0.740908	0.358225	neutral_in_both_maps	50	NA
p.Glu50Gln	0.907376	0.145717	1.09241	0.13234	neutral_in_both_maps	50	NA
p.Glu50Gly	0.818066	0.290469	0.755625	0.149067	neutral_in_both_maps	50	NA
p.Glu50Leu	0.506381	0.165193	0.796782	0.257049	neutral_in_both_maps	50	NA
p.Glu50Lys	0.771072	0.263915	0.418569	0.79631	deleterious_in_activity_map	50	NA
p.Glu50Met	-0.00666726	0.301453	0.99048	0.0916298	deleterious_in_abundance_map	50	NA
p.Glu50Phe	-0.370294	0.315445	1.06901	0.144982	deleterious_in_abundance_map	50	NA
p.Glu50Ser	0.946882	0.113015	0.959829	0.170214	neutral_in_both_maps	50	NA
p.Glu50Trp	1.11932	0.0356973	0.599598	0.216128	neutral_in_both_maps	50	NA
p.Glu50Val	0.627374	0.340401	1.04657	0.142326	neutral_in_both_maps	50	NA
p.Phe51Ala	0.809157	0.142752	0.0433366	0.613896	deleterious_in_activity_map	51	DI,CCS
p.Phe51Asp	1.13852	0.0164774	-0.409221	0.420903	deleterious_in_activity_map	51	DI,CCS
p.Phe51Gly	1.11357	0.0975806	0.397929	0.558452	deleterious_in_activity_map	51	DI,CCS
p.Phe51Ile	0.539989	0.202641	0.861144	0.453128	neutral_in_both_maps	51	DI,CCS
p.Phe51Leu	0.913247	0.0797999	0.785079	0.159798	neutral_in_both_maps	51	DI,CCS
p.Phe51Lys	1.11066	0.0164274	0.691947	0.241802	neutral_in_both_maps	51	DI,CCS
p.Phe51Ser	1.10236	0.225358	-0.014436	0.379148	deleterious_in_activity_map	51	DI,CCS
p.Phe51Trp	-0.0340534	0.235379	1.00803	0.267896	deleterious_in_abundance_map	51	DI,CCS
p.Phe51Val	0.868599	0.0914064	-0.107356	2.34634	deleterious_in_activity_map	51	DI,CCS
p.Gly52Arg	0.914776	0.0966584	0.0618273	0.340905	deleterious_in_activity_map	52	DI,CCS
p.Gly52Asp	0.484786	0.175507	-0.67554	0.419836	deleterious_in_both_maps	52	DI,CCS
p.Gly52Glu	0.961228	0.173374	0.26115	0.305914	deleterious_in_activity_map	52	DI,CCS
p.Gly52Trp	1.26173	0.00822574	-0.0522506	0.252957	deleterious_in_activity_map	52	DI,CCS
p.Gly52Val	0.509038	0.360693	-0.37755	0.335761	deleterious_in_activity_map	52	DI,CCS
p.Asp53Ala	0.720207	0.234552	0.287178	0.257118	deleterious_in_activity_map	53	DI,CCS,CCSimm
p.Asp53Cys	1.09173	0.0541054	0.274055	0.165801	deleterious_in_activity_map	53	DI,CCS,CCSimm
p.Asp53Glu	0.910565	0.0324096	0.445914	0.0647814	deleterious_in_activity_map	53	DI,CCS,CCSimm
p.Asp53Gly	0.919254	0.0491666	-0.240424	0.398363	deleterious_in_activity_map	53	DI,CCS,CCSimm
p.Asp53His	1.04905	0.0314325	1.24623	1.44398	neutral_in_both_maps	53	DI,CCS,CCSimm
p.Asp53Leu	0.463467	0.297476	-0.566494	0.282872	deleterious_in_both_maps	53	DI,CCS,CCSimm
p.Asp53Phe	0.923306	0.125358	-0.562478	0.959137	deleterious_in_activity_map	53	DI,CCS,CCSimm
p.Asp53Ser	0.710624	0.257267	0.274094	0.284887	deleterious_in_activity_map	53	DI,CCS,CCSimm
p.Asp53Val	0.994177	0.0827612	-0.414053	0.223838	deleterious_in_activity_map	53	DI,CCS,CCSimm
p.Asn54Ala	0.847444	0.199958	1.04675	0.071115	neutral_in_both_maps	54	DI,CCS,CCSimm
p.Asn54Arg	1.03895	0.0718389	0.923701	0.0622943	neutral_in_both_maps	54	DI,CCS,CCSimm
p.Asn54Asp	1.02439	0.0158069	0.53858	0.177833	neutral_in_both_maps	54	DI,CCS,CCSimm
p.Asn54Cys	1.08316	0.021436	0.844296	0.053719	neutral_in_both_maps	54	DI,CCS,CCSimm
p.Asn54Gln	0.942941	0.0300471	1.02968	0.0464203	neutral_in_both_maps	54	DI,CCS,CCSimm
p.Asn54Glu	0.910092	0.0269741	1.04033	0.0482741	neutral_in_both_maps	54	DI,CCS,CCSimm
p.Asn54Gly	0.948482	0.014929	1.03533	0.132032	neutral_in_both_maps	54	DI,CCS,CCSimm
p.Asn54His	0.928282	0.0158918	1.05976	0.043256	neutral_in_both_maps	54	DI,CCS,CCSimm
p.Asn54Ile	0.914304	0.0274242	1.04814	0.0560396	neutral_in_both_maps	54	DI,CCS,CCSimm
p.Asn54Leu	1.00389	0.0551629	1.05057	0.0730445	neutral_in_both_maps	54	DI,CCS,CCSimm
p.Asn54Lys	0.888188	0.00957941	0.896794	0.0321072	neutral_in_both_maps	54	DI,CCS,CCSimm
p.Asn54Met	1.07837	0.0126276	1.13739	0.0427736	neutral_in_both_maps	54	DI,CCS,CCSimm
p.Asn54Phe	0.849395	0.00998286	0.996723	0.0680711	neutral_in_both_maps	54	DI,CCS,CCSimm
p.Asn54Pro	0.952012	0.014377	0.966881	0.0603582	neutral_in_both_maps	54	DI,CCS,CCSimm
p.Asn54Ser	0.970766	0.0462979	1.04667	0.104201	neutral_in_both_maps	54	DI,CCS,CCSimm
p.Asn54Thr	1.05556	0.0559856	1.04419	0.0702008	neutral_in_both_maps	54	DI,CCS,CCSimm
p.Asn54Trp	0.92281	0.0341335	0.953324	0.0584722	neutral_in_both_maps	54	DI,CCS,CCSimm
p.Asn54Tyr	0.971745	0.00506065	0.85522	0.0673195	neutral_in_both_maps	54	DI,CCS,CCSimm
p.Asn54Val	0.941115	0.0970844	1.00152	0.084238	neutral_in_both_maps	54	DI,CCS,CCSimm
p.Thr55Ala	1.06617	0.0318299	0.809667	0.119262	neutral_in_both_maps	55	DI,CCS,CCSimm
p.Thr55Arg	1.0534	0.200242	0.743178	0.255311	neutral_in_both_maps	55	DI,CCS,CCSimm
p.Thr55Asn	1.02308	0.0803747	0.279903	0.28302	deleterious_in_activity_map	55	DI,CCS,CCSimm
p.Thr55Cys	0.948595	0.0393835	0.831424	0.142116	neutral_in_both_maps	55	DI,CCS,CCSimm
p.Thr55Gln	-0.152441	0.298985	0.830656	0.0764723	deleterious_in_abundance_map	55	DI,CCS,CCSimm
p.Thr55Glu	0.666317	0.0870145	0.238358	0.204335	deleterious_in_activity_map	55	DI,CCS,CCSimm
p.Thr55Gly	0.9305	0.0827519	0.586117	0.178295	neutral_in_both_maps	55	DI,CCS,CCSimm
p.Thr55His	0.257943	0.175827	0.624377	0.131732	deleterious_in_abundance_map	55	DI,CCS,CCSimm
p.Thr55Ile	0.904734	0.20474	0.260435	0.129133	deleterious_in_activity_map	55	DI,CCS,CCSimm
p.Thr55Leu	1.0863	0.0918571	-0.0710803	0.381866	deleterious_in_activity_map	55	DI,CCS,CCSimm
p.Thr55Lys	1.03888	0.0157234	0.487989	0.439074	deleterious_in_activity_map	55	DI,CCS,CCSimm
p.Thr55Met	0.91425	0.091312	-0.0820629	0.219379	deleterious_in_activity_map	55	DI,CCS,CCSimm
p.Thr55Phe	0.624726	0.175543	0.0314673	0.234182	deleterious_in_activity_map	55	DI,CCS,CCSimm
p.Thr55Pro	0.525159	0.145159	0.117159	0.516514	deleterious_in_activity_map	55	DI,CCS,CCSimm
p.Thr55Ser	1.06093	0.0759877	0.977766	0.109049	neutral_in_both_maps	55	DI,CCS,CCSimm
p.Thr55Trp	0.77376	0.0635175	0.039984	0.203099	deleterious_in_activity_map	55	DI,CCS,CCSimm
p.Thr55Tyr	0.440535	0.114708	0.45501	0.420528	deleterious_in_both_maps	55	DI,CCS,CCSimm
p.Thr55Val	0.0924144	0.229821	0.765538	0.167506	deleterious_in_abundance_map	55	DI,CCS,CCSimm
p.Ala56Arg	0.961794	0.110112	0.957026	0.0991141	neutral_in_both_maps	56	CCS,CCSimm
p.Ala56Asn	0.927316	0.0680347	0.909739	0.0786836	neutral_in_both_maps	56	CCS,CCSimm
p.Ala56Asp	0.747061	0.0239161	0.896044	0.0885285	neutral_in_both_maps	56	CCS,CCSimm
p.Ala56Cys	0.85947	0.0852158	0.848604	0.0770414	neutral_in_both_maps	56	CCS,CCSimm
p.Ala56Gln	0.869401	0.0407645	0.950585	0.0556862	neutral_in_both_maps	56	CCS,CCSimm
p.Ala56Glu	0.969177	0.0928532	0.945346	0.0668228	neutral_in_both_maps	56	CCS,CCSimm
p.Ala56Gly	0.909442	0.121187	0.925954	0.106795	neutral_in_both_maps	56	CCS,CCSimm
p.Ala56His	0.791408	0.0234798	0.934949	0.0552222	neutral_in_both_maps	56	CCS,CCSimm
p.Ala56Ile	1.06685	0.0574185	0.916809	0.0817068	neutral_in_both_maps	56	CCS,CCSimm
p.Ala56Leu	0.833964	0.143727	0.991613	0.113671	neutral_in_both_maps	56	CCS,CCSimm
p.Ala56Lys	0.975423	0.0133713	0.733193	0.0657701	neutral_in_both_maps	56	CCS,CCSimm
p.Ala56Met	0.588176	0.0558151	0.94732	0.107268	neutral_in_both_maps	56	CCS,CCSimm
p.Ala56Phe	0.998839	0.0237614	0.943045	0.0875706	neutral_in_both_maps	56	CCS,CCSimm
p.Ala56Pro	0.685767	0.0784181	-0.136301	0.259842	deleterious_in_activity_map	56	CCS,CCSimm
p.Ala56Ser	1.04385	0.216953	0.912013	0.171479	neutral_in_both_maps	56	CCS,CCSimm
p.Ala56Thr	1.03011	0.138192	0.990228	0.092699	neutral_in_both_maps	56	CCS,CCSimm
p.Ala56Trp	0.386406	0.152765	0.811329	0.0844727	deleterious_in_abundance_map	56	CCS,CCSimm
p.Ala56Tyr	0.791995	0.0811264	0.916946	0.0531624	neutral_in_both_maps	56	CCS,CCSimm
p.Ala56Val	0.915578	0.125215	0.942487	0.0790333	neutral_in_both_maps	56	CCS,CCSimm
p.Gly57Ala	0.81207	0.334028	0.402821	0.302967	deleterious_in_activity_map	57	CCSimm
p.Gly57Arg	0.758202	0.445926	0.444831	0.336901	deleterious_in_activity_map	57	CCSimm
p.Gly57Asp	0.436325	0.3028	0.764661	0.66718	deleterious_in_abundance_map	57	CCSimm
p.Gly57Ser	0.67975	0.145167	1.45254	0.708579	neutral_in_both_maps	57	CCSimm
p.Gly57Trp	0.877964	0.0300547	0.482156	0.448949	deleterious_in_activity_map	57	CCSimm
p.Gly57Val	0.909042	0.222071	-0.294078	0.202539	deleterious_in_activity_map	57	CCSimm
p.Cys58Ala	0.95066	0.170143	-0.454181	0.485528	deleterious_in_activity_map	58	CCSimm
p.Cys58Arg	0.692602	0.515488	0.292106	0.252237	deleterious_in_activity_map	58	CCSimm
p.Cys58Glu	1.09629	0.0331563	-0.666677	0.674057	deleterious_in_activity_map	58	CCSimm
p.Cys58Gly	0.878518	0.0440544	-0.0760656	0.420086	deleterious_in_activity_map	58	CCSimm
p.Cys58Ile	0.99741	0.022811	-0.0720478	0.233032	deleterious_in_activity_map	58	CCSimm
p.Cys58Leu	0.627048	0.23117	-0.219504	0.338797	deleterious_in_activity_map	58	CCSimm
p.Cys58Met	0.757007	0.0133395	0.227974	0.355545	deleterious_in_activity_map	58	CCSimm
p.Cys58Phe	1.03522	0.0161314	1.0961	0.850053	neutral_in_both_maps	58	CCSimm
p.Cys58Ser	1.03296	0.0502576	0.214932	0.417557	deleterious_in_activity_map	58	CCSimm
p.Cys58Trp	0.836864	0.0163113	-0.371182	0.204608	deleterious_in_activity_map	58	CCSimm
p.Cys58Val	1.05915	0.0728837	0.06981	0.22126	deleterious_in_activity_map	58	CCSimm
p.Thr59Ala	1.11533	0.134761	0.926494	0.0893195	neutral_in_both_maps	59	CCS
p.Thr59Arg	1.07172	0.0479899	0.473462	0.190523	deleterious_in_activity_map	59	CCS
p.Thr59Asn	1.0162	0.0826621	0.733433	0.0859827	neutral_in_both_maps	59	CCS
p.Thr59Asp	0.956962	0.0545393	0.598383	0.151356	neutral_in_both_maps	59	CCS
p.Thr59Cys	0.954753	0.0177388	0.78957	0.0654794	neutral_in_both_maps	59	CCS
p.Thr59Gln	0.918184	0.0244302	1.02758	0.0944502	neutral_in_both_maps	59	CCS
p.Thr59Glu	0.476725	0.216829	0.445504	0.0885857	deleterious_in_both_maps	59	CCS
p.Thr59Gly	0.444284	0.149435	0.82463	0.0837118	deleterious_in_abundance_map	59	CCS
p.Thr59His	0.942776	0.0190676	0.980421	0.0785573	neutral_in_both_maps	59	CCS
p.Thr59Ile	0.818395	0.281491	0.98308	0.164292	neutral_in_both_maps	59	CCS
p.Thr59Leu	1.01355	0.172819	1.018	0.106385	neutral_in_both_maps	59	CCS
p.Thr59Lys	0.851544	0.0187751	0.481636	0.0905321	deleterious_in_activity_map	59	CCS
p.Thr59Met	0.675651	0.0875269	0.777489	0.0575579	neutral_in_both_maps	59	CCS
p.Thr59Phe	0.810819	0.0666932	0.695699	0.150481	neutral_in_both_maps	59	CCS
p.Thr59Pro	1.05595	0.0881678	0.837483	0.0888288	neutral_in_both_maps	59	CCS
p.Thr59Ser	1.08944	0.0827356	0.964806	0.107186	neutral_in_both_maps	59	CCS
p.Thr59Trp	1.01464	0.0202565	0.723887	0.169392	neutral_in_both_maps	59	CCS
p.Thr59Tyr	0.870698	0.0145984	0.97918	0.0829918	neutral_in_both_maps	59	CCS
p.Thr59Val	0.179752	0.219169	0.91254	0.108997	deleterious_in_abundance_map	59	CCS
p.Ser60Ala	1.02434	0.139551	0.704991	0.0743569	neutral_in_both_maps	60	CCS,CCSimm
p.Ser60Arg	0.926234	0.0385423	-0.00365665	0.126564	deleterious_in_activity_map	60	CCS,CCSimm
p.Ser60Asn	0.890806	0.0663463	0.818639	0.0860012	neutral_in_both_maps	60	CCS,CCSimm
p.Ser60Asp	1.02405	0.0287085	-0.0395936	0.203153	deleterious_in_activity_map	60	CCS,CCSimm
p.Ser60Cys	0.86798	0.0109347	0.449875	0.144723	deleterious_in_activity_map	60	CCS,CCSimm
p.Ser60Gln	0.902103	0.0155882	0.706936	0.138659	neutral_in_both_maps	60	CCS,CCSimm
p.Ser60Glu	0.716368	0.0491691	-0.267448	0.331553	deleterious_in_activity_map	60	CCS,CCSimm
p.Ser60Gly	1.00338	0.0439623	0.691341	0.0926196	neutral_in_both_maps	60	CCS,CCSimm
p.Ser60His	0.861644	0.0447463	0.180582	0.245657	deleterious_in_activity_map	60	CCS,CCSimm
p.Ser60Ile	0.978246	0.00583444	-0.0852256	0.223215	deleterious_in_activity_map	60	CCS,CCSimm
p.Ser60Leu	0.967262	0.0537679	0.584076	0.109797	neutral_in_both_maps	60	CCS,CCSimm
p.Ser60Lys	0.9879	0.0279974	0.199923	0.0909464	deleterious_in_activity_map	60	CCS,CCSimm
p.Ser60Met	0.848279	0.00992776	0.679583	0.0848568	neutral_in_both_maps	60	CCS,CCSimm
p.Ser60Phe	0.760253	0.145469	0.083644	0.112425	deleterious_in_activity_map	60	CCS,CCSimm
p.Ser60Pro	0.979783	0.0739645	-0.229579	0.301833	deleterious_in_activity_map	60	CCS,CCSimm
p.Ser60Thr	1.0455	0.0720175	0.913367	0.0694568	neutral_in_both_maps	60	CCS,CCSimm
p.Ser60Trp	1.15874	0.0271452	-0.343209	0.11364	deleterious_in_activity_map	60	CCS,CCSimm
p.Ser60Tyr	0.967464	0.0432892	-0.100734	0.229425	deleterious_in_activity_map	60	CCS,CCSimm
p.Ser60Val	1.04367	0.0531734	-0.216484	0.127715	deleterious_in_activity_map	60	CCS,CCSimm
p.Ala61Arg	0.950423	0.0622952	-0.0618992	0.317845	deleterious_in_activity_map	61	NA
p.Ala61Asn	0.826759	0.0622912	0.480231	0.0814371	deleterious_in_activity_map	61	NA
p.Ala61Asp	0.87461	0.0213589	0.126742	0.171306	deleterious_in_activity_map	61	NA
p.Ala61Cys	0.956039	0.0105571	0.868885	0.0912659	neutral_in_both_maps	61	NA
p.Ala61Gln	0.69467	0.0235881	-0.0439038	0.175912	deleterious_in_activity_map	61	NA
p.Ala61Glu	0.9911	0.0425093	-0.12384	0.194514	deleterious_in_activity_map	61	NA
p.Ala61Gly	0.934686	0.080993	0.556476	0.192051	neutral_in_both_maps	61	NA
p.Ala61His	0.968825	0.0294936	-0.225357	0.301986	deleterious_in_activity_map	61	NA
p.Ala61Ile	1.0608	0.042125	0.183708	0.172699	deleterious_in_activity_map	61	NA
p.Ala61Leu	1.01452	0.159613	-0.0161983	0.342886	deleterious_in_activity_map	61	NA
p.Ala61Lys	0.990685	0.0274248	-0.0913895	0.246143	deleterious_in_activity_map	61	NA
p.Ala61Met	-0.233603	0.300163	-0.0617783	0.535134	deleterious_in_both_maps	61	NA
p.Ala61Phe	1.06774	0.0419871	0.0666592	0.186168	deleterious_in_activity_map	61	NA
p.Ala61Pro	1.03365	0.0392997	0.0380794	0.350425	deleterious_in_activity_map	61	NA
p.Ala61Ser	1.07804	0.0791379	0.93508	0.142436	neutral_in_both_maps	61	NA
p.Ala61Thr	0.839521	0.0985975	0.670434	0.198848	neutral_in_both_maps	61	NA
p.Ala61Trp	0.864868	0.0825477	-0.0405739	0.160244	deleterious_in_activity_map	61	NA
p.Ala61Tyr	1.12626	0.0230159	-0.0352962	0.149084	deleterious_in_activity_map	61	NA
p.Ala61Val	0.964665	0.0497128	0.605438	0.189508	neutral_in_both_maps	61	NA
p.Gly62Ala	0.973122	0.0848471	-0.332681	0.43232	deleterious_in_activity_map	62	CCS
p.Gly62Arg	0.788253	0.120329	0.174703	0.357853	deleterious_in_activity_map	62	CCS
p.Gly62Cys	1.07976	0.022293	0.307355	2.52755	deleterious_in_activity_map	62	CCS
p.Gly62Glu	1.07164	0.0191841	-0.141338	0.186024	deleterious_in_activity_map	62	CCS
p.Gly62Leu	0.897945	0.172784	0.0990238	0.365251	deleterious_in_activity_map	62	CCS
p.Gly62Pro	-0.324392	0.318231	-0.419496	0.405361	deleterious_in_both_maps	62	CCS
p.Gly62Ser	0.821661	0.273594	-1.02803	0.372615	deleterious_in_activity_map	62	CCS
p.Gly62Trp	1.03062	0.0441982	-0.0817177	0.243491	deleterious_in_activity_map	62	CCS
p.Gly62Val	0.828993	0.102226	0.115783	0.332756	deleterious_in_activity_map	62	CCS
p.Pro63Ala	1.16888	0.177717	0.889679	0.0806339	neutral_in_both_maps	63	NA
p.Pro63Arg	0.780957	0.0728948	0.974021	0.135444	neutral_in_both_maps	63	NA
p.Pro63Asp	0.87753	0.0308677	0.755921	0.217309	neutral_in_both_maps	63	NA
p.Pro63Gln	0.667951	0.215434	0.82884	0.0545304	neutral_in_both_maps	63	NA
p.Pro63Glu	0.806629	0.0444168	0.987013	0.12703	neutral_in_both_maps	63	NA
p.Pro63Gly	0.989161	0.085572	1.00724	0.142583	neutral_in_both_maps	63	NA
p.Pro63His	1.0733	0.027707	0.819963	0.118759	neutral_in_both_maps	63	NA
p.Pro63Ile	-0.00571654	0.333695	0.861685	0.0993004	deleterious_in_abundance_map	63	NA
p.Pro63Leu	0.934915	0.0708205	0.848652	0.179875	neutral_in_both_maps	63	NA
p.Pro63Lys	-0.0519019	0.301533	0.7226	0.184166	deleterious_in_abundance_map	63	NA
p.Pro63Phe	0.507016	0.284518	0.775349	0.175344	neutral_in_both_maps	63	NA
p.Pro63Ser	1.08912	0.267857	0.862951	0.109795	neutral_in_both_maps	63	NA
p.Pro63Thr	1.00117	0.050137	0.820555	0.172413	neutral_in_both_maps	63	NA
p.Pro63Tyr	0.971645	0.0246413	1.18793	0.152187	neutral_in_both_maps	63	NA
p.Pro63Val	0.977937	0.134977	0.760509	0.185676	neutral_in_both_maps	63	NA
p.His64Arg	0.88383	0.0838641	-0.153926	0.600355	deleterious_in_activity_map	64	Cu_bind,Zn_bind
p.His64Gln	0.770797	0.155519	0.435428	0.483986	deleterious_in_activity_map	64	Cu_bind,Zn_bind
p.His64Leu	0.4893	0.236834	0.0679421	0.493381	deleterious_in_both_maps	64	Cu_bind,Zn_bind
p.His64Lys	1.26111	0.0451582	-0.160356	0.390385	deleterious_in_activity_map	64	Cu_bind,Zn_bind
p.Phe65Ala	0.885581	0.0374354	0.66307	0.0924288	neutral_in_both_maps	65	NA
p.Phe65Arg	0.688289	0.110979	-0.163004	0.191213	deleterious_in_activity_map	65	NA
p.Phe65Asn	0.575427	0.0298389	0.0708642	0.129825	deleterious_in_activity_map	65	NA
p.Phe65Asp	0.95039	0.0317909	-0.215407	0.130899	deleterious_in_activity_map	65	NA
p.Phe65Cys	0.935494	0.0202314	0.84222	0.0618189	neutral_in_both_maps	65	NA
p.Phe65Gln	0.754444	0.037181	0.85136	0.0763049	neutral_in_both_maps	65	NA
p.Phe65Glu	0.762467	0.0243255	-0.320465	0.0921478	deleterious_in_activity_map	65	NA
p.Phe65Gly	0.816229	0.0254487	-0.243498	0.153522	deleterious_in_activity_map	65	NA
p.Phe65His	0.712192	0.0637383	0.916763	0.115371	neutral_in_both_maps	65	NA
p.Phe65Ile	0.706195	0.0296573	0.495991	0.0671881	deleterious_in_activity_map	65	NA
p.Phe65Leu	0.95769	0.0301952	1.04604	0.0604187	neutral_in_both_maps	65	NA
p.Phe65Lys	0.684786	0.0177868	0.0653805	0.150673	deleterious_in_activity_map	65	NA
p.Phe65Met	0.840581	0.0233082	1.00767	0.0943967	neutral_in_both_maps	65	NA
p.Phe65Pro	0.522369	0.0743477	0.129521	0.18932	deleterious_in_activity_map	65	NA
p.Phe65Ser	0.668234	0.0726829	0.128434	0.190426	deleterious_in_activity_map	65	NA
p.Phe65Thr	0.833683	0.140669	-0.106828	0.118812	deleterious_in_activity_map	65	NA
p.Phe65Trp	1.00365	0.0422372	0.943581	0.0308225	neutral_in_both_maps	65	NA
p.Phe65Tyr	1.00113	0.0224918	1.06997	0.0419652	neutral_in_both_maps	65	NA
p.Phe65Val	0.741636	0.0707878	0.355296	0.108916	deleterious_in_activity_map	65	NA
p.Asn66Ala	0.581919	0.24453	0.974893	0.0894442	neutral_in_both_maps	66	NA
p.Asn66Arg	0.552544	0.310702	0.846265	0.108864	neutral_in_both_maps	66	NA
p.Asn66Asp	1.01149	0.0190515	1.04108	0.0835757	neutral_in_both_maps	66	NA
p.Asn66Cys	0.89309	0.056917	1.03453	0.0765533	neutral_in_both_maps	66	NA
p.Asn66Gln	0.492183	0.0789126	0.996708	0.0635723	deleterious_in_abundance_map	66	NA
p.Asn66Glu	0.666769	0.0411685	1.02454	0.0459437	neutral_in_both_maps	66	NA
p.Asn66Gly	0.870026	0.119786	0.924199	0.0547228	neutral_in_both_maps	66	NA
p.Asn66His	0.157295	0.197353	0.823991	0.079825	deleterious_in_abundance_map	66	NA
p.Asn66Leu	0.271311	0.29922	0.574831	0.187286	deleterious_in_abundance_map	66	NA
p.Asn66Lys	0.789793	0.0947457	0.701761	0.0697953	neutral_in_both_maps	66	NA
p.Asn66Met	0.186879	0.169753	1.01811	0.0405232	deleterious_in_abundance_map	66	NA
p.Asn66Phe	0.0739971	0.186665	0.701905	0.154115	deleterious_in_abundance_map	66	NA
p.Asn66Pro	0.63984	0.271452	0.442871	0.466269	deleterious_in_activity_map	66	NA
p.Asn66Ser	0.844536	0.110263	1.02557	0.103354	neutral_in_both_maps	66	NA
p.Asn66Thr	0.825357	0.0709537	0.87517	0.181934	neutral_in_both_maps	66	NA
p.Asn66Trp	0.0924372	0.196535	0.191049	0.115422	deleterious_in_both_maps	66	NA
p.Asn66Tyr	0.832206	0.0994462	0.678517	1.1444	neutral_in_both_maps	66	NA
p.Asn66Val	0.646967	0.117366	0.636283	0.163996	neutral_in_both_maps	66	NA
p.Pro67Ala	0.621891	0.31042	0.858214	0.103251	neutral_in_both_maps	67	NA
p.Pro67Arg	0.980499	0.0612605	1.05534	0.188267	neutral_in_both_maps	67	NA
p.Pro67Asp	1.04907	0.0570814	1.06573	0.155389	neutral_in_both_maps	67	NA
p.Pro67Gly	0.848227	0.0312059	0.774733	0.139199	neutral_in_both_maps	67	NA
p.Pro67His	0.774372	0.537329	0.479703	0.574504	deleterious_in_activity_map	67	NA
p.Pro67Leu	-0.35528	0.263851	0.597315	0.327068	deleterious_in_abundance_map	67	NA
p.Pro67Lys	1.02551	0.100475	0.757078	0.201655	neutral_in_both_maps	67	NA
p.Pro67Phe	-0.611815	0.288952	0.851734	0.276397	deleterious_in_abundance_map	67	NA
p.Pro67Ser	0.370312	0.19397	0.927878	0.127704	deleterious_in_abundance_map	67	NA
p.Pro67Thr	0.712526	0.334238	0.960259	0.0843084	neutral_in_both_maps	67	NA
p.Pro67Val	1.02677	0.0428957	1.06518	0.210607	neutral_in_both_maps	67	NA
p.Leu68Ala	0.777829	0.0418138	0.786673	0.297019	neutral_in_both_maps	68	NA
p.Leu68Arg	1.05465	0.119991	0.75189	0.164823	neutral_in_both_maps	68	NA
p.Leu68Asp	0.356128	0.31618	0.982322	0.108685	deleterious_in_abundance_map	68	NA
p.Leu68Cys	0.135973	0.231241	1.0337	0.270434	deleterious_in_abundance_map	68	NA
p.Leu68Gln	1.10638	0.0450857	0.971718	0.0764327	neutral_in_both_maps	68	NA
p.Leu68Glu	0.873991	0.0474577	1.02104	0.176589	neutral_in_both_maps	68	NA
p.Leu68Gly	0.891784	0.271693	0.746872	0.143865	neutral_in_both_maps	68	NA
p.Leu68His	0.927668	0.163157	0.609264	0.0865302	neutral_in_both_maps	68	NA
p.Leu68Ile	0.917465	0.136973	1.11546	0.0826751	neutral_in_both_maps	68	NA
p.Leu68Met	0.47688	0.226165	1.09379	0.131173	deleterious_in_abundance_map	68	NA
p.Leu68Pro	0.434296	0.306496	0.941484	0.171764	deleterious_in_abundance_map	68	NA
p.Leu68Ser	-0.21274	0.271271	0.953667	0.155238	deleterious_in_abundance_map	68	NA
p.Leu68Thr	0.940371	0.0572855	0.992149	0.188801	neutral_in_both_maps	68	NA
p.Leu68Trp	0.242216	0.322444	1.21403	0.140014	deleterious_in_abundance_map	68	NA
p.Leu68Tyr	0.52851	0.19111	1.06196	0.0932731	neutral_in_both_maps	68	NA
p.Leu68Val	0.797447	0.364706	0.632834	0.215462	neutral_in_both_maps	68	NA
p.Ser69Ala	0.505042	0.139892	0.847674	0.177483	neutral_in_both_maps	69	NA
p.Ser69Asn	-0.244673	0.298172	0.55876	0.260703	deleterious_in_abundance_map	69	NA
p.Ser69Asp	0.942646	0.024817	0.95789	0.168344	neutral_in_both_maps	69	NA
p.Ser69Cys	0.892655	0.0259628	1.18179	0.138459	neutral_in_both_maps	69	NA
p.Ser69Gln	1.16551	0.0624195	1.15373	0.163704	neutral_in_both_maps	69	NA
p.Ser69Glu	1.18333	0.0530614	0.38266	0.356854	deleterious_in_activity_map	69	NA
p.Ser69Gly	1.11737	0.0148295	1.07284	0.286973	neutral_in_both_maps	69	NA
p.Ser69Ile	1.22045	0.0223411	1.27405	0.309755	neutral_in_both_maps	69	NA
p.Ser69Leu	0.948241	0.0340819	0.942544	0.176764	neutral_in_both_maps	69	NA
p.Ser69Phe	1.06071	0.120651	1.23485	0.196654	neutral_in_both_maps	69	NA
p.Ser69Pro	0.519726	0.479062	1.0241	0.295474	neutral_in_both_maps	69	NA
p.Ser69Thr	0.882978	0.0486288	0.871397	0.200874	neutral_in_both_maps	69	NA
p.Ser69Tyr	0.772565	0.150723	0.907377	0.163462	neutral_in_both_maps	69	NA
p.Ser69Val	1.13965	0.181832	1.44685	0.19033	neutral_in_both_maps	69	NA
p.Arg70Ala	-0.0306899	0.222677	0.951925	0.144924	deleterious_in_abundance_map	70	NA
p.Arg70Asn	0.983456	0.011433	0.902549	0.0746431	neutral_in_both_maps	70	NA
p.Arg70Asp	0.193652	0.193365	0.958942	0.0942587	deleterious_in_abundance_map	70	NA
p.Arg70Cys	1.05247	0.0176267	0.940882	0.0740497	neutral_in_both_maps	70	NA
p.Arg70Gln	0.984971	0.0179706	0.925157	0.0784889	neutral_in_both_maps	70	NA
p.Arg70Glu	0.261708	0.216106	1.13677	0.112799	deleterious_in_abundance_map	70	NA
p.Arg70Gly	1.1201	0.038261	0.992636	0.144812	neutral_in_both_maps	70	NA
p.Arg70His	1.02051	0.0334222	0.98417	0.0962053	neutral_in_both_maps	70	NA
p.Arg70Ile	1.03633	0.0479141	1.05775	0.0627703	neutral_in_both_maps	70	NA
p.Arg70Leu	1.03539	0.0951379	1.08427	0.0573236	neutral_in_both_maps	70	NA
p.Arg70Lys	0.998563	0.0651459	1.00247	0.103207	neutral_in_both_maps	70	NA
p.Arg70Met	0.873004	0.0591853	0.913484	0.0984779	neutral_in_both_maps	70	NA
p.Arg70Phe	0.915123	0.0196355	0.972988	0.0606042	neutral_in_both_maps	70	NA
p.Arg70Pro	0.414416	0.352937	0.214532	0.282268	deleterious_in_both_maps	70	NA
p.Arg70Ser	0.787845	0.173313	0.8928	0.107337	neutral_in_both_maps	70	NA
p.Arg70Thr	0.877138	0.0438629	0.95755	0.109592	neutral_in_both_maps	70	NA
p.Arg70Trp	0.914196	0.0216368	0.898699	0.062228	neutral_in_both_maps	70	NA
p.Arg70Tyr	0.9473	0.0206364	1.05014	0.0787333	neutral_in_both_maps	70	NA
p.Arg70Val	-0.183879	0.282519	0.71041	0.190383	deleterious_in_abundance_map	70	NA
p.Lys71Arg	0.963517	0.0569878	1.0274	0.152854	neutral_in_both_maps	71	NA
p.Lys71Asn	1.15237	0.0911765	1.04962	0.0452123	neutral_in_both_maps	71	NA
p.Lys71Asp	0.48651	0.226139	1.01691	0.0873924	deleterious_in_abundance_map	71	NA
p.Lys71Cys	0.455132	0.215811	0.919471	0.0806541	deleterious_in_abundance_map	71	NA
p.Lys71Gln	0.84385	0.165024	0.988675	0.0873808	neutral_in_both_maps	71	NA
p.Lys71Glu	0.874757	0.0768784	1.0555	0.100903	neutral_in_both_maps	71	NA
p.Lys71Gly	0.880881	0.164133	0.998336	0.130069	neutral_in_both_maps	71	NA
p.Lys71His	0.416917	0.230844	0.822103	0.0703358	deleterious_in_abundance_map	71	NA
p.Lys71Ile	0.813787	0.0198181	0.921537	0.0390044	neutral_in_both_maps	71	NA
p.Lys71Leu	1.05071	0.200558	1.00271	0.175545	neutral_in_both_maps	71	NA
p.Lys71Met	0.824106	0.0391734	1.06669	0.0931745	neutral_in_both_maps	71	NA
p.Lys71Phe	0.733593	0.0462065	0.960753	0.202033	neutral_in_both_maps	71	NA
p.Lys71Ser	0.92292	0.0634176	0.942191	0.123635	neutral_in_both_maps	71	NA
p.Lys71Thr	0.637996	0.174454	1.06398	0.138372	neutral_in_both_maps	71	NA
p.Lys71Trp	1.02953	0.0334468	1.00436	0.12127	neutral_in_both_maps	71	NA
p.Lys71Tyr	0.545695	0.0653161	0.956038	0.0657223	neutral_in_both_maps	71	NA
p.Lys71Val	0.625354	0.283428	0.791998	0.174182	neutral_in_both_maps	71	NA
p.His72Arg	0.55257	0.198596	-0.031727	0.402443	deleterious_in_activity_map	72	Zn_bind
p.His72Asn	1.02517	0.149734	0.136927	0.622442	deleterious_in_activity_map	72	Zn_bind
p.His72Asp	0.611772	0.294815	-0.356902	0.23904	deleterious_in_activity_map	72	Zn_bind
p.His72Cys	0.0782217	0.196513	-0.923079	0.268625	deleterious_in_both_maps	72	Zn_bind
p.His72Gln	0.937823	0.128815	0.120876	0.454642	deleterious_in_activity_map	72	Zn_bind
p.His72Leu	0.912001	0.17386	-0.000530714	0.341971	deleterious_in_activity_map	72	Zn_bind
p.His72Phe	0.819112	0.0391325	-0.256455	0.241054	deleterious_in_activity_map	72	Zn_bind
p.His72Pro	0.814535	0.188368	-0.109697	0.217397	deleterious_in_activity_map	72	Zn_bind
p.His72Trp	0.144335	0.229111	-0.29015	0.551117	deleterious_in_both_maps	72	Zn_bind
p.His72Tyr	0.540384	0.189716	0.156463	0.360044	deleterious_in_activity_map	72	Zn_bind
p.Gly73Ala	0.982941	0.181522	0.899671	0.118981	neutral_in_both_maps	73	NA
p.Gly73Arg	0.985909	0.116146	0.815758	0.166398	neutral_in_both_maps	73	NA
p.Gly73Asn	-0.0189738	0.309947	0.859935	0.105268	deleterious_in_abundance_map	73	NA
p.Gly73Cys	0.929927	0.0286153	0.42754	0.193817	deleterious_in_activity_map	73	NA
p.Gly73Glu	0.736409	0.0272352	0.175367	0.228597	deleterious_in_activity_map	73	NA
p.Gly73Ile	-0.269332	0.227355	-0.211884	0.266588	deleterious_in_both_maps	73	NA
p.Gly73Leu	1.07204	0.0340507	-0.594042	0.340303	deleterious_in_activity_map	73	NA
p.Gly73Lys	0.196446	0.332508	0.828046	0.293716	deleterious_in_abundance_map	73	NA
p.Gly73Ser	0.613688	0.147332	0.842005	0.188335	neutral_in_both_maps	73	NA
p.Gly73Trp	-0.0655887	0.231399	0.0822945	0.216161	deleterious_in_both_maps	73	NA
p.Gly73Tyr	1.11292	0.0324324	0.435616	0.32683	deleterious_in_activity_map	73	NA
p.Gly73Val	0.96329	0.0219835	-0.268398	0.429464	deleterious_in_activity_map	73	NA
p.Gly74Ala	1.01742	0.104058	0.852391	0.184849	neutral_in_both_maps	74	NA
p.Gly74Arg	0.778319	0.170891	0.891556	0.281909	neutral_in_both_maps	74	NA
p.Gly74Asn	1.05275	0.0706796	1.17309	0.24025	neutral_in_both_maps	74	NA
p.Gly74Asp	0.230942	0.22849	1.12306	0.119618	deleterious_in_abundance_map	74	NA
p.Gly74Cys	-0.0212002	0.17574	0.924662	0.13093	deleterious_in_abundance_map	74	NA
p.Gly74Glu	1.01612	0.119403	1.20755	0.183173	neutral_in_both_maps	74	NA
p.Gly74Leu	0.652969	0.283609	0.518938	0.172741	neutral_in_both_maps	74	NA
p.Gly74Lys	-0.200443	0.119761	0.643098	0.141734	deleterious_in_abundance_map	74	NA
p.Gly74Met	0.831024	0.0982265	0.972304	0.136841	neutral_in_both_maps	74	NA
p.Gly74Pro	1.09998	0.0401475	0.656586	0.201213	neutral_in_both_maps	74	NA
p.Gly74Ser	1.02671	0.128964	0.945944	0.236955	neutral_in_both_maps	74	NA
p.Gly74Thr	-0.404321	0.29849	1.13094	0.0790542	deleterious_in_abundance_map	74	NA
p.Gly74Trp	0.856951	0.0320468	0.939178	0.118107	neutral_in_both_maps	74	NA
p.Gly74Val	1.12798	0.025975	0.393053	0.337121	deleterious_in_activity_map	74	NA
p.Pro75Ala	0.877695	0.0560537	0.914041	0.0958303	neutral_in_both_maps	75	NA
p.Pro75Arg	0.961121	0.0674793	0.996304	0.0931853	neutral_in_both_maps	75	NA
p.Pro75Asn	0.613878	0.243511	0.763749	0.113427	neutral_in_both_maps	75	NA
p.Pro75Asp	0.732986	0.0339913	0.815309	0.0818494	neutral_in_both_maps	75	NA
p.Pro75Cys	1.19576	0.0630014	0.92497	0.0837101	neutral_in_both_maps	75	NA
p.Pro75Gln	1.09653	0.0232625	1.03556	0.0597364	neutral_in_both_maps	75	NA
p.Pro75Glu	0.705191	0.0167806	0.962824	0.0843194	neutral_in_both_maps	75	NA
p.Pro75Gly	0.768529	0.14882	0.983193	0.140575	neutral_in_both_maps	75	NA
p.Pro75His	1.00559	0.0100094	0.89235	0.0867206	neutral_in_both_maps	75	NA
p.Pro75Ile	0.699996	0.0926344	0.821749	0.152683	neutral_in_both_maps	75	NA
p.Pro75Leu	1.04347	0.087337	0.92113	0.0854207	neutral_in_both_maps	75	NA
p.Pro75Lys	-0.21118	0.328709	0.710827	0.0779686	deleterious_in_abundance_map	75	NA
p.Pro75Met	0.842279	0.0674973	0.996735	0.065404	neutral_in_both_maps	75	NA
p.Pro75Phe	0.9537	0.0739342	1.02245	0.061054	neutral_in_both_maps	75	NA
p.Pro75Ser	0.967629	0.0763517	0.956998	0.124396	neutral_in_both_maps	75	NA
p.Pro75Thr	0.826388	0.166744	0.958303	0.113443	neutral_in_both_maps	75	NA
p.Pro75Trp	1.05123	0.0158525	1.02934	0.0676693	neutral_in_both_maps	75	NA
p.Pro75Tyr	0.944013	0.0524522	0.880764	0.112667	neutral_in_both_maps	75	NA
p.Pro75Val	1.08683	0.0598542	0.933827	0.0752146	neutral_in_both_maps	75	NA
p.Lys76Ala	0.938714	0.0282138	1.0622	0.0476583	neutral_in_both_maps	76	NA
p.Lys76Arg	1.02486	0.0280105	1.06201	0.0552917	neutral_in_both_maps	76	NA
p.Lys76Asn	1.03487	0.0152733	0.89151	0.0713444	neutral_in_both_maps	76	NA
p.Lys76Asp	1.01702	0.0121121	0.965147	0.0779299	neutral_in_both_maps	76	NA
p.Lys76Cys	0.97249	0.00659287	1.02786	0.0489649	neutral_in_both_maps	76	NA
p.Lys76Gln	1.0297	0.0221808	1.10588	0.0397988	neutral_in_both_maps	76	NA
p.Lys76Glu	0.997789	0.00734784	0.992225	0.0630863	neutral_in_both_maps	76	NA
p.Lys76Gly	1.03417	0.0189378	1.03856	0.0442972	neutral_in_both_maps	76	NA
p.Lys76His	1.02382	0.00662474	1.00395	0.0414583	neutral_in_both_maps	76	NA
p.Lys76Ile	1.04382	0.009402	0.880969	0.0459794	neutral_in_both_maps	76	NA
p.Lys76Leu	1.0018	0.0250909	1.0499	0.0880064	neutral_in_both_maps	76	NA
p.Lys76Met	0.993441	0.0147765	1.03884	0.0437472	neutral_in_both_maps	76	NA
p.Lys76Phe	1.03701	0.00839292	1.09583	0.0605765	neutral_in_both_maps	76	NA
p.Lys76Pro	0.970393	0.0186653	0.973153	0.0704834	neutral_in_both_maps	76	NA
p.Lys76Ser	0.993374	0.0571327	1.06829	0.0614707	neutral_in_both_maps	76	NA
p.Lys76Thr	0.999514	0.0390644	1.06459	0.0620889	neutral_in_both_maps	76	NA
p.Lys76Trp	1.03455	0.0131036	1.01613	0.0256625	neutral_in_both_maps	76	NA
p.Lys76Tyr	1.00339	0.00810594	1.00429	0.0604181	neutral_in_both_maps	76	NA
p.Lys76Val	0.991571	0.053027	0.989753	0.044551	neutral_in_both_maps	76	NA
p.Asp77Ala	0.98653	0.141872	0.902208	0.0754316	neutral_in_both_maps	77	NA
p.Asp77Arg	0.834223	0.161628	1.00133	0.0849071	neutral_in_both_maps	77	NA
p.Asp77Asn	0.97786	0.0245632	0.945647	0.103517	neutral_in_both_maps	77	NA
p.Asp77Cys	0.763715	0.0870071	0.780525	0.0777945	neutral_in_both_maps	77	NA
p.Asp77Gln	0.819823	0.10503	0.972581	0.0620197	neutral_in_both_maps	77	NA
p.Asp77Glu	0.919293	0.0242172	1.04316	0.106472	neutral_in_both_maps	77	NA
p.Asp77Gly	0.829961	0.0462253	1.07028	0.0538351	neutral_in_both_maps	77	NA
p.Asp77His	0.861058	0.0273656	0.982506	0.0786433	neutral_in_both_maps	77	NA
p.Asp77Ile	0.57122	0.118849	0.826738	0.104134	neutral_in_both_maps	77	NA
p.Asp77Leu	1.01169	0.0388634	1.05197	0.0916673	neutral_in_both_maps	77	NA
p.Asp77Lys	0.324388	0.189904	0.497165	0.664779	deleterious_in_both_maps	77	NA
p.Asp77Phe	1.09273	0.0216955	0.979471	0.0750909	neutral_in_both_maps	77	NA
p.Asp77Pro	0.842894	0.054894	0.798253	0.0880489	neutral_in_both_maps	77	NA
p.Asp77Ser	0.919545	0.109552	1.04634	0.0989583	neutral_in_both_maps	77	NA
p.Asp77Thr	1.06782	0.0365445	1.05161	0.0839983	neutral_in_both_maps	77	NA
p.Asp77Trp	-0.123221	0.234212	0.983007	0.0336315	deleterious_in_abundance_map	77	NA
p.Asp77Tyr	0.851211	0.20974	0.899757	0.112971	neutral_in_both_maps	77	NA
p.Asp77Val	0.919399	0.0610909	1.08919	0.0837013	neutral_in_both_maps	77	NA
p.Glu78Ala	0.902784	0.106137	0.940529	0.0940006	neutral_in_both_maps	78	NA
p.Glu78Arg	1.01325	0.0779246	1.07996	0.0789031	neutral_in_both_maps	78	NA
p.Glu78Asn	1.04966	0.0268362	0.985682	0.0430479	neutral_in_both_maps	78	NA
p.Glu78Asp	1.0168	0.0227804	1.09683	0.171426	neutral_in_both_maps	78	NA
p.Glu78Cys	1.01924	0.0372584	1.21476	0.0875556	neutral_in_both_maps	78	NA
p.Glu78Gln	0.866917	0.0719988	0.922021	0.18609	neutral_in_both_maps	78	NA
p.Glu78Gly	1.01569	0.0911175	1.02083	0.198264	neutral_in_both_maps	78	NA
p.Glu78His	0.376527	0.188941	0.963152	0.0478553	deleterious_in_abundance_map	78	NA
p.Glu78Leu	1.01903	0.111327	1.01737	0.126948	neutral_in_both_maps	78	NA
p.Glu78Lys	0.570633	0.162212	0.836655	0.0693831	neutral_in_both_maps	78	NA
p.Glu78Met	0.868993	0.0352203	1.03177	0.12597	neutral_in_both_maps	78	NA
p.Glu78Phe	0.812005	0.0375041	0.926437	0.055482	neutral_in_both_maps	78	NA
p.Glu78Pro	0.431531	0.154608	1.06175	0.146396	deleterious_in_abundance_map	78	NA
p.Glu78Ser	0.982768	0.16551	0.958726	0.157634	neutral_in_both_maps	78	NA
p.Glu78Thr	0.988534	0.0948256	0.993959	0.0977488	neutral_in_both_maps	78	NA
p.Glu78Trp	0.986142	0.0449526	0.846579	0.0753849	neutral_in_both_maps	78	NA
p.Glu78Tyr	0.958145	0.0244466	1.02932	0.0647344	neutral_in_both_maps	78	NA
p.Glu78Val	0.996024	0.0215391	1.14023	0.153246	neutral_in_both_maps	78	NA
p.Glu79Ala	1.0062	0.0845471	0.960683	0.077376	neutral_in_both_maps	79	NA
p.Glu79Arg	0.836687	0.150989	0.992194	0.074501	neutral_in_both_maps	79	NA
p.Glu79Asn	0.940862	0.0542092	1.10594	0.0870438	neutral_in_both_maps	79	NA
p.Glu79Asp	1.04548	0.0159565	1.00049	0.0889759	neutral_in_both_maps	79	NA
p.Glu79Cys	1.01725	0.036326	1.01528	0.0989809	neutral_in_both_maps	79	NA
p.Glu79Gln	0.902852	0.0214883	1.08655	0.0709796	neutral_in_both_maps	79	NA
p.Glu79Gly	0.877856	0.0275529	0.932371	0.0697649	neutral_in_both_maps	79	NA
p.Glu79His	1.0676	0.0693193	0.868468	0.138157	neutral_in_both_maps	79	NA
p.Glu79Ile	1.02325	0.0832126	0.920889	0.129001	neutral_in_both_maps	79	NA
p.Glu79Leu	1.00401	0.0890898	0.963749	0.147576	neutral_in_both_maps	79	NA
p.Glu79Lys	0.776043	0.0185693	0.969148	0.116106	neutral_in_both_maps	79	NA
p.Glu79Met	0.973135	0.0544626	0.979693	0.0483736	neutral_in_both_maps	79	NA
p.Glu79Phe	1.10458	0.0330752	1.11314	0.0928032	neutral_in_both_maps	79	NA
p.Glu79Pro	1.03628	0.0907484	0.987953	0.117387	neutral_in_both_maps	79	NA
p.Glu79Ser	1.08644	0.111982	0.9645	0.124385	neutral_in_both_maps	79	NA
p.Glu79Thr	1.06848	0.0751606	0.866703	0.186707	neutral_in_both_maps	79	NA
p.Glu79Trp	0.814243	0.0500795	1.04264	0.0719499	neutral_in_both_maps	79	NA
p.Glu79Tyr	1.31208	0.0535773	0.810493	0.105974	neutral_in_both_maps	79	NA
p.Glu79Val	0.912531	0.0659447	0.977417	0.0925949	neutral_in_both_maps	79	NA
p.Arg80Ala	0.182249	0.227476	0.848546	0.104854	deleterious_in_abundance_map	80	NA
p.Arg80Asn	0.396059	0.176225	0.732681	0.0777164	deleterious_in_abundance_map	80	NA
p.Arg80Asp	0.476119	0.100994	-0.0102772	0.207262	deleterious_in_both_maps	80	NA
p.Arg80Cys	0.721149	0.0448795	0.888582	0.0895988	neutral_in_both_maps	80	NA
p.Arg80Gln	0.466745	0.0602528	0.659108	0.101367	deleterious_in_abundance_map	80	NA
p.Arg80Glu	0.41932	0.0414796	-0.457876	0.129302	deleterious_in_both_maps	80	NA
p.Arg80Gly	0.720461	0.0565469	-0.464555	0.274105	deleterious_in_activity_map	80	NA
p.Arg80His	0.549483	0.178104	0.992446	0.0691219	neutral_in_both_maps	80	NA
p.Arg80Ile	0.263131	0.140403	-0.304149	0.28605	deleterious_in_both_maps	80	NA
p.Arg80Leu	0.574861	0.135062	-0.528606	0.198343	deleterious_in_activity_map	80	NA
p.Arg80Lys	0.672718	0.0250695	0.858513	0.0569807	neutral_in_both_maps	80	NA
p.Arg80Met	0.714884	0.0195895	-0.492129	0.1684	deleterious_in_activity_map	80	NA
p.Arg80Phe	0.701053	0.0568479	0.398473	0.118773	deleterious_in_activity_map	80	NA
p.Arg80Pro	0.278082	0.238185	-0.28559	0.512251	deleterious_in_both_maps	80	NA
p.Arg80Ser	0.675343	0.152756	0.820016	0.180412	neutral_in_both_maps	80	NA
p.Arg80Thr	0.495485	0.100138	-0.126525	0.250621	deleterious_in_both_maps	80	NA
p.Arg80Trp	0.646483	0.0241655	-0.148493	0.407448	deleterious_in_activity_map	80	NA
p.Arg80Tyr	0.256928	0.176528	-0.132787	0.190444	deleterious_in_both_maps	80	NA
p.Arg80Val	0.548456	0.10333	-0.737381	0.212217	deleterious_in_activity_map	80	NA
p.His81Arg	0.597847	0.325672	0.0336637	0.2258	deleterious_in_activity_map	81	Zn_bind
p.His81Asp	0.801173	0.05711	0.292191	1.08912	deleterious_in_activity_map	81	Zn_bind
p.His81Cys	0.495767	0.0791319	-0.167724	0.41667	deleterious_in_both_maps	81	Zn_bind
p.His81Glu	0.4705	0.192593	0.456738	0.216831	deleterious_in_both_maps	81	Zn_bind
p.His81Gly	0.473316	0.259903	-0.102819	0.682138	deleterious_in_both_maps	81	Zn_bind
p.His81Leu	1.02545	0.135238	-0.548651	0.625293	deleterious_in_activity_map	81	Zn_bind
p.His81Lys	0.713183	0.0697949	-0.139614	0.322315	deleterious_in_activity_map	81	Zn_bind
p.His81Pro	0.573427	0.261937	0.418666	0.64057	deleterious_in_activity_map	81	Zn_bind
p.Val82Ala	0.984862	0.0477778	0.957413	0.13821	neutral_in_both_maps	82	NA
p.Val82Arg	0.0202776	0.265417	0.797081	0.103494	deleterious_in_abundance_map	82	NA
p.Val82Asn	0.122485	0.222641	1.11016	0.0916633	deleterious_in_abundance_map	82	NA
p.Val82Asp	-0.0291169	0.337399	1.02526	0.088914	deleterious_in_abundance_map	82	NA
p.Val82Cys	0.639942	0.094618	0.915765	0.0350244	neutral_in_both_maps	82	NA
p.Val82Gln	-0.346741	0.221023	1.03375	0.132007	deleterious_in_abundance_map	82	NA
p.Val82Glu	-0.290431	0.230125	0.902778	0.0442634	deleterious_in_abundance_map	82	NA
p.Val82Gly	0.0716563	0.252341	0.938826	0.11275	deleterious_in_abundance_map	82	NA
p.Val82His	0.413081	0.237633	0.83716	0.117429	deleterious_in_abundance_map	82	NA
p.Val82Ile	0.974717	0.0536935	1.00683	0.0674014	neutral_in_both_maps	82	NA
p.Val82Leu	1.00734	0.0543814	0.865273	0.137719	neutral_in_both_maps	82	NA
p.Val82Lys	-0.145966	0.234016	0.990022	0.0561316	deleterious_in_abundance_map	82	NA
p.Val82Met	0.809033	0.0254905	0.992691	0.101154	neutral_in_both_maps	82	NA
p.Val82Phe	0.95726	0.0125573	1.02089	0.0597742	neutral_in_both_maps	82	NA
p.Val82Pro	0.41902	0.145161	0.984732	0.0914234	deleterious_in_abundance_map	82	NA
p.Val82Ser	0.805067	0.114036	0.948022	0.0867032	neutral_in_both_maps	82	NA
p.Val82Thr	0.836026	0.0650071	0.963977	0.0994135	neutral_in_both_maps	82	NA
p.Val82Trp	1.01285	0.0154612	0.970179	0.0556545	neutral_in_both_maps	82	NA
p.Val82Tyr	0.855207	0.0179385	1.17274	0.0441416	neutral_in_both_maps	82	NA
p.Gly83Ala	0.908316	0.125305	0.235003	0.317649	deleterious_in_activity_map	83	NA
p.Gly83Arg	0.980274	0.156821	0.214671	0.258926	deleterious_in_activity_map	83	NA
p.Gly83Asn	0.52747	0.170563	-0.196529	0.563405	deleterious_in_activity_map	83	NA
p.Gly83Cys	0.9766	0.0415078	0.159147	0.176323	deleterious_in_activity_map	83	NA
p.Gly83Gln	0.813339	0.175416	-0.470114	0.819508	deleterious_in_activity_map	83	NA
p.Gly83Glu	0.796466	0.04492	0.254348	0.214852	deleterious_in_activity_map	83	NA
p.Gly83His	0.906578	0.071788	-0.576535	0.710295	deleterious_in_activity_map	83	NA
p.Gly83Leu	0.961477	0.147218	0.0224824	0.357161	deleterious_in_activity_map	83	NA
p.Gly83Lys	1.1172	0.0182639	0.412253	0.207874	deleterious_in_activity_map	83	NA
p.Gly83Met	0.771131	0.147463	0.128879	0.256307	deleterious_in_activity_map	83	NA
p.Gly83Phe	1.06943	0.0235475	0.325878	0.77692	deleterious_in_activity_map	83	NA
p.Gly83Pro	0.42235	0.184186	0.358509	0.34805	deleterious_in_both_maps	83	NA
p.Gly83Ser	0.958447	0.14896	-0.238356	0.577122	deleterious_in_activity_map	83	NA
p.Gly83Thr	1.04479	0.100204	-0.0909964	0.3906	deleterious_in_activity_map	83	NA
p.Gly83Trp	1.11795	0.00703587	-0.172584	0.156744	deleterious_in_activity_map	83	NA
p.Gly83Val	1.0063	0.0825297	-0.260753	0.177718	deleterious_in_activity_map	83	NA
p.Asp84Ala	0.413816	0.105674	-0.177626	0.477141	deleterious_in_both_maps	84	Zn_bind
p.Asp84Arg	1.06413	0.0614825	-0.00251623	0.339534	deleterious_in_activity_map	84	Zn_bind
p.Asp84Asn	1.07641	0.039584	-0.592888	0.720507	deleterious_in_activity_map	84	Zn_bind
p.Asp84Cys	0.781901	0.129159	0.237542	0.231917	deleterious_in_activity_map	84	Zn_bind
p.Asp84Gln	0.319539	0.100463	0.348486	0.320627	deleterious_in_both_maps	84	Zn_bind
p.Asp84Glu	0.87942	0.170563	-0.0121912	0.383317	deleterious_in_activity_map	84	Zn_bind
p.Asp84Gly	0.594599	0.286595	0.0954797	0.155389	deleterious_in_activity_map	84	Zn_bind
p.Asp84His	0.718998	0.176385	-0.039475	0.573804	deleterious_in_activity_map	84	Zn_bind
p.Asp84Ile	0.0210045	0.214263	0.165404	0.233306	deleterious_in_both_maps	84	Zn_bind
p.Asp84Leu	0.502734	0.226138	-0.0054816	0.348314	deleterious_in_activity_map	84	Zn_bind
p.Asp84Lys	0.594359	0.158963	-0.822648	0.641171	deleterious_in_activity_map	84	Zn_bind
p.Asp84Met	0.822785	0.113393	0.0272181	0.166614	deleterious_in_activity_map	84	Zn_bind
p.Asp84Phe	0.651052	0.121147	-0.12704	0.196936	deleterious_in_activity_map	84	Zn_bind
p.Asp84Pro	-0.226031	0.219541	-0.563315	0.627761	deleterious_in_both_maps	84	Zn_bind
p.Asp84Ser	0.926199	0.0695391	0.159363	0.364859	deleterious_in_activity_map	84	Zn_bind
p.Asp84Thr	0.711396	0.161166	0.0268881	0.393879	deleterious_in_activity_map	84	Zn_bind
p.Asp84Trp	0.218615	0.158213	-0.0755871	0.381086	deleterious_in_both_maps	84	Zn_bind
p.Asp84Tyr	0.459756	0.241805	-0.744462	0.441884	deleterious_in_both_maps	84	Zn_bind
p.Asp84Val	0.508355	0.0979231	-0.00317946	0.333529	deleterious_in_activity_map	84	Zn_bind
p.Leu85Ala	-0.460852	0.270425	0.781385	0.0586795	deleterious_in_abundance_map	85	NA
p.Leu85Arg	-0.265082	0.270151	-0.080491	0.199197	deleterious_in_both_maps	85	NA
p.Leu85Asn	-0.273068	0.191682	0.351394	0.131822	deleterious_in_both_maps	85	NA
p.Leu85Asp	-0.445403	0.221204	0.201009	0.160207	deleterious_in_both_maps	85	NA
p.Leu85Cys	-0.339411	0.22749	1.03731	0.0643054	deleterious_in_abundance_map	85	NA
p.Leu85Gln	-0.455724	0.200132	0.770149	0.0638708	deleterious_in_abundance_map	85	NA
p.Leu85Glu	-0.0566773	0.175327	0.0646083	0.0632383	deleterious_in_both_maps	85	NA
p.Leu85Gly	-0.216771	0.225537	0.535224	0.0768347	deleterious_in_abundance_map	85	NA
p.Leu85His	-0.177106	0.229589	0.147112	0.0920085	deleterious_in_both_maps	85	NA
p.Leu85Ile	0.220213	0.0742537	1.04868	0.0696457	deleterious_in_abundance_map	85	NA
p.Leu85Lys	-0.469175	0.237679	-0.690418	0.367469	deleterious_in_both_maps	85	NA
p.Leu85Met	0.703647	0.0652581	1.08482	0.0361827	neutral_in_both_maps	85	NA
p.Leu85Phe	0.593063	0.0378283	1.01677	0.0733791	neutral_in_both_maps	85	NA
p.Leu85Pro	-0.323509	0.231184	-0.475931	0.342196	deleterious_in_both_maps	85	NA
p.Leu85Ser	0.420921	0.221999	-0.0516102	0.172496	deleterious_in_both_maps	85	NA
p.Leu85Thr	-0.0670402	0.244588	0.783674	0.0912955	deleterious_in_abundance_map	85	NA
p.Leu85Trp	-0.808831	0.0936757	0.751484	0.0532976	deleterious_in_abundance_map	85	NA
p.Leu85Tyr	-0.413785	0.232028	0.523265	0.076293	deleterious_in_abundance_map	85	NA
p.Leu85Val	-0.659999	0.287661	1.00325	0.0748078	deleterious_in_abundance_map	85	NA
p.Gly86Ala	0.373061	0.209422	0.902501	0.129959	deleterious_in_abundance_map	86	NA
p.Gly86Arg	0.039924	0.494195	-0.037858	0.179637	deleterious_in_both_maps	86	NA
p.Gly86Asn	-0.383802	0.227231	0.639746	0.103596	deleterious_in_abundance_map	86	NA
p.Gly86Asp	-0.334723	0.390765	0.647524	0.105603	deleterious_in_abundance_map	86	NA
p.Gly86Cys	0.702206	0.323062	0.462756	0.0626788	deleterious_in_activity_map	86	NA
p.Gly86Gln	-0.339692	0.300999	0.746906	0.0792095	deleterious_in_abundance_map	86	NA
p.Gly86Glu	-0.761231	0.119627	0.643825	0.092945	deleterious_in_abundance_map	86	NA
p.Gly86His	-0.21	0.229157	0.400163	0.0966268	deleterious_in_both_maps	86	NA
p.Gly86Ile	-0.344141	0.226322	-0.154697	0.220922	deleterious_in_both_maps	86	NA
p.Gly86Leu	-0.245846	0.247623	-0.112223	0.14043	deleterious_in_both_maps	86	NA
p.Gly86Lys	-0.566398	0.218948	-0.0645259	0.36764	deleterious_in_both_maps	86	NA
p.Gly86Met	0.271643	0.172057	0.571959	0.163129	deleterious_in_abundance_map	86	NA
p.Gly86Phe	0.436523	0.0681618	-0.377103	0.11631	deleterious_in_both_maps	86	NA
p.Gly86Pro	-0.419784	0.256078	0.830752	0.0844998	deleterious_in_abundance_map	86	NA
p.Gly86Ser	-0.273859	0.309393	0.787418	0.120082	deleterious_in_abundance_map	86	NA
p.Gly86Thr	-0.150565	0.252023	0.193344	0.158448	deleterious_in_both_maps	86	NA
p.Gly86Trp	0.960692	0.0188677	-0.0807246	0.117339	deleterious_in_activity_map	86	NA
p.Gly86Tyr	-0.547433	0.317587	0.143897	0.167733	deleterious_in_both_maps	86	NA
p.Gly86Val	0.498159	0.416047	-0.68312	0.13549	deleterious_in_both_maps	86	NA
p.Asn87Ala	0.630957	0.0366412	0.792286	0.0894705	neutral_in_both_maps	87	NA
p.Asn87Arg	0.408983	0.200197	0.136384	0.144504	deleterious_in_both_maps	87	NA
p.Asn87Asp	0.795101	0.0234067	0.829375	0.0403454	neutral_in_both_maps	87	NA
p.Asn87Cys	0.889357	0.0160855	0.948528	0.0511466	neutral_in_both_maps	87	NA
p.Asn87Gln	0.410992	0.0913447	0.804828	0.0734449	deleterious_in_abundance_map	87	NA
p.Asn87Glu	0.373083	0.0516413	0.282888	0.0603694	deleterious_in_both_maps	87	NA
p.Asn87Gly	0.0736435	0.16042	0.481584	0.0606874	deleterious_in_both_maps	87	NA
p.Asn87His	0.801356	0.00978346	0.88123	0.0494598	neutral_in_both_maps	87	NA
p.Asn87Ile	0.753305	0.0165524	0.493687	0.0573543	deleterious_in_activity_map	87	NA
p.Asn87Leu	0.730459	0.0897152	-0.123731	0.113027	deleterious_in_activity_map	87	NA
p.Asn87Lys	0.352536	0.0625051	-0.275941	0.154697	deleterious_in_both_maps	87	NA
p.Asn87Met	0.8085	0.00814424	0.936177	0.0409432	neutral_in_both_maps	87	NA
p.Asn87Phe	1.05151	0.00894948	-0.237672	0.13481	deleterious_in_activity_map	87	NA
p.Asn87Pro	0.951618	0.0443063	-0.38909	0.220355	deleterious_in_activity_map	87	NA
p.Asn87Ser	0.854025	0.054094	0.912283	0.0595648	neutral_in_both_maps	87	NA
p.Asn87Thr	0.976115	0.0330578	0.719535	0.0498132	neutral_in_both_maps	87	NA
p.Asn87Trp	1.06738	0.01774	-0.293529	0.121153	deleterious_in_activity_map	87	NA
p.Asn87Tyr	1.00559	0.0119764	-0.308983	0.119358	deleterious_in_activity_map	87	NA
p.Asn87Val	0.957069	0.0323337	0.807242	0.0609369	neutral_in_both_maps	87	NA
p.Val88Ala	0.66895	0.193887	1.11683	0.129989	neutral_in_both_maps	88	NA
p.Val88Arg	-0.415802	0.253295	0.84211	0.131268	deleterious_in_abundance_map	88	NA
p.Val88Asn	-0.116915	0.301561	0.985514	0.0934609	deleterious_in_abundance_map	88	NA
p.Val88Asp	-0.428525	0.233279	-0.477724	0.290571	deleterious_in_both_maps	88	NA
p.Val88Cys	0.733554	0.0720517	0.874139	0.0868663	neutral_in_both_maps	88	NA
p.Val88Gln	-0.0227919	0.217331	0.978698	0.0838964	deleterious_in_abundance_map	88	NA
p.Val88Glu	-0.646493	0.266606	0.785345	0.146705	deleterious_in_abundance_map	88	NA
p.Val88Gly	0.113547	0.299033	0.878787	0.110583	deleterious_in_abundance_map	88	NA
p.Val88His	-0.313197	0.315854	1.03662	0.174107	deleterious_in_abundance_map	88	NA
p.Val88Ile	1.20977	0.0296096	1.01638	0.0906904	neutral_in_both_maps	88	NA
p.Val88Leu	1.01376	0.0733726	1.00382	0.130725	neutral_in_both_maps	88	NA
p.Val88Lys	-0.319283	0.219408	0.0970038	0.0950775	deleterious_in_both_maps	88	NA
p.Val88Met	0.797125	0.160513	0.80916	0.150409	neutral_in_both_maps	88	NA
p.Val88Phe	0.610307	0.157153	0.867576	0.123173	neutral_in_both_maps	88	NA
p.Val88Pro	-0.394585	0.216283	0.513738	0.106921	deleterious_in_abundance_map	88	NA
p.Val88Ser	-0.274268	0.245722	0.979152	0.120239	deleterious_in_abundance_map	88	NA
p.Val88Thr	-0.189748	0.228831	0.801489	0.117971	deleterious_in_abundance_map	88	NA
p.Val88Trp	-0.214765	0.223188	0.749893	0.0619078	deleterious_in_abundance_map	88	NA
p.Val88Tyr	0.0541331	0.233352	0.841326	0.201192	deleterious_in_abundance_map	88	NA
p.Thr89Ala	1.01969	0.0407796	0.902202	0.105762	neutral_in_both_maps	89	NA
p.Thr89Arg	0.7999	0.171101	0.96364	0.126375	neutral_in_both_maps	89	NA
p.Thr89Asn	1.08945	0.0207175	0.927665	0.10634	neutral_in_both_maps	89	NA
p.Thr89Asp	0.451587	0.203133	1.07647	0.0958475	deleterious_in_abundance_map	89	NA
p.Thr89Cys	0.981523	0.0339141	0.771226	0.177593	neutral_in_both_maps	89	NA
p.Thr89Gln	0.413303	0.317351	0.580287	0.114572	deleterious_in_abundance_map	89	NA
p.Thr89Glu	0.925708	0.0416374	1.09842	0.0544319	neutral_in_both_maps	89	NA
p.Thr89Gly	0.965863	0.0616017	0.756594	0.0988654	neutral_in_both_maps	89	NA
p.Thr89His	1.07856	0.0235969	1.04559	0.0812468	neutral_in_both_maps	89	NA
p.Thr89Ile	1.09103	0.0337869	0.955298	0.071189	neutral_in_both_maps	89	NA
p.Thr89Leu	1.09548	0.0889127	0.920383	0.103653	neutral_in_both_maps	89	NA
p.Thr89Lys	0.703508	0.0576071	1.04207	0.118223	neutral_in_both_maps	89	NA
p.Thr89Met	1.01991	0.0349676	1.09179	0.101013	neutral_in_both_maps	89	NA
p.Thr89Phe	0.545279	0.176291	0.848351	0.107425	neutral_in_both_maps	89	NA
p.Thr89Pro	0.766489	0.0790244	1.02503	0.0732404	neutral_in_both_maps	89	NA
p.Thr89Ser	1.08069	0.105494	0.952267	0.163548	neutral_in_both_maps	89	NA
p.Thr89Trp	1.17827	0.0488645	0.833998	0.171107	neutral_in_both_maps	89	NA
p.Thr89Tyr	1.09557	0.0228152	1.04542	0.0873697	neutral_in_both_maps	89	NA
p.Thr89Val	0.718977	0.116856	0.959955	0.0609435	neutral_in_both_maps	89	NA
p.Ala90Arg	-0.498103	0.269287	0.755217	0.0924761	deleterious_in_abundance_map	90	NA
p.Ala90Asn	-0.655104	0.138207	0.974306	0.057181	deleterious_in_abundance_map	90	NA
p.Ala90Asp	0.844439	0.0214098	0.594582	0.119962	neutral_in_both_maps	90	NA
p.Ala90Cys	1.07938	0.0603294	0.894402	0.0835264	neutral_in_both_maps	90	NA
p.Ala90Gln	-0.565461	0.22395	0.832363	0.0819287	deleterious_in_abundance_map	90	NA
p.Ala90Glu	-0.0090078	0.151765	0.830569	0.0570813	deleterious_in_abundance_map	90	NA
p.Ala90Gly	0.736086	0.029805	0.95578	0.0730619	neutral_in_both_maps	90	NA
p.Ala90His	-0.300024	0.223701	0.549017	0.109666	deleterious_in_abundance_map	90	NA
p.Ala90Ile	-0.680369	0.217238	0.98293	0.167317	deleterious_in_abundance_map	90	NA
p.Ala90Leu	-0.28483	0.282042	0.863236	0.102846	deleterious_in_abundance_map	90	NA
p.Ala90Lys	-0.479721	0.229302	0.863257	0.056131	deleterious_in_abundance_map	90	NA
p.Ala90Met	-0.147567	0.232446	0.900857	0.0626551	deleterious_in_abundance_map	90	NA
p.Ala90Phe	0.0761436	0.159656	0.801717	0.0990927	deleterious_in_abundance_map	90	NA
p.Ala90Pro	0.387192	0.259116	0.890941	0.0986095	deleterious_in_abundance_map	90	NA
p.Ala90Ser	0.990728	0.0634631	1.02486	0.091759	neutral_in_both_maps	90	NA
p.Ala90Thr	0.604959	0.307797	0.918079	0.0786811	neutral_in_both_maps	90	NA
p.Ala90Trp	-0.0840629	0.20547	0.760216	0.139459	deleterious_in_abundance_map	90	NA
p.Ala90Tyr	-0.0236	0.227569	0.576158	0.0860979	deleterious_in_abundance_map	90	NA
p.Ala90Val	0.814067	0.0271007	0.947996	0.0804031	neutral_in_both_maps	90	NA
p.Asp91Ala	1.05189	0.0506808	0.948905	0.140543	neutral_in_both_maps	91	NA
p.Asp91Arg	0.125575	0.194377	0.7756	0.314489	deleterious_in_abundance_map	91	NA
p.Asp91Asn	0.979034	0.259964	0.895559	0.230372	neutral_in_both_maps	91	NA
p.Asp91Gln	0.762798	0.166339	0.657543	0.158484	neutral_in_both_maps	91	NA
p.Asp91Glu	1.06714	0.0199305	1.01104	0.204292	neutral_in_both_maps	91	NA
p.Asp91Gly	1.08538	0.0378573	0.937626	0.11859	neutral_in_both_maps	91	NA
p.Asp91His	0.945469	0.0669519	1.0049	0.0720834	neutral_in_both_maps	91	NA
p.Asp91Ile	-0.175231	0.323863	0.823494	0.26432	deleterious_in_abundance_map	91	NA
p.Asp91Leu	0.620967	0.142424	0.823701	0.211603	neutral_in_both_maps	91	NA
p.Asp91Met	0.918193	0.0718014	0.979794	0.0796447	neutral_in_both_maps	91	NA
p.Asp91Phe	0.589524	0.0721673	1.16973	0.111638	neutral_in_both_maps	91	NA
p.Asp91Pro	-0.237725	0.319308	1.11421	0.183246	deleterious_in_abundance_map	91	NA
p.Asp91Ser	0.879756	0.144254	0.943147	0.26243	neutral_in_both_maps	91	NA
p.Asp91Thr	0.801349	0.166478	1.0091	0.105057	neutral_in_both_maps	91	NA
p.Asp91Tyr	-0.304864	0.211495	1.07899	0.374858	deleterious_in_abundance_map	91	NA
p.Asp91Val	0.0530235	0.230278	0.912049	0.120415	deleterious_in_abundance_map	91	NA
p.Lys92Ala	0.865231	0.134465	1.10418	0.0686697	neutral_in_both_maps	92	NA
p.Lys92Arg	0.804849	0.0611501	1.02842	0.130288	neutral_in_both_maps	92	NA
p.Lys92Asn	0.962896	0.0449768	1.05909	0.187357	neutral_in_both_maps	92	NA
p.Lys92Asp	0.951464	0.0262814	1.00875	0.116509	neutral_in_both_maps	92	NA
p.Lys92Cys	0.888558	0.017414	1.00324	0.0480562	neutral_in_both_maps	92	NA
p.Lys92Glu	0.809816	0.0887358	0.959738	0.16193	neutral_in_both_maps	92	NA
p.Lys92Gly	0.973611	0.0609959	0.907133	0.0938963	neutral_in_both_maps	92	NA
p.Lys92His	0.670318	0.122369	0.926036	0.10507	neutral_in_both_maps	92	NA
p.Lys92Ile	0.878594	0.0354737	0.928212	0.133103	neutral_in_both_maps	92	NA
p.Lys92Leu	0.933471	0.0925671	1.03335	0.0847238	neutral_in_both_maps	92	NA
p.Lys92Met	0.920838	0.0239155	0.985557	0.0434717	neutral_in_both_maps	92	NA
p.Lys92Phe	0.666178	0.0630813	1.04635	0.113927	neutral_in_both_maps	92	NA
p.Lys92Pro	0.991116	0.0532237	1.04822	0.0703217	neutral_in_both_maps	92	NA
p.Lys92Ser	0.867218	0.126166	1.0157	0.0891014	neutral_in_both_maps	92	NA
p.Lys92Thr	0.893468	0.11728	0.903652	0.129172	neutral_in_both_maps	92	NA
p.Lys92Trp	0.732362	0.0303398	0.923097	0.0964842	neutral_in_both_maps	92	NA
p.Lys92Tyr	0.848169	0.0304579	1.0132	0.0526672	neutral_in_both_maps	92	NA
p.Lys92Val	0.926295	0.0868707	0.846321	0.248276	neutral_in_both_maps	92	NA
p.Asp93Ala	0.97594	0.0449488	0.936014	0.0575823	neutral_in_both_maps	93	NA
p.Asp93Arg	0.899437	0.09936	1.03599	0.105652	neutral_in_both_maps	93	NA
p.Asp93Asn	0.972985	0.0169646	1.04706	0.062585	neutral_in_both_maps	93	NA
p.Asp93Cys	0.86358	0.015553	1.04514	0.0938492	neutral_in_both_maps	93	NA
p.Asp93Gln	1.06199	0.0191489	1.01111	0.0859557	neutral_in_both_maps	93	NA
p.Asp93Glu	0.882958	0.0292188	0.978879	0.0772425	neutral_in_both_maps	93	NA
p.Asp93Gly	0.945765	0.0355138	1.1038	0.0525954	neutral_in_both_maps	93	NA
p.Asp93His	0.832061	0.0151924	0.958294	0.0743261	neutral_in_both_maps	93	NA
p.Asp93Ile	0.626518	0.029129	0.956917	0.0683677	neutral_in_both_maps	93	NA
p.Asp93Leu	1.0156	0.121759	0.997886	0.101099	neutral_in_both_maps	93	NA
p.Asp93Lys	0.869173	0.0333808	1.07775	0.067706	neutral_in_both_maps	93	NA
p.Asp93Met	0.925163	0.0247382	0.9162	0.0880167	neutral_in_both_maps	93	NA
p.Asp93Phe	1.02588	0.0102462	1.0445	0.0485082	neutral_in_both_maps	93	NA
p.Asp93Pro	-0.211327	0.242164	0.959749	0.0923226	deleterious_in_abundance_map	93	NA
p.Asp93Ser	1.01855	0.0434587	1.02922	0.0874002	neutral_in_both_maps	93	NA
p.Asp93Thr	0.929361	0.0632085	0.957125	0.0739056	neutral_in_both_maps	93	NA
p.Asp93Trp	0.988985	0.0285754	0.981875	0.0504892	neutral_in_both_maps	93	NA
p.Asp93Tyr	1.00194	0.0125718	1.04481	0.0679133	neutral_in_both_maps	93	NA
p.Asp93Val	0.853252	0.0841663	0.963918	0.0739909	neutral_in_both_maps	93	NA
p.Gly94Ala	0.299157	0.18298	0.913756	0.109472	deleterious_in_abundance_map	94	NA
p.Gly94Arg	-0.329781	0.299359	0.928321	0.0771928	deleterious_in_abundance_map	94	NA
p.Gly94Asn	0.215651	0.131922	0.958287	0.0544514	deleterious_in_abundance_map	94	NA
p.Gly94Asp	0.464591	0.0738634	1.00775	0.0618344	deleterious_in_abundance_map	94	NA
p.Gly94Cys	0.607985	0.0527403	0.999221	0.0761317	neutral_in_both_maps	94	NA
p.Gly94Gln	0.385831	0.172138	1.15672	0.0649449	deleterious_in_abundance_map	94	NA
p.Gly94Glu	0.556571	0.151747	0.991432	0.0470249	neutral_in_both_maps	94	NA
p.Gly94His	0.383018	0.24199	0.978736	0.0966548	deleterious_in_abundance_map	94	NA
p.Gly94Ile	-0.450689	0.227252	0.954619	0.0493362	deleterious_in_abundance_map	94	NA
p.Gly94Leu	-0.0984806	0.396915	0.968614	0.0562292	deleterious_in_abundance_map	94	NA
p.Gly94Lys	0.109825	0.179774	0.975403	0.0714484	deleterious_in_abundance_map	94	NA
p.Gly94Met	0.239376	0.0919973	0.986467	0.074509	deleterious_in_abundance_map	94	NA
p.Gly94Phe	-0.507285	0.17862	0.962965	0.0711066	deleterious_in_abundance_map	94	NA
p.Gly94Pro	-0.405163	0.226177	0.927557	0.113485	deleterious_in_abundance_map	94	NA
p.Gly94Ser	0.399177	0.21146	0.930921	0.116841	deleterious_in_abundance_map	94	NA
p.Gly94Thr	-0.140169	0.249601	0.930839	0.101791	deleterious_in_abundance_map	94	NA
p.Gly94Trp	-0.323435	0.227202	1.04158	0.0646035	deleterious_in_abundance_map	94	NA
p.Gly94Tyr	-0.0238356	0.178489	0.850661	0.0554615	deleterious_in_abundance_map	94	NA
p.Gly94Val	0.59149	0.147499	0.932059	0.0768219	neutral_in_both_maps	94	NA
p.Val95Ala	0.775636	0.162026	0.919047	0.142733	neutral_in_both_maps	95	NA
p.Val95Arg	0.869349	0.0736018	0.966348	0.087547	neutral_in_both_maps	95	NA
p.Val95Asn	1.16606	0.0201171	1.13059	0.0760637	neutral_in_both_maps	95	NA
p.Val95Asp	0.969422	0.0484855	0.846735	0.0446238	neutral_in_both_maps	95	NA
p.Val95Cys	0.988433	0.024136	0.989727	0.0704805	neutral_in_both_maps	95	NA
p.Val95Gln	1.03267	0.0205026	0.919828	0.0816322	neutral_in_both_maps	95	NA
p.Val95Glu	1.09088	0.0178432	0.923451	0.0679377	neutral_in_both_maps	95	NA
p.Val95Gly	0.754545	0.122814	1.00078	0.044265	neutral_in_both_maps	95	NA
p.Val95His	0.765266	0.0421931	0.838349	0.109617	neutral_in_both_maps	95	NA
p.Val95Ile	0.995088	0.014394	0.834759	0.0986521	neutral_in_both_maps	95	NA
p.Val95Leu	0.982569	0.0825873	1.0061	0.11362	neutral_in_both_maps	95	NA
p.Val95Lys	0.911236	0.0176807	1.00553	0.0492747	neutral_in_both_maps	95	NA
p.Val95Met	0.757633	0.0586455	0.904057	0.069212	neutral_in_both_maps	95	NA
p.Val95Phe	0.999066	0.0287338	0.86384	0.0655964	neutral_in_both_maps	95	NA
p.Val95Pro	-0.211384	0.232579	0.996113	0.175127	deleterious_in_abundance_map	95	NA
p.Val95Ser	0.942205	0.0734789	1.00097	0.0910145	neutral_in_both_maps	95	NA
p.Val95Thr	1.01414	0.147439	0.782034	0.114861	neutral_in_both_maps	95	NA
p.Val95Trp	1.10393	0.0202936	0.937709	0.0785519	neutral_in_both_maps	95	NA
p.Val95Tyr	1.11842	0.0276626	0.846384	0.0716236	neutral_in_both_maps	95	NA
p.Ala96Arg	-0.346519	0.265458	0.850012	0.203441	deleterious_in_abundance_map	96	NA
p.Ala96Asn	-0.198843	0.299598	0.675482	0.122002	deleterious_in_abundance_map	96	NA
p.Ala96Asp	1.02737	0.147926	0.727307	0.073766	neutral_in_both_maps	96	NA
p.Ala96Cys	1.14971	0.0313443	0.762439	0.147828	neutral_in_both_maps	96	NA
p.Ala96Gln	-0.00362532	0.303104	1.06912	0.10266	deleterious_in_abundance_map	96	NA
p.Ala96Glu	0.0163271	0.240011	0.906532	0.0826778	deleterious_in_abundance_map	96	NA
p.Ala96Gly	0.400751	0.352041	0.79114	0.138205	deleterious_in_abundance_map	96	NA
p.Ala96Leu	-0.467869	0.240863	0.763983	0.180471	deleterious_in_abundance_map	96	NA
p.Ala96Met	-0.428976	0.222388	0.49126	0.168948	deleterious_in_both_maps	96	NA
p.Ala96Pro	0.103252	0.303324	0.681136	0.229137	deleterious_in_abundance_map	96	NA
p.Ala96Ser	0.848325	0.154465	0.770841	0.18314	neutral_in_both_maps	96	NA
p.Ala96Thr	0.604027	0.368491	0.823284	0.16863	neutral_in_both_maps	96	NA
p.Ala96Trp	-0.328906	0.330613	0.899278	0.132693	deleterious_in_abundance_map	96	NA
p.Ala96Val	1.01514	0.0509758	0.79725	0.123602	neutral_in_both_maps	96	NA
p.Asp97Ala	0.968304	0.105386	0.998053	0.0923551	neutral_in_both_maps	97	NA
p.Asp97Arg	0.985608	0.0411408	1.02484	0.122872	neutral_in_both_maps	97	NA
p.Asp97Asn	1.07019	0.0165619	1.09726	0.132942	neutral_in_both_maps	97	NA
p.Asp97Cys	1.23085	0.0339072	0.955611	0.0969331	neutral_in_both_maps	97	NA
p.Asp97Gln	1.07408	0.00706577	1.11468	0.106162	neutral_in_both_maps	97	NA
p.Asp97Glu	1.11801	0.131975	0.975764	0.0598938	neutral_in_both_maps	97	NA
p.Asp97Gly	0.921488	0.105237	1.06998	0.117203	neutral_in_both_maps	97	NA
p.Asp97His	0.736776	0.0433361	0.8305	0.0871801	neutral_in_both_maps	97	NA
p.Asp97Ile	0.465885	0.185673	1.04359	0.0776817	deleterious_in_abundance_map	97	NA
p.Asp97Leu	0.934386	0.0461356	0.95373	0.124456	neutral_in_both_maps	97	NA
p.Asp97Lys	0.618001	0.0364442	1.03938	0.091701	neutral_in_both_maps	97	NA
p.Asp97Met	1.06385	0.0154422	1.0173	0.0615329	neutral_in_both_maps	97	NA
p.Asp97Phe	1.17481	0.0280237	0.981842	0.0863643	neutral_in_both_maps	97	NA
p.Asp97Pro	1.1152	0.143411	0.810068	0.181891	neutral_in_both_maps	97	NA
p.Asp97Ser	1.19184	0.0331209	0.863898	0.163909	neutral_in_both_maps	97	NA
p.Asp97Thr	0.981792	0.151503	1.04554	0.13129	neutral_in_both_maps	97	NA
p.Asp97Trp	0.998575	0.0456375	0.959643	0.112233	neutral_in_both_maps	97	NA
p.Asp97Tyr	1.02026	0.0275729	1.13916	0.141366	neutral_in_both_maps	97	NA
p.Asp97Val	0.984796	0.0459235	0.912947	0.132777	neutral_in_both_maps	97	NA
p.Val98Ala	0.52202	0.209208	0.940801	0.224915	neutral_in_both_maps	98	NA
p.Val98Arg	-0.220644	0.237525	0.396328	0.146528	deleterious_in_both_maps	98	NA
p.Val98Asn	-0.110788	0.220254	0.232178	0.147868	deleterious_in_both_maps	98	NA
p.Val98Asp	-0.432862	0.218638	0.552319	0.172495	deleterious_in_abundance_map	98	NA
p.Val98Cys	0.420854	0.0351534	0.920889	0.0659855	deleterious_in_abundance_map	98	NA
p.Val98Gln	-0.203277	0.225246	0.828271	0.130481	deleterious_in_abundance_map	98	NA
p.Val98Glu	-0.147115	0.266489	0.824361	0.120549	deleterious_in_abundance_map	98	NA
p.Val98Gly	-0.460048	0.257819	0.879037	0.102469	deleterious_in_abundance_map	98	NA
p.Val98Ile	0.547497	0.186129	0.431847	0.18331	deleterious_in_activity_map	98	NA
p.Val98Leu	0.861373	0.213122	0.956981	0.112516	neutral_in_both_maps	98	NA
p.Val98Lys	-0.332104	0.219015	0.425105	0.113469	deleterious_in_both_maps	98	NA
p.Val98Met	0.720479	0.0340128	0.679434	0.158621	neutral_in_both_maps	98	NA
p.Val98Pro	0.00331142	0.198501	0.752341	0.091431	deleterious_in_abundance_map	98	NA
p.Val98Ser	-0.0575941	0.236848	0.798504	0.183302	deleterious_in_abundance_map	98	NA
p.Val98Thr	-0.389751	0.23966	0.4114	0.359861	deleterious_in_both_maps	98	NA
p.Val98Trp	-0.00803521	0.233995	0.9285	0.0888979	deleterious_in_abundance_map	98	NA
p.Val98Tyr	-0.270026	0.220854	1.24528	0.226954	deleterious_in_abundance_map	98	NA
p.Ser99Ala	0.952407	0.0700183	1.07387	0.102345	neutral_in_both_maps	99	NA
p.Ser99Arg	0.906038	0.103341	1.08188	0.0949775	neutral_in_both_maps	99	NA
p.Ser99Asn	1.03949	0.0174981	1.01445	0.074029	neutral_in_both_maps	99	NA
p.Ser99Asp	0.951215	0.0132043	0.954442	0.105864	neutral_in_both_maps	99	NA
p.Ser99Cys	0.952129	0.0120707	0.888017	0.11114	neutral_in_both_maps	99	NA
p.Ser99Gln	0.996396	0.0247791	0.564744	0.148943	neutral_in_both_maps	99	NA
p.Ser99Glu	1.09209	0.0137845	0.970751	0.102192	neutral_in_both_maps	99	NA
p.Ser99Gly	1.0127	0.0506438	1.08784	0.0778785	neutral_in_both_maps	99	NA
p.Ser99His	0.839069	0.0458904	0.90436	0.0611944	neutral_in_both_maps	99	NA
p.Ser99Ile	0.624858	0.0663798	1.03489	0.0634712	neutral_in_both_maps	99	NA
p.Ser99Leu	0.94022	0.12324	0.899576	0.10584	neutral_in_both_maps	99	NA
p.Ser99Met	0.957226	0.0267257	0.82815	0.116752	neutral_in_both_maps	99	NA
p.Ser99Phe	0.752151	0.0554416	1.11652	0.0985129	neutral_in_both_maps	99	NA
p.Ser99Pro	0.881789	0.140885	0.813856	0.121286	neutral_in_both_maps	99	NA
p.Ser99Thr	0.892012	0.084634	1.03698	0.0718905	neutral_in_both_maps	99	NA
p.Ser99Trp	1.15364	0.0207082	0.909347	0.0536511	neutral_in_both_maps	99	NA
p.Ser99Tyr	1.07208	0.0215037	0.925926	0.143649	neutral_in_both_maps	99	NA
p.Ser99Val	1.01264	0.0407037	0.868253	0.0873528	neutral_in_both_maps	99	NA
p.Ile100Ala	0.56228	0.0904632	0.977022	0.0816583	neutral_in_both_maps	100	NA
p.Ile100Arg	0.609342	0.0771502	1.03868	0.0621177	neutral_in_both_maps	100	NA
p.Ile100Asn	-0.233224	0.240488	1.07561	0.0730753	deleterious_in_abundance_map	100	NA
p.Ile100Asp	0.245881	0.202191	0.97792	0.0453857	deleterious_in_abundance_map	100	NA
p.Ile100Cys	0.932211	0.00559669	1.13906	0.0377659	neutral_in_both_maps	100	NA
p.Ile100Gln	0.697147	0.0289575	1.12079	0.0413869	neutral_in_both_maps	100	NA
p.Ile100Glu	0.202495	0.0872844	1.0177	0.0815685	deleterious_in_abundance_map	100	NA
p.Ile100Gly	0.650126	0.0800276	0.984374	0.0459362	neutral_in_both_maps	100	NA
p.Ile100His	0.643387	0.021479	0.965258	0.0622172	neutral_in_both_maps	100	NA
p.Ile100Leu	0.943675	0.037041	1.03293	0.0702173	neutral_in_both_maps	100	NA
p.Ile100Lys	0.754292	0.0109338	1.10128	0.0380654	neutral_in_both_maps	100	NA
p.Ile100Met	0.971317	0.00784533	1.01136	0.0592929	neutral_in_both_maps	100	NA
p.Ile100Phe	1.00014	0.015513	1.05238	0.0794468	neutral_in_both_maps	100	NA
p.Ile100Pro	-0.604166	0.255895	0.500169	0.119831	deleterious_in_abundance_map	100	NA
p.Ile100Ser	0.487214	0.0914974	0.994236	0.053628	deleterious_in_abundance_map	100	NA
p.Ile100Thr	0.954088	0.0575544	1.02134	0.0583196	neutral_in_both_maps	100	NA
p.Ile100Trp	0.833804	0.0119591	1.05782	0.0384832	neutral_in_both_maps	100	NA
p.Ile100Tyr	0.82687	0.024184	1.01875	0.0381433	neutral_in_both_maps	100	NA
p.Ile100Val	0.928495	0.0563687	1.04837	0.0942199	neutral_in_both_maps	100	NA
p.Glu101Ala	0.808363	0.0270804	0.87978	0.143468	neutral_in_both_maps	101	NA
p.Glu101Arg	0.938489	0.227682	1.12675	0.126034	neutral_in_both_maps	101	NA
p.Glu101Asn	1.56711	0.108417	1.07795	0.132477	neutral_in_both_maps	101	NA
p.Glu101Asp	0.670976	0.109953	0.998713	0.127746	neutral_in_both_maps	101	NA
p.Glu101Cys	0.809832	0.0552478	0.869817	0.191825	neutral_in_both_maps	101	NA
p.Glu101Gly	0.411377	0.292998	0.971108	0.169853	deleterious_in_abundance_map	101	NA
p.Glu101His	0.183909	0.310127	1.00039	0.0850381	deleterious_in_abundance_map	101	NA
p.Glu101Ile	0.581157	0.131409	0.961224	0.148857	neutral_in_both_maps	101	NA
p.Glu101Leu	0.950803	0.14159	1.02423	0.200502	neutral_in_both_maps	101	NA
p.Glu101Lys	0.961108	0.0565666	1.01086	0.0721353	neutral_in_both_maps	101	NA
p.Glu101Met	0.951203	0.0242874	0.919202	0.106915	neutral_in_both_maps	101	NA
p.Glu101Phe	1.11124	0.0126991	1.11013	0.177374	neutral_in_both_maps	101	NA
p.Glu101Pro	-0.133984	0.249727	0.773135	0.194504	deleterious_in_abundance_map	101	NA
p.Glu101Ser	0.982727	0.159517	0.989208	0.113015	neutral_in_both_maps	101	NA
p.Glu101Thr	0.364252	0.230584	0.855371	0.179939	deleterious_in_abundance_map	101	NA
p.Glu101Trp	0.645515	0.146403	0.965852	0.118145	neutral_in_both_maps	101	NA
p.Glu101Tyr	0.597135	0.175245	1.14103	0.142633	neutral_in_both_maps	101	NA
p.Glu101Val	0.966678	0.103487	0.911077	0.0784389	neutral_in_both_maps	101	NA
p.Asp102Ala	0.81295	0.124335	0.922696	0.0967905	neutral_in_both_maps	102	NA
p.Asp102Arg	-0.303158	0.274018	0.742615	0.116303	deleterious_in_abundance_map	102	NA
p.Asp102Asn	0.709021	0.0796644	1.03343	0.127054	neutral_in_both_maps	102	NA
p.Asp102Cys	0.996562	0.0146592	0.928961	0.048219	neutral_in_both_maps	102	NA
p.Asp102Gln	-0.182752	0.222458	0.893986	0.0916082	deleterious_in_abundance_map	102	NA
p.Asp102Glu	0.357002	0.0501929	1.00822	0.0687639	deleterious_in_abundance_map	102	NA
p.Asp102Gly	0.0843842	0.283581	0.985284	0.0680432	deleterious_in_abundance_map	102	NA
p.Asp102His	0.528654	0.0911869	0.7954	0.104743	neutral_in_both_maps	102	NA
p.Asp102Ile	0.396821	0.101606	0.968988	0.0994931	deleterious_in_abundance_map	102	NA
p.Asp102Leu	0.704775	0.0830194	0.858372	0.125013	neutral_in_both_maps	102	NA
p.Asp102Lys	-0.259572	0.224377	0.715871	0.0822986	deleterious_in_abundance_map	102	NA
p.Asp102Met	-0.176021	0.243065	0.972176	0.101542	deleterious_in_abundance_map	102	NA
p.Asp102Phe	-0.0576562	0.224731	1.16211	0.0615555	deleterious_in_abundance_map	102	NA
p.Asp102Pro	-0.241221	0.220188	1.02249	0.169915	deleterious_in_abundance_map	102	NA
p.Asp102Ser	1.04547	0.0503685	0.864422	0.129591	neutral_in_both_maps	102	NA
p.Asp102Thr	1.07013	0.142148	0.553972	0.136541	neutral_in_both_maps	102	NA
p.Asp102Trp	-0.530495	0.221265	0.884183	0.145392	deleterious_in_abundance_map	102	NA
p.Asp102Tyr	0.347706	0.196525	0.932964	0.134811	deleterious_in_abundance_map	102	NA
p.Asp102Val	0.891401	0.0881686	0.775401	0.100507	neutral_in_both_maps	102	NA
p.Ser103Ala	0.959278	0.107661	0.920046	0.126559	neutral_in_both_maps	103	NA
p.Ser103Arg	0.975951	0.0354783	1.02369	0.165181	neutral_in_both_maps	103	NA
p.Ser103Asn	0.881313	0.0335944	0.734228	0.112947	neutral_in_both_maps	103	NA
p.Ser103Asp	0.883227	0.0125084	0.927549	0.0762881	neutral_in_both_maps	103	NA
p.Ser103Cys	1.06462	0.0170074	0.93344	0.0782241	neutral_in_both_maps	103	NA
p.Ser103Glu	0.878796	0.0643572	1.14558	0.0461361	neutral_in_both_maps	103	NA
p.Ser103Gly	0.99907	0.0645589	0.891718	0.0901474	neutral_in_both_maps	103	NA
p.Ser103Ile	0.451598	0.130524	1.05973	0.10605	deleterious_in_abundance_map	103	NA
p.Ser103Leu	0.698508	0.168918	0.897191	0.16191	neutral_in_both_maps	103	NA
p.Ser103Lys	0.957118	0.0143391	0.851663	0.0958749	neutral_in_both_maps	103	NA
p.Ser103Met	1.00307	0.0354298	1.25476	0.115566	neutral_in_both_maps	103	NA
p.Ser103Phe	0.882579	0.0221665	1.17179	0.0731898	neutral_in_both_maps	103	NA
p.Ser103Pro	1.13347	0.04284	0.972849	0.109082	neutral_in_both_maps	103	NA
p.Ser103Thr	0.982796	0.0129678	0.836104	0.134639	neutral_in_both_maps	103	NA
p.Ser103Trp	0.469423	0.1758	1.04875	0.119593	deleterious_in_abundance_map	103	NA
p.Ser103Tyr	0.890206	0.0254973	1.0462	0.130606	neutral_in_both_maps	103	NA
p.Ser103Val	0.588284	0.151837	1.07533	0.0760292	neutral_in_both_maps	103	NA
p.Val104Ala	0.938868	0.0298607	0.915323	0.102596	neutral_in_both_maps	104	NA
p.Val104Arg	0.943521	0.0612388	1.03894	0.0931687	neutral_in_both_maps	104	NA
p.Val104Asp	0.810137	0.155512	0.972094	0.0698392	neutral_in_both_maps	104	NA
p.Val104Cys	1.00476	0.0281662	0.96446	0.119493	neutral_in_both_maps	104	NA
p.Val104Gln	0.570772	0.28475	0.937276	0.133495	neutral_in_both_maps	104	NA
p.Val104Glu	1.04796	0.0138287	1.1119	0.0656562	neutral_in_both_maps	104	NA
p.Val104Gly	0.961457	0.0541074	0.981125	0.063553	neutral_in_both_maps	104	NA
p.Val104Ile	1.08794	0.0657424	1.01782	0.258682	neutral_in_both_maps	104	NA
p.Val104Leu	0.952734	0.059598	1.04973	0.131247	neutral_in_both_maps	104	NA
p.Val104Lys	1.0537	0.0528201	1.07048	0.0870999	neutral_in_both_maps	104	NA
p.Val104Met	1.02024	0.0252476	1.04349	0.115922	neutral_in_both_maps	104	NA
p.Val104Phe	0.82549	0.121018	0.765522	0.182306	neutral_in_both_maps	104	NA
p.Val104Pro	-0.41362	0.316218	0.842756	0.264629	deleterious_in_abundance_map	104	NA
p.Val104Ser	0.985323	0.122126	0.929497	0.152379	neutral_in_both_maps	104	NA
p.Val104Thr	1.01094	0.0375738	0.976107	0.184105	neutral_in_both_maps	104	NA
p.Val104Trp	0.814461	0.0219718	0.979539	0.0706233	neutral_in_both_maps	104	NA
p.Val104Tyr	1.08528	0.0328195	0.875203	0.172779	neutral_in_both_maps	104	NA
p.Ile105Ala	0.157997	0.226257	0.924527	0.157175	deleterious_in_abundance_map	105	NA
p.Ile105Arg	-0.16235	0.232941	-0.00958279	0.208509	deleterious_in_both_maps	105	NA
p.Ile105Asn	0.77622	0.325091	0.463538	0.208305	deleterious_in_activity_map	105	NA
p.Ile105Cys	-0.0785608	0.302225	1.14926	0.18484	deleterious_in_abundance_map	105	NA
p.Ile105Gly	-0.0995933	0.237475	0.319935	0.214574	deleterious_in_both_maps	105	NA
p.Ile105Lys	-0.206644	0.22746	0.462055	0.255321	deleterious_in_both_maps	105	NA
p.Ile105Met	0.942235	0.143976	0.866827	0.154228	neutral_in_both_maps	105	NA
p.Ile105Thr	0.926355	0.125628	0.762924	0.292673	neutral_in_both_maps	105	NA
p.Ile105Trp	-0.00656777	0.188646	0.359175	0.46201	deleterious_in_both_maps	105	NA
p.Ile105Tyr	-0.268154	0.222729	0.731028	0.147893	deleterious_in_abundance_map	105	NA
p.Ile105Val	0.838894	0.0526161	1.00528	0.254716	neutral_in_both_maps	105	NA
p.Ser106Ala	0.90472	0.121221	0.977174	0.0563324	neutral_in_both_maps	106	NA
p.Ser106Arg	0.877512	0.130354	1.03606	0.113522	neutral_in_both_maps	106	NA
p.Ser106Asn	0.601097	0.090853	0.954946	0.0945204	neutral_in_both_maps	106	NA
p.Ser106Asp	0.686565	0.0331786	1.09046	0.0488603	neutral_in_both_maps	106	NA
p.Ser106Cys	0.830429	0.0433122	0.866589	0.0813063	neutral_in_both_maps	106	NA
p.Ser106Gln	0.826144	0.0929403	1.05401	0.0593354	neutral_in_both_maps	106	NA
p.Ser106Glu	0.332923	0.068772	1.09261	0.0507438	deleterious_in_abundance_map	106	NA
p.Ser106Gly	0.902406	0.0643879	0.931806	0.0617542	neutral_in_both_maps	106	NA
p.Ser106His	0.352518	0.237898	0.916228	0.0853009	deleterious_in_abundance_map	106	NA
p.Ser106Ile	-0.0569231	0.301674	0.814787	0.0760845	deleterious_in_abundance_map	106	NA
p.Ser106Leu	0.507511	0.32244	0.90378	0.195903	neutral_in_both_maps	106	NA
p.Ser106Lys	0.890297	0.0253433	0.910625	0.0637117	neutral_in_both_maps	106	NA
p.Ser106Met	-0.405251	0.221845	1.00586	0.0858668	deleterious_in_abundance_map	106	NA
p.Ser106Phe	0.101636	0.230937	0.875009	0.0915638	deleterious_in_abundance_map	106	NA
p.Ser106Pro	0.37676	0.49208	0.955582	0.167144	deleterious_in_abundance_map	106	NA
p.Ser106Thr	0.8283	0.105327	1.02931	0.157364	neutral_in_both_maps	106	NA
p.Ser106Trp	0.393759	0.154677	0.871283	0.0979793	deleterious_in_abundance_map	106	NA
p.Ser106Tyr	-0.201305	0.233569	0.846724	0.10091	deleterious_in_abundance_map	106	NA
p.Ser106Val	0.0691699	0.239408	1.02936	0.0922137	deleterious_in_abundance_map	106	NA
p.Leu107Ala	-0.274683	0.264415	0.276961	0.261712	deleterious_in_both_maps	107	NA
[truncated: 782 more rows]

## Sheet: QuadrantID_positional
pos	ref_aa	abundance_score_mean	activity_score_mean	quadrant	associated
[truncated: 152 more rows]

[truncated: 4 more sheets: Primers, ddGun_scores, freeSASA_scores, Huang2024_ClinicalPhenotypes]
